# Supplementary material for: Crystal structure of (E)-4,4′-(but-2-ene-1,4-di­yl)bis­(2-meth­oxy­phenol)
Source: Acta Crystallogr E Crystallogr Commun. 2015 Jun 20;71(Pt 7):o500. doi: 10.1107/S2056989015011585 (PMC4518983; doi:10.1107/S2056989015011585)
Supplement: Supplementary file 1 [file e-71-0o500-sup1.cif]

##############################################################################
#                                                                            #
# This CIF contains the data in a paper accepted for publication in          #
# Acta Crystallographica Section E. It conforms to the requirements of       #
# Notes for Authors for Acta Crystallographica Section E, and has been       #
# peer reviewed under the auspices of the IUCr Commission on Journals.       #
#                                                                            #
# Full details of the Crystallographic Information File format               #
# are given in the paper "The Crystallographic Information File (CIF):       #
# a New Standard Archive File for Crystallography" by S. R. Hall, F. H.      #
# Allen and I. D. Brown [Acta Cryst. (1991), A47, 655-685].                  #
#                                                                            #
# The current version of the core CIF dictionary is obtainable from          #
# ftp://ftp.iucr.org/pub/cif_core.dic.                                       #
#                                                                            #
# Software is freely available for graphical display of the structure(s)     #
# in this CIF. For information consult the CIF software page                 #
# http://www.iucr.org/resources/cif/software.                                #
#                                                                            #
# This file may be used for bona fide research purposes within the           #
# scientific community so long as proper attribution is given to the journal # 
# article from which it was obtained.                                        #
#                                                                            #
##############################################################################
data_Global
_journal_data_validation_number     ?
_journal_date_recd_electronic     2015-06-09
_journal_date_accepted     2015-06-15
_journal_name_full     'Acta Crystallographica, Section E'
_journal_year     2015
_journal_volume     71
_journal_issue      7
_journal_page_first     o500
_journal_page_last     o500
_journal_paper_category     HO
_journal_paper_doi     10.1107/S2056989015011585
_journal_coeditor_code     SU5153
_publ_contact_author_name     'Professor Kyle S. Knight'
_publ_contact_author_address
;
Department of Chemistry
The University of Tennessee at Chattanooga
Chattanooga
TN 37403
USA
;
_publ_contact_author_email     kyle-knight@utc.edu
_publ_contact_author_fax     '423 425 5234'
_publ_contact_author_phone     '423 425 5297'
_publ_section_title
;
Crystal structure of (<i>E</i>)-4,4'-(but-2-ene-1,4-diyl)bis(2-methoxyphenol)
;
loop_
    _publ_author_name
    _publ_author_footnote
    _publ_author_address
    'Knight, Kyle S.' ?
;
Department of Chemistry
The University of Tennessee at Chattanooga
Chattanooga
TN 37403
USA
;
    'Carey, Patrick J.' .
;
Department of Chemistry
The University of Tennessee at Chattanooga
Chattanooga
TN 37403
USA
;
data_I
_chemical_name_systematic
;
(<i>E</i>)-4,4'-(But-2-ene-1,4-diyl)bis(2-methoxyphenol)
;
_chemical_formula_moiety     'C18 H20 O4'
_chemical_formula_sum     'C18 H20 O4'
_chemical_formula_iupac     'C18 H20 O4'
_chemical_formula_weight     300.34
_shelx_space_group_comment
;
The symmetry employed for this shelxl refinement is uniquely defined
by the following loop, which should always be used as a source of
symmetry information in preference to the above space-group names.
They are only intended as comments.
;
_space_group_crystal_system     orthorhombic
_space_group_name_H-M_alt     'P b c a'
_space_group_name_Hall     '-P 2ac 2ab'
loop_
    _space_group_symop_operation_xyz
    'x, y, z'
    'x+1/2, -y+1/2, -z'
    '-x, y+1/2, -z+1/2'
    '-x+1/2, -y, z+1/2'
    '-x, -y, -z'
    '-x-1/2, y-1/2, z'
    'x, -y-1/2, z-1/2'
    'x-1/2, y, -z-1/2'
_cell_length_a     4.8846(2)
_cell_length_b     10.7002(4)
_cell_length_c     29.5666(11)
_cell_angle_alpha     90
_cell_angle_beta     90
_cell_angle_gamma     90
_cell_volume     1545.33(10)
_cell_formula_units_Z     4
_cell_measurement_reflns_used     9944
_cell_measurement_theta_min     2.75
_cell_measurement_theta_max     24.75
_cell_measurement_temperature     198(2)
_exptl_crystal_description     plate
_exptl_crystal_colour     colorless
_exptl_crystal_size_max     0.6
_exptl_crystal_size_mid     0.55
_exptl_crystal_size_min     0.2
_exptl_crystal_density_diffrn     1.291
_exptl_crystal_density_meas     .
_exptl_crystal_density_method     ?
_exptl_crystal_F_000     640
_exptl_absorpt_coefficient_mu     0.090
_exptl_absorpt_correction_type     multi-scan
_exptl_absorpt_process_details
;
(SADABS; Bruker, 2009)
;
_shelx_estimated_absorpt_T_min     0.948
_shelx_estimated_absorpt_T_max     0.982
_exptl_absorpt_correction_T_min     0.9273
_exptl_absorpt_correction_T_max     1.0000
_exptl_special_details     ?
_diffrn_ambient_temperature     198.15
_diffrn_radiation_type     MoK\a
_diffrn_radiation_wavelength     0.71073
_diffrn_radiation_monochromator     graphite
_diffrn_measurement_device_type     'Bruker APEXII CCD'
_diffrn_measurement_method     '\f and \w scans'
_diffrn_detector_area_resol_mean     ?
_diffrn_reflns_number     25610
_diffrn_reflns_av_R_equivalents     0.0362
_diffrn_reflns_theta_min     2.756
_diffrn_reflns_theta_max     24.997
_diffrn_reflns_theta_full     25.000
_diffrn_measured_fraction_theta_max     0.998
_diffrn_measured_fraction_theta_full     0.998
_diffrn_reflns_limit_h_min     -5
_diffrn_reflns_limit_h_max     5
_diffrn_reflns_limit_k_min     -12
_diffrn_reflns_limit_k_max     12
_diffrn_reflns_limit_l_min     -35
_diffrn_reflns_limit_l_max     35
_diffrn_standards_number     0
_refine_special_details     ?
_reflns_number_total     1352
_reflns_number_gt     1199
_reflns_threshold_expression     'I > 2\s(I)'
_refine_ls_structure_factor_coef     Fsqd
_refine_ls_matrix_type     full
_refine_ls_R_factor_all     0.0383
_refine_ls_R_factor_gt     0.0334
_refine_ls_wR_factor_gt     0.0903
_refine_ls_wR_factor_ref     0.0956
_refine_ls_goodness_of_fit_ref     1.052
_refine_ls_restrained_S_all     1.052
_refine_ls_number_reflns     1352
_refine_ls_number_parameters     105
_refine_ls_number_restraints     0
_refine_ls_hydrogen_treatment     constr
_refine_ls_weighting_scheme     calc
_refine_ls_weighting_details
              'w=1/[\s^2^(Fo^2^)+(0.0476P)^2^+0.3520P] where P=(Fo^2^+2Fc^2^)/3'
_atom_sites_solution_hydrogens     mixed
_atom_sites_solution_primary     direct
_atom_sites_solution_secondary     difmap
_refine_ls_shift/su_max     0.000
_refine_ls_shift/su_mean     0.000
_refine_diff_density_max     0.162
_refine_diff_density_min     -0.134
_refine_ls_extinction_method
;
SHELXL2014 (Sheldrick, 2015)
;
_refine_ls_extinction_coef     0.009(3)
_refine_ls_extinction_expression
                                  'Fc^*^=kFc[1+0.001xFc^2^\l^3^/sin(2\q)]^-1/4^'
loop_
    _atom_type_symbol
    _atom_type_description
    _atom_type_scat_dispersion_real
    _atom_type_scat_dispersion_imag
    _atom_type_scat_source
    'C' 'C' 0.0033 0.0016
                         'International Tables Vol C Tables 4.2.6.8 and 6.1.1.4'
    'H' 'H' 0.0000 0.0000
                         'International Tables Vol C Tables 4.2.6.8 and 6.1.1.4'
    'O' 'O' 0.0106 0.0060
                         'International Tables Vol C Tables 4.2.6.8 and 6.1.1.4'
_computing_data_collection
;
APEX2 (Bruker, 2009)
;
_computing_cell_refinement
;
SAINT (Bruker, 2009)
;
_computing_data_reduction
;
SAINT (Bruker, 2009)
;
_computing_structure_solution
;
SHELXS2014 (Sheldrick, 2008)
;
_computing_structure_refinement
;
SHELXL2014 (Sheldrick, 2015)
;
_computing_molecular_graphics
;
OLEX2 (Dolomanov <i>et al.</i>,  2009) and Mercury (Macrae <i>et
al.</i>,  2008)
;
_computing_publication_material
;
OLEX2 (Dolomanov <i>et al.</i>,  2009)
;
loop_
    _atom_site_type_symbol
    _atom_site_label
    _atom_site_fract_x
    _atom_site_fract_y
    _atom_site_fract_z
    _atom_site_U_iso_or_equiv
    _atom_site_adp_type
    _atom_site_calc_flag
    _atom_site_occupancy
    _atom_site_disorder_assembly
    _atom_site_disorder_group
    O O1 0.3753(2) 0.94521(9) 0.20535(3) 0.0531(3) Uani d 1 . .
    C C1 0.1882(3) 1.04703(13) 0.20379(5) 0.0505(4) Uani d 1 . .
    H H1A 0.2599 1.1120 0.1837 0.076 Uiso calc 1 . .
    H H1B 0.1646 1.0815 0.2343 0.076 Uiso calc 1 . .
    H H1C 0.0111 1.0178 0.1924 0.076 Uiso calc 1 . .
    C C2 0.4437(3) 0.88991(11) 0.16499(4) 0.0395(3) Uani d 1 . .
    C C3 0.3285(3) 0.91684(12) 0.12337(4) 0.0454(3) Uani d 1 . .
    H H3 0.1922 0.9798 0.1211 0.054 Uiso calc 1 . .
    C C4 0.4108(3) 0.85237(13) 0.08473(4) 0.0475(4) Uani d 1 . .
    C C5 0.2924(3) 0.88644(16) 0.03888(4) 0.0605(4) Uani d 1 . .
    H H5A 0.3136 0.8146 0.0181 0.073 Uiso calc 1 . .
    H H5B 0.0941 0.9035 0.0422 0.073 Uiso calc 1 . .
    C C6 0.4294(3) 0.99880(15) 0.01871(4) 0.0554(4) Uani d 1 . .
    H H6 0.4116 1.0754 0.0347 0.066 Uiso calc 1 . .
    C C7 0.6459(3) 0.79875(11) 0.16851(4) 0.0419(3) Uani d 1 . .
    O O8 0.7636(2) 0.77137(10) 0.20946(3) 0.0556(3) Uani d 1 . .
    H H8 0.699(3) 0.8143(16) 0.2278(6) 0.067 Uiso d 1 . .
    C C9 0.6067(3) 0.76024(14) 0.08901(4) 0.0552(4) Uani d 1 . .
    H H9 0.6619 0.7143 0.0631 0.066 Uiso calc 1 . .
    C C10 0.7244(3) 0.73365(14) 0.13057(5) 0.0536(4) Uani d 1 . .
    H H10 0.8598 0.6702 0.1329 0.064 Uiso calc 1 . .
loop_
    _atom_site_aniso_label
    _atom_site_aniso_U_11
    _atom_site_aniso_U_22
    _atom_site_aniso_U_33
    _atom_site_aniso_U_12
    _atom_site_aniso_U_13
    _atom_site_aniso_U_23
    O1 0.0688(7) 0.0527(6) 0.0378(5) 0.0162(5) -0.0078(4) -0.0042(4)
    C1 0.0538(8) 0.0470(8) 0.0505(8) 0.0073(6) 0.0032(6) -0.0004(6)
    C2 0.0455(7) 0.0381(6) 0.0349(6) -0.0030(5) -0.0011(5) 0.0016(5)
    C3 0.0491(8) 0.0459(7) 0.0413(7) 0.0003(6) -0.0055(5) 0.0057(6)
    C4 0.0534(8) 0.0541(8) 0.0349(7) -0.0139(7) -0.0006(5) 0.0057(5)
    C5 0.0676(10) 0.0772(10) 0.0368(7) -0.0170(8) -0.0082(6) 0.0073(6)
    C6 0.0660(10) 0.0653(9) 0.0348(6) -0.0031(8) -0.0081(6) 0.0054(6)
    C7 0.0456(7) 0.0415(7) 0.0386(6) -0.0018(5) -0.0004(5) 0.0071(5)
    O8 0.0644(7) 0.0597(6) 0.0426(6) 0.0163(5) -0.0077(5) 0.0057(4)
    C9 0.0643(9) 0.0621(9) 0.0393(7) -0.0016(7) 0.0112(6) -0.0037(6)
    C10 0.0564(8) 0.0544(8) 0.0500(8) 0.0109(7) 0.0084(6) 0.0038(6)
_geom_special_details
;
All e.s.d.'s (except the e.s.d. in the dihedral angle between two l.s. planes)
are estimated using the full covariance matrix. The cell e.s.d.'s are taken
into account individually in the estimation of e.s.d.'s in distances, angles
and torsion angles; correlations between e.s.d.'s in cell parameters are only
used when they are defined by crystal symmetry. An approximate (isotropic)
treatment of cell e.s.d.'s is used for estimating e.s.d.'s involving l.s.
planes.
;
loop_
    _geom_bond_atom_site_label_1
    _geom_bond_atom_site_label_2
    _geom_bond_site_symmetry_2
    _geom_bond_distance
    _geom_bond_publ_flag
    O1 C1 . 1.4228(16) ?
    O1 C2 . 1.3732(15) ?
    C1 H1A . 0.9800 ?
    C1 H1B . 0.9800 ?
    C1 H1C . 0.9800 ?
    C2 C3 . 1.3834(17) ?
    C2 C7 . 1.3921(18) ?
    C3 H3 . 0.9500 ?
    C3 C4 . 1.3938(18) ?
    C4 C5 . 1.5183(17) ?
    C4 C9 . 1.380(2) ?
    C5 H5A . 0.9900 ?
    C5 H5B . 0.9900 ?
    C5 C6 . 1.500(2) ?
    C6 C6 5_675 1.304(3) ?
    C6 H6 . 0.9500 ?
    C7 O8 . 1.3720(15) ?
    C7 C10 . 1.3751(19) ?
    O8 H8 . 0.777(17) ?
    C9 H9 . 0.9500 ?
    C9 C10 . 1.386(2) ?
    C10 H10 . 0.9500 ?
loop_
    _geom_angle_atom_site_label_1
    _geom_angle_atom_site_label_2
    _geom_angle_atom_site_label_3
    _geom_angle_site_symmetry_1
    _geom_angle_site_symmetry_3
    _geom_angle
    _geom_angle_publ_flag
    C2 O1 C1 . . 117.26(10) ?
    O1 C1 H1A . . 109.5 ?
    O1 C1 H1B . . 109.5 ?
    O1 C1 H1C . . 109.5 ?
    H1A C1 H1B . . 109.5 ?
    H1A C1 H1C . . 109.5 ?
    H1B C1 H1C . . 109.5 ?
    O1 C2 C3 . . 125.76(12) ?
    O1 C2 C7 . . 114.17(10) ?
    C3 C2 C7 . . 120.07(11) ?
    C2 C3 H3 . . 119.7 ?
    C2 C3 C4 . . 120.59(13) ?
    C4 C3 H3 . . 119.7 ?
    C3 C4 C5 . . 120.21(13) ?
    C9 C4 C3 . . 118.58(12) ?
    C9 C4 C5 . . 121.19(13) ?
    C4 C5 H5A . . 109.2 ?
    C4 C5 H5B . . 109.2 ?
    H5A C5 H5B . . 107.9 ?
    C6 C5 C4 . . 112.18(12) ?
    C6 C5 H5A . . 109.2 ?
    C6 C5 H5B . . 109.2 ?
    C5 C6 H6 . . 116.9 ?
    C6 C6 C5 5_675 . 126.11(19) ?
    C6 C6 H6 5_675 . 116.9 ?
    O8 C7 C2 . . 120.87(11) ?
    O8 C7 C10 . . 119.65(12) ?
    C10 C7 C2 . . 119.46(11) ?
    C7 O8 H8 . . 108.7(13) ?
    C4 C9 H9 . . 119.5 ?
    C4 C9 C10 . . 121.05(12) ?
    C10 C9 H9 . . 119.5 ?
    C7 C10 C9 . . 120.23(13) ?
    C7 C10 H10 . . 119.9 ?
    C9 C10 H10 . . 119.9 ?
loop_
    _geom_torsion_atom_site_label_1
    _geom_torsion_atom_site_label_2
    _geom_torsion_atom_site_label_3
    _geom_torsion_atom_site_label_4
    _geom_torsion_site_symmetry_1
    _geom_torsion_site_symmetry_2
    _geom_torsion_site_symmetry_3
    _geom_torsion_site_symmetry_4
    _geom_torsion
    _geom_torsion_publ_flag
    O1 C2 C3 C4 . . . . -178.58(12) ?
    O1 C2 C7 O8 . . . . -1.02(18) ?
    O1 C2 C7 C10 . . . . 177.67(12) ?
    C1 O1 C2 C3 . . . . -6.20(19) ?
    C1 O1 C2 C7 . . . . 174.44(11) ?
    C2 C3 C4 C5 . . . . -177.32(12) ?
    C2 C3 C4 C9 . . . . 0.8(2) ?
    C2 C7 C10 C9 . . . . 1.2(2) ?
    C3 C2 C7 O8 . . . . 179.57(12) ?
    C3 C2 C7 C10 . . . . -1.74(19) ?
    C3 C4 C5 C6 . . . . 80.50(17) ?
    C3 C4 C9 C10 . . . . -1.4(2) ?
    C4 C5 C6 C6 . . . 5_675 116.9(2) ?
    C4 C9 C10 C7 . . . . 0.4(2) ?
    C5 C4 C9 C10 . . . . 176.73(13) ?
    C7 C2 C3 C4 . . . . 0.75(19) ?
    O8 C7 C10 C9 . . . . 179.89(13) ?
    C9 C4 C5 C6 . . . . -97.55(17) ?
loop_
    _geom_hbond_atom_site_label_D
    _geom_hbond_atom_site_label_H
    _geom_hbond_atom_site_label_A
    _geom_hbond_site_symmetry_A
    _geom_hbond_distance_DH
    _geom_hbond_distance_HA
    _geom_hbond_distance_DA
    _geom_hbond_angle_DHA
    O8 H8 O1 8_656 0.778(17) 2.571(17) 3.1784(13) 136.2(14)
_shelx_hkl_file
;
   1   0   0   -0.91    0.04
   1   0   0   -0.92    0.03
   1   0   0   -0.99    0.04
   1   0   0   -0.78    0.06
  -1   0   0   -0.86    0.06
  -1   0   0   -0.97    0.04
   1   0   0   -0.97    0.05
   1   0   0   -0.87    0.06
   1   0   0   -0.91    0.06
  -1   0   0   -0.92    0.05
  -1   0   0   -0.83    0.05
  -1   0   0   -0.95    0.06
   2   0   0  251.23   11.40
   2   0   0  248.86   11.57
   2   0   0  235.05   11.07
  -2   0   0  248.16   11.23
  -2   0   0  253.96   11.57
   2   0   0  231.87   11.57
   2   0   0  246.44   11.23
   2   0   0  249.64   11.41
  -2   0   0  218.14   11.03
  -3   0   0   -0.04    0.06
   3   0   0   -0.18    0.06
   3   0   0   -0.07    0.04
   3   0   0   -0.07    0.06
   3   0   0   -0.12    0.08
  -3   0   0   -0.05    0.09
   3   0   0    0.01    0.09
  -3   0   0    0.00    0.08
  -4   0   0    7.73    0.46
  -4   0   0    8.40    0.44
   4   0   0    8.38    0.49
   4   0   0    8.32    0.41
  -4   0   0    7.39    0.44
   4   0   0    7.62    0.45
  -5   0   0   -0.12    0.12
   5   0   0   -0.03    0.13
  -5   0   0    0.01    0.12
   5   0   0   -0.07    0.10
   0  -1   0   -0.07    0.02
   0  -1   0   -0.07    0.01
   0  -1   0   -0.09    0.01
   0   1   0   -0.10    0.01
   0   1   0   -0.09    0.01
   0   1   0   -0.10    0.01
   0   1   0   -0.06    0.02
   0   1   0   -0.07    0.01
   0  -1   0   -0.10    0.01
   0  -1   0   -0.06    0.01
  -1  -1   0   -0.45    0.05
   1   1   0   -0.48    0.06
   1   1   0   -0.39    0.06
  -1   1   0   -0.44    0.05
  -1  -1   0   -0.47    0.05
  -1  -1   0   -0.51    0.05
  -1   1   0   -0.47    0.04
   1  -1   0   -0.51    0.05
   1  -1   0   -0.41    0.04
   1   1   0   -0.49    0.05
  -1  -1   0   -0.46    0.05
   1  -1   0   -0.50    0.05
  -1   1   0   -0.52    0.05
  -1   1   0   -0.48    0.05
   1  -1   0   -0.41    0.04
  -1   1   0   -0.37    0.03
   1   1   0   -0.47    0.05
  -1  -1   0   -0.58    0.05
   1  -1   0   -0.45    0.04
   1   1   0   -0.41    0.05
  -1  -1   0   -0.53    0.06
   1   1   0   -0.48    0.05
   2   1   0    8.93    0.45
  -2  -1   0    8.52    0.45
   2   1   0    8.53    0.46
  -2   1   0    8.88    0.44
  -2   1   0    8.88    0.45
   2  -1   0    9.09    0.47
   2  -1   0    8.95    0.45
   2   1   0    8.50    0.48
   2   1   0    8.97    0.46
   2  -1   0    9.59    0.45
   2  -1   0    8.73    0.46
  -2  -1   0    7.77    0.44
  -2   1   0    8.83    0.44
  -2  -1   0    9.15    0.46
  -2  -1   0    8.97    0.47
   2   1   0    8.51    0.46
   2  -1   0    8.83    0.45
   3   1   0   -0.08    0.06
   3  -1   0    0.00    0.07
  -3   1   0    0.04    0.09
   3  -1   0   -0.05    0.09
  -3  -1   0    0.00    0.08
   3   1   0   -0.06    0.09
  -3   1   0    0.00    0.06
   3   1   0   -0.03    0.08
  -3  -1   0   -0.05    0.10
  -3  -1   0   -0.05    0.07
  -3   1   0   -0.06    0.08
   3  -1   0   -0.06    0.06
   3   1   0   -0.05    0.08
  -4  -1   0    0.19    0.11
   4   1   0    0.14    0.09
   4  -1   0    0.18    0.11
   4   1   0    0.31    0.13
  -4  -1   0    0.39    0.13
   4  -1   0    0.35    0.10
  -4  -1   0    0.30    0.10
  -4   1   0    0.39    0.13
   4   1   0    0.21    0.11
  -4   1   0    0.27    0.11
  -4   1   0    0.31    0.08
   5   1   0    0.03    0.13
  -5  -1   0   -0.37    0.13
   5   1   0   -0.03    0.11
   5  -1   0   -0.21    0.12
  -5   1   0   -0.15    0.13
  -5  -1   0   -0.16    0.09
  -5  -1   0   -0.23    0.10
   5  -1   0   -0.02    0.10
  -5   1   0   -0.06    0.11
   0   2   0   22.80    1.08
   0   2   0   21.66    1.03
   0   2   0   22.75    1.03
   0  -2   0   20.78    1.08
   0  -2   0   23.50    1.09
   0  -2   0   22.18    1.08
   0  -2   0   21.44    1.06
   0   2   0   21.87    1.06
   0  -2   0   22.60    1.03
   0   2   0   20.83    1.09
   0  -2   0   22.51    1.03
   0   2   0   22.02    1.08
   1   2   0   -0.15    0.05
   1  -2   0   -0.22    0.05
  -1   2   0   -0.16    0.03
   1  -2   0   -0.04    0.03
  -1  -2   0   -0.22    0.05
  -1   2   0   -0.08    0.04
   1  -2   0   -0.15    0.04
  -1   2   0   -0.20    0.05
  -1  -2   0   -0.23    0.07
  -1  -2   0   -0.22    0.05
  -1   2   0   -0.16    0.05
   1   2   0   -0.11    0.05
   1   2   0   -0.17    0.05
  -1   2   0   -0.15    0.03
  -1  -2   0   -0.16    0.05
  -1   2   0   -0.09    0.04
  -1  -2   0   -0.25    0.05
  -1  -2   0   -0.14    0.05
   1   2   0   -0.16    0.06
   1   2   0   -0.31    0.07
   1   2   0   -0.22    0.05
  -1   2   0   -0.12    0.03
  -1   2   0   -0.05    0.04
  -2  -2   0   98.17    5.19
   2  -2   0  116.20    5.44
   2   2   0  115.58    5.37
  -2   2   0  111.85    5.28
   2   2   0  111.25    5.45
   2  -2   0  108.06    5.21
   2  -2   0  109.43    5.44
   2  -2   0  114.44    5.27
  -2   2   0  110.65    5.19
   2   2   0  119.38    5.38
  -2   2   0  113.17    5.43
   2   2   0  118.18    5.45
  -2  -2   0  119.53    5.21
   2  -2   0  118.91    5.19
   2   2   0  114.62    5.30
  -2  -2   0  120.98    5.45
   3   2   0    0.22    0.10
  -3   2   0    0.05    0.05
  -3  -2   0    0.13    0.10
  -3  -2   0   -0.05    0.07
   3  -2   0    0.35    0.08
  -3   2   0   -0.01    0.07
  -3  -2   0    0.02    0.08
   3   2   0    0.06    0.09
   3   2   0   -0.05    0.09
   3  -2   0    0.02    0.08
   3  -2   0    0.04    0.07
   4  -2   0    5.01    0.29
   4  -2   0    4.12    0.32
   4   2   0    4.44    0.31
  -4  -2   0    4.87    0.31
  -4  -2   0    4.86    0.31
   4   2   0    4.95    0.34
  -4   2   0    5.05    0.34
  -4   2   0    4.94    0.28
  -4   2   0    5.07    0.31
   4   2   0    5.12    0.33
  -4  -2   0    4.40    0.33
  -5  -2   0   -0.08    0.10
   5   2   0   -0.05    0.12
   5  -2   0   -0.10    0.11
   5   2   0    0.03    0.12
  -5  -2   0   -0.10    0.13
   5  -2   0   -0.13    0.09
  -5  -2   0   -0.14    0.12
  -5   2   0    0.01    0.13
  -5   2   0   -0.01    0.11
   0   3   0   -0.57    0.04
   0  -3   0   -0.55    0.07
   0  -3   0   -0.64    0.03
   0   3   0   -0.63    0.06
   0  -3   0   -0.67    0.05
   0  -3   0   -0.77    0.04
   0   3   0   -0.64    0.03
   0  -3   0   -0.61    0.04
   0   3   0   -0.72    0.05
   0   3   0   -0.70    0.06
   0   3   0   -0.67    0.04
   1   3   0   -0.18    0.07
  -1   3   0   -0.24    0.04
  -1   3   0   -0.24    0.04
   1  -3   0   -0.25    0.05
  -1   3   0   -0.29    0.05
  -1   3   0   -0.28    0.04
   1   3   0   -0.23    0.06
   1  -3   0   -0.20    0.05
  -1  -3   0   -0.28    0.05
  -1   3   0   -0.28    0.04
  -1   3   0   -0.14    0.04
   1   3   0   -0.24    0.05
  -1  -3   0   -0.27    0.08
  -1  -3   0   -0.22    0.06
   1   3   0   -0.28    0.06
   1  -3   0   -0.24    0.03
  -1   3   0   -0.22    0.04
   1  -3   0   -0.25    0.04
  -1  -3   0   -0.30    0.05
  -1  -3   0   -0.31    0.05
  -1  -3   0   -0.21    0.05
   1   3   0   -0.21    0.06
   1   3   0   -0.32    0.08
   2   3   0  509.32   24.81
   2  -3   0  523.43   24.80
  -2   3   0  526.97   24.48
  -2  -3   0  546.79   23.67
  -2  -3   0  529.96   23.74
  -2  -3   0  493.91   24.85
  -2   3   0  534.57   24.08
  -2   3   0  522.82   23.66
   2   3   0  541.77   24.52
   2  -3   0  507.76   24.07
  -2   3   0  522.68   24.48
  -2   3   0  501.00   24.83
   2   3   0  533.69   24.11
  -2   3   0  525.66   24.83
  -2   3   0  509.97   23.66
   2  -3   0  511.22   23.74
   3   3   0    0.01    0.10
  -3  -3   0    0.02    0.10
   3   3   0   -0.05    0.09
  -3  -3   0    0.04    0.08
  -3   3   0    0.02    0.05
   3  -3   0   -0.02    0.07
   3  -3   0    0.04    0.08
  -3   3   0    0.06    0.08
   3  -3   0    0.04    0.06
  -3  -3   0   -0.06    0.08
   3   3   0   -0.10    0.09
  -4   3   0    5.73    0.30
   4   3   0    4.88    0.35
  -4  -3   0    5.59    0.34
   4  -3   0    5.07    0.31
  -4   3   0    5.59    0.33
  -4  -3   0    5.15    0.35
   4   3   0    4.45    0.36
   4  -3   0    6.29    0.37
  -4  -3   0    5.47    0.34
   4   3   0    5.50    0.36
  -4   3   0    5.30    0.36
  -5  -3   0   -0.02    0.14
  -5  -3   0   -0.02    0.13
   5   3   0   -0.10    0.12
  -5   3   0   -0.04    0.11
   5   3   0   -0.04    0.14
  -5  -3   0   -0.02    0.11
   5  -3   0    0.07    0.13
  -5   3   0    0.07    0.15
   0   4   0   94.87    5.13
   0  -4   0  109.53    4.94
   0  -4   0  108.39    5.17
   0  -4   0  101.55    5.20
   0   4   0  110.75    5.13
   0   4   0  111.04    4.94
   0   4   0  112.87    5.20
   0   4   0  106.28    5.04
   0   4   0  110.00    5.17
   0  -4   0  114.12    5.05
   0  -4   0  110.90    4.94
   0   4   0  112.07    4.94
   1  -4   0    0.05    0.06
  -1   4   0   -0.04    0.06
   1   4   0   -0.09    0.07
  -1  -4   0   -0.12    0.07
  -1   4   0   -0.07    0.06
  -1   4   0    0.05    0.07
  -1   4   0   -0.11    0.08
  -1  -4   0   -0.08    0.06
   1   4   0    0.21    0.11
   1   4   0   -0.14    0.10
  -1   4   0    0.19    0.05
  -1   4   0    0.03    0.04
  -1  -4   0    0.17    0.09
   1   4   0    0.04    0.07
  -1  -4   0   -0.07    0.06
   1  -4   0    0.02    0.06
  -1   4   0   -0.09    0.05
  -1  -4   0   -0.16    0.07
  -1   4   0   -0.04    0.05
   1  -4   0   -0.01    0.06
  -2  -4   0   23.78    1.16
  -2   4   0   24.89    1.16
  -2  -4   0   24.48    1.16
  -2   4   0   24.38    1.15
  -2   4   0   24.24    1.14
  -2  -4   0   25.00    1.22
   2  -4   0   25.18    1.20
  -2   4   0   24.21    1.20
   2  -4   0   24.33    1.16
   2  -4   0   24.70    1.15
   2   4   0   24.80    1.22
  -2   4   0   23.29    1.19
  -2   4   0   24.10    1.17
   2   4   0   24.46    1.22
  -2   4   0   24.24    1.19
  -3   4   0    0.02    0.08
  -3   4   0   -0.03    0.05
  -3  -4   0   -0.02    0.09
  -3   4   0   -0.04    0.05
   3   4   0    0.01    0.09
  -3  -4   0   -0.01    0.09
   3  -4   0    0.00    0.08
  -3  -4   0    0.11    0.11
   3  -4   0    0.01    0.05
   3   4   0   -0.17    0.10
   3   4   0   -0.08    0.10
   4  -4   0    0.69    0.10
   4   4   0    0.78    0.16
   4   4   0    0.55    0.16
   4  -4   0    0.52    0.13
  -4  -4   0    0.75    0.16
   4   4   0    0.93    0.17
  -4  -4   0    0.39    0.13
  -4   4   0    0.89    0.13
  -4   4   0    0.72    0.16
  -4  -4   0    0.83    0.14
   5   4   0   -0.10    0.12
  -5  -4   0   -0.13    0.11
  -5   4   0    0.19    0.12
  -5  -4   0    0.16    0.15
   5   4   0    0.11    0.14
  -5  -4   0   -0.18    0.12
   5  -4   0    0.07    0.12
  -5   4   0   -0.08    0.14
   0   5   0    0.05    0.11
   0  -5   0   -0.01    0.07
   0  -5   0    0.01    0.03
   0  -5   0   -0.05    0.05
   0  -5   0   -0.06    0.08
   0   5   0    0.02    0.04
   0   5   0    0.02    0.05
   0   5   0    0.01    0.09
   0   5   0    0.00    0.07
   0  -5   0   -0.06    0.11
   1   5   0   -0.04    0.07
  -1   5   0   -0.05    0.05
   1  -5   0    0.05    0.07
  -1   5   0   -0.14    0.07
  -1  -5   0    0.05    0.06
  -1  -5   0   -0.11    0.08
  -1   5   0   -0.14    0.09
   1   5   0   -0.03    0.12
  -1  -5   0    0.07    0.07
  -1   5   0   -0.06    0.08
   1  -5   0   -0.04    0.06
   1   5   0   -0.03    0.10
  -1   5   0   -0.06    0.05
  -1   5   0   -0.04    0.06
  -1  -5   0   -0.01    0.06
  -1   5   0    0.05    0.05
   1  -5   0   -0.11    0.06
  -1   5   0   -0.06    0.07
  -1  -5   0    0.05    0.08
  -1   5   0   -0.02    0.06
  -2  -5   0   -0.08    0.09
   2   5   0   -0.17    0.13
   2  -5   0    0.15    0.06
  -2  -5   0   -0.02    0.09
  -2   5   0    0.08    0.06
   2  -5   0    0.23    0.08
  -2   5   0    0.11    0.08
   2   5   0    0.14    0.11
  -2   5   0    0.02    0.07
  -2   5   0    0.06    0.06
  -2   5   0   -0.10    0.08
  -2  -5   0    0.03    0.09
  -2   5   0    0.09    0.07
  -2   5   0   -0.08    0.06
   2  -5   0    0.01    0.08
   2   5   0    0.12    0.09
   3  -5   0    0.02    0.06
   3   5   0   -0.11    0.10
  -3   5   0    0.02    0.07
   3   5   0   -0.02    0.12
  -3  -5   0   -0.05    0.10
   3   5   0   -0.18    0.14
  -3   5   0    0.04    0.06
  -3  -5   0    0.06    0.10
   3  -5   0   -0.04    0.08
  -3  -5   0    0.03    0.10
  -3   5   0   -0.08    0.08
  -4  -5   0    6.57    0.42
   4  -5   0    6.84    0.42
  -4   5   0    6.83    0.43
   4  -5   0    7.06    0.37
  -4  -5   0    7.01    0.42
   4   5   0    7.19    0.46
  -4  -5   0    6.84    0.42
  -4   5   0    6.96    0.39
   4   5   0    6.55    0.44
   4   5   0    6.92    0.45
   5   5   0    0.21    0.14
  -5   5   0    0.26    0.16
  -5  -5   0   -0.17    0.13
  -5  -5   0    0.00    0.13
  -5   5   0    0.08    0.12
   5   5   0    0.10    0.16
   5  -5   0    0.06    0.12
  -5  -5   0   -0.15    0.14
   0  -6   0  165.12    7.60
   0   6   0  169.73    7.94
   0  -6   0  165.42    7.59
   0  -6   0  173.28    7.99
   0   6   0  170.22    7.90
   0  -6   0  164.26    7.95
   0   6   0  160.15    7.75
   1  -6   0   -0.01    0.05
  -1  -6   0   -0.04    0.05
  -1   6   0   -0.01    0.05
  -1  -6   0   -0.05    0.06
   1  -6   0    0.04    0.06
   1   6   0   -0.22    0.11
  -1   6   0   -0.10    0.10
  -1   6   0   -0.03    0.04
   1  -6   0    0.03    0.07
  -1   6   0   -0.01    0.08
  -1  -6   0    0.04    0.07
  -1  -6   0    0.08    0.09
   1   6   0   -0.12    0.10
  -1   6   0   -0.07    0.05
   1   6   0    0.11    0.07
  -1   6   0    0.05    0.06
  -1  -6   0    0.02    0.07
  -2  -6   0   61.45    2.85
  -2  -6   0   65.51    3.00
   2  -6   0   61.85    2.84
   2   6   0   60.49    2.98
  -2   6   0   62.52    2.98
  -2   6   0   60.10    2.88
  -2   6   0   63.29    2.96
  -2   6   0   61.48    2.83
  -2   6   0   61.86    2.92
  -2   6   0   63.77    2.87
  -2  -6   0   62.11    2.84
  -2   6   0   63.32    2.94
   2  -6   0   63.21    2.96
   2   6   0   55.82    2.91
   2   6   0   55.60    2.97
   3  -6   0   -0.07    0.08
  -3   6   0   -0.31    0.09
  -3   6   0    0.08    0.08
   3   6   0   -0.04    0.11
   3   6   0   -0.11    0.13
  -3  -6   0   -0.22    0.10
  -3  -6   0   -0.03    0.11
   3   6   0   -0.04    0.11
  -3   6   0    0.01    0.08
  -3  -6   0   -0.07    0.10
   3  -6   0    0.06    0.06
  -4  -6   0    1.48    0.19
  -4   6   0    1.33    0.16
   4   6   0    1.05    0.18
  -4  -6   0    1.61    0.20
   4   6   0    1.79    0.22
   4  -6   0    1.32    0.16
  -4  -6   0    1.36    0.18
  -4   6   0    1.41    0.19
   4   6   0    1.16    0.20
   5   6   0   -0.02    0.14
   5   6   0   -0.04    0.15
  -5   6   0   -0.02    0.12
  -5   6   0    0.09    0.15
  -5  -6   0   -0.01    0.13
  -5  -6   0   -0.14    0.15
   5   6   0   -0.09    0.15
   5  -6   0   -0.08    0.10
  -5  -6   0    0.18    0.13
   0   7   0   -0.17    0.09
   0   7   0    0.03    0.12
   0   7   0    0.04    0.05
   0  -7   0    0.05    0.07
   0  -7   0    0.02    0.05
   0  -7   0    0.07    0.08
  -1   7   0   -0.02    0.08
  -1   7   0   -0.16    0.10
  -1   7   0    0.00    0.05
   1   7   0   -0.09    0.10
   1   7   0    0.01    0.06
  -1   7   0    0.01    0.04
  -1  -7   0   -0.10    0.05
   1  -7   0   -0.06    0.07
   1  -7   0    0.00    0.06
   1  -7   0   -0.07    0.05
  -1  -7   0    0.01    0.10
  -1   7   0   -0.16    0.06
  -1  -7   0   -0.02    0.07
   1   7   0    0.01    0.12
  -1  -7   0    0.06    0.07
  -1  -7   0    0.03    0.06
  -2  -7   0    2.07    0.17
  -2  -7   0    2.31    0.22
   2   7   0    2.24    0.23
  -2  -7   0    1.90    0.18
  -2   7   0    2.34    0.20
   2   7   0    1.95    0.23
  -2   7   0    1.83    0.18
  -2   7   0    2.02    0.17
  -2   7   0    2.22    0.17
  -2   7   0    2.05    0.19
   2   7   0    2.22    0.19
  -3   7   0    0.07    0.09
  -3   7   0   -0.03    0.10
  -3  -7   0   -0.01    0.11
   3  -7   0   -0.02    0.08
   3   7   0   -0.09    0.10
   3   7   0   -0.08    0.15
  -3   7   0    0.09    0.09
   3   7   0   -0.06    0.13
  -3  -7   0   -0.04    0.11
  -3  -7   0    0.00    0.11
   4   7   0   -0.11    0.16
  -4  -7   0    0.01    0.12
  -4   7   0    0.05    0.14
  -4   7   0    0.12    0.11
  -4  -7   0    0.11    0.13
   4  -7   0    0.09    0.11
   4   7   0   -0.08    0.12
   4   7   0   -0.12    0.13
  -4  -7   0    0.10    0.12
   0  -8   0    4.99    0.29
   0   8   0    4.98    0.35
   0   8   0    4.54    0.31
   0   8   0    5.34    0.27
   0  -8   0    4.69    0.32
  -1  -8   0   -0.01    0.10
   1   8   0   -0.12    0.11
   1  -8   0    0.01    0.09
   1  -8   0    0.10    0.08
   1   8   0   -0.07    0.13
  -1  -8   0    0.01    0.06
  -1   8   0    0.03    0.10
  -1  -8   0   -0.02    0.08
  -1   8   0   -0.09    0.05
  -1   8   0    0.08    0.12
  -1  -8   0   -0.04    0.08
   1   8   0    0.01    0.07
   2   8   0    1.62    0.17
   2   8   0    1.65    0.22
  -2   8   0    1.51    0.17
   2   8   0    1.38    0.19
  -2   8   0    1.46    0.13
  -2   8   0    1.47    0.15
  -2   8   0    1.62    0.18
  -2   8   0    1.57    0.16
  -2  -8   0    1.72    0.15
  -2  -8   0    0.82    0.16
  -2  -8   0    1.59    0.16
   2  -8   0    1.63    0.15
  -3  -8   0   -0.01    0.12
  -3   8   0   -0.01    0.10
  -3  -8   0    0.03    0.12
   3   8   0   -0.12    0.13
   3   8   0   -0.19    0.17
   3   8   0   -0.07    0.12
  -3   8   0   -0.09    0.09
  -3  -8   0   -0.08    0.10
  -4  -8   0    3.59    0.29
  -4   8   0    3.59    0.30
  -4  -8   0    2.84    0.30
   4   8   0    3.16    0.34
  -4  -8   0    3.25    0.28
   4   8   0    3.69    0.32
   4   8   0    3.31    0.30
   0  -9   0    0.06    0.08
   0   9   0    0.01    0.11
   0   9   0   -0.11    0.13
   0  -9   0   -0.09    0.10
   1   9   0   -0.18    0.11
   1   9   0   -0.02    0.08
  -1  -9   0   -0.05    0.11
  -1   9   0   -0.09    0.10
  -1   9   0   -0.08    0.13
   1  -9   0   -0.05    0.08
  -1  -9   0   -0.09    0.08
   1   9   0   -0.02    0.15
   1  -9   0   -0.06    0.09
  -2   9   0    0.58    0.14
  -2  -9   0    0.34    0.13
   2   9   0    0.53    0.12
   2  -9   0    0.36    0.10
  -2  -9   0    0.29    0.11
   2   9   0    0.72    0.20
  -2   9   0    0.40    0.13
  -2   9   0    0.57    0.12
   2   9   0    0.40    0.14
  -3  -9   0    0.01    0.12
   3   9   0   -0.08    0.11
   3   9   0   -0.22    0.13
  -3  -9   0   -0.01    0.11
   3   9   0   -0.12    0.17
   4   9   0    0.29    0.17
   4   9   0    0.41    0.15
  -4  -9   0    0.11    0.14
   4   9   0    0.39    0.20
  -4  -9   0    0.15    0.15
   0  10   0    1.21    0.21
   0  10   0    0.83    0.16
   0 -10   0    0.67    0.12
   0 -10   0    0.69    0.14
  -1 -10   0    0.00    0.09
   1 -10   0    0.17    0.09
  -1  10   0    0.08    0.11
   1 -10   0   -0.01    0.09
  -1  10   0   -0.11    0.13
  -1 -10   0   -0.01    0.12
   1  10   0   -0.04    0.15
   1  10   0    0.00    0.14
  -2 -10   0    1.18    0.19
   2  10   0    1.08    0.22
   2 -10   0    1.24    0.15
  -2 -10   0    1.39    0.17
  -2  10   0    1.35    0.18
  -2  10   0    1.09    0.18
   2  10   0    1.00    0.19
   3  10   0   -0.09    0.17
  -3 -10   0    0.18    0.15
   3  10   0   -0.11    0.14
  -3 -10   0    0.17    0.13
   0  11   0    0.01    0.15
   0  11   0    0.11    0.13
   0 -11   0    0.21    0.10
   0 -11   0   -0.07    0.10
  -1 -11   0    0.09    0.10
  -1 -11   0    0.00    0.13
   1  11   0   -0.04    0.15
  -1  11   0   -0.14    0.15
   1  11   0    0.06    0.14
  -1  11   0    0.09    0.12
   1 -11   0    0.12    0.11
  -2 -11   0    0.91    0.19
  -2  11   0    0.62    0.16
  -2  11   0    0.87    0.19
  -2 -11   0    0.98    0.15
   2  11   0    0.52    0.20
   0  12   0    0.71    0.17
   0 -12   0    0.80    0.17
   0  12   0    0.34    0.20
  -1 -12   0    0.01    0.13
  -1 -12   0    0.09    0.11
  -1  12   0   -0.02    0.15
   1  12   0    0.01    0.18
   1  12   0   -0.08    0.15
   1 -12   0    0.03    0.11
   0   0   1    0.01    0.00
   0   0  -1    0.02    0.01
   1   0   1   -0.35    0.05
   1   0  -1   -0.46    0.04
   1   0  -1   -0.44    0.05
  -1   0  -1   -0.40    0.04
  -1   0   1   -0.39    0.06
  -1   0  -1   -0.34    0.06
  -1   0   1   -0.38    0.03
   1   0   1   -0.42    0.05
  -1   0   1   -0.44    0.04
   1   0   1   -0.39    0.06
   1   0  -1   -0.34    0.06
  -1   0  -1   -0.42    0.05
  -1   0  -1   -0.41    0.05
  -1   0   1   -0.45    0.06
   1   0   1   -0.43    0.04
   1   0  -1   -0.41    0.05
  -1   0   1   -0.39    0.05
   1   0  -1   -0.46    0.03
  -1   0  -1   -0.47    0.05
  -1   0  -1   -0.39    0.06
   1   0  -1   -0.45    0.05
  -1   0  -1   -0.46    0.06
   1   0   1   -0.34    0.05
  -1   0   1   -0.37    0.06
   2   0  -1   -0.06    0.06
  -2   0   1    0.10    0.08
   2   0   1   -0.11    0.07
  -2   0   1    0.10    0.09
  -2   0  -1    0.37    0.10
  -2   0  -1   -0.09    0.07
   2   0   1   -0.01    0.05
   2   0  -1   -0.07    0.08
   2   0  -1    0.03    0.07
   2   0  -1   -0.05    0.06
   2   0   1    0.05    0.07
   2   0  -1   -0.11    0.08
   2   0   1   -0.23    0.06
   2   0  -1   -0.11    0.04
  -2   0  -1    0.00    0.05
   2   0   1   -0.11    0.08
  -2   0   1    0.03    0.06
  -2   0  -1   -0.09    0.08
   3   0  -1   -0.13    0.04
  -3   0  -1   -0.07    0.09
   3   0   1   -0.04    0.08
  -3   0   1   -0.02    0.06
   3   0   1   -0.05    0.06
   3   0   1    0.10    0.05
   3   0   1    0.00    0.06
   3   0  -1   -0.19    0.06
  -3   0  -1    0.01    0.06
   3   0  -1   -0.02    0.09
   3   0  -1   -0.02    0.08
   3   0   1   -0.07    0.09
  -3   0   1   -0.07    0.08
  -3   0  -1   -0.09    0.08
   4   0   1    0.01    0.10
   4   0  -1   -0.04    0.06
  -4   0  -1    0.02    0.08
   4   0   1    0.03    0.10
  -4   0   1    0.13    0.09
   4   0  -1    0.17    0.10
  -4   0  -1    0.01    0.12
  -4   0   1    0.08    0.10
  -4   0   1    0.03    0.12
   4   0  -1   -0.06    0.10
   4   0   1   -0.13    0.06
  -4   0  -1    0.05    0.10
  -5   0  -1    0.03    0.11
   5   0   1   -0.13    0.10
  -5   0   1    0.10    0.11
  -5   0  -1   -0.05    0.12
  -5   0   1    0.01    0.13
   5   0   1   -0.04    0.12
   5   0  -1   -0.12    0.11
   5   0  -1   -0.01    0.11
   0  -1   1   -0.02    0.01
   0   1  -1   -0.04    0.03
   0  -1   1   -0.04    0.02
   0   1   1   -0.03    0.01
   0  -1   1   -0.05    0.01
   0   1  -1   -0.02    0.01
   0   1  -1   -0.02    0.01
   0  -1   1   -0.04    0.01
   0   1   1   -0.03    0.02
   0   1   1   -0.03    0.01
   0   1  -1   -0.01    0.01
   0  -1  -1   -0.03    0.01
   0   1  -1    0.00    0.02
   0  -1  -1   -0.03    0.02
   0  -1  -1   -0.05    0.01
   0  -1  -1   -0.03    0.02
   0   1   1   -0.01    0.02
   0   1   1   -0.02    0.01
   0  -1  -1   -0.02    0.01
   0  -1   1   -0.03    0.02
  -1   1   1  350.50   16.85
   1  -1   1  357.15   16.85
   1   1  -1  323.51   16.08
   1  -1   1  355.17   16.36
   1   1  -1  338.50   16.89
   1  -1   1  369.46   16.13
  -1  -1  -1  369.13   16.66
   1   1  -1  347.28   16.13
   1  -1   1  356.83   16.08
   1  -1   1  366.17   16.64
  -1  -1  -1  350.48   16.89
  -1  -1  -1  374.59   16.38
   1   1  -1  366.06   16.37
   1   1  -1  353.39   16.65
   1  -1   1  331.80   16.88
  -1   1   1  359.41   16.08
  -1  -1  -1  330.82   16.85
  -1   1   1  362.12   16.36
  -1   1   1  355.33   16.88
   1   1  -1  356.57   16.86
  -1   1   1  342.06   16.13
  -1  -1  -1  343.50   16.13
  -1   1  -1  348.47   16.85
   1  -1  -1  353.88   16.85
  -1   1  -1  336.14   16.88
  -1   1  -1  323.18   16.64
  -1  -1   1  342.55   16.89
  -1   1  -1  355.49   16.08
  -1  -1   1  337.11   16.85
  -1  -1   1  375.25   16.38
   1  -1  -1  363.51   16.88
   1  -1  -1  348.34   16.36
   1  -1  -1  370.26   16.08
  -1   1  -1  352.97   16.37
   1   1   1  364.15   16.37
   1  -1  -1  333.77   16.13
   1   1   1  367.61   16.66
   1   1   1  380.81   16.08
  -1  -1   1  364.61   16.08
  -1  -1   1  367.30   16.13
   1   1   1  374.50   16.86
  -1   1  -1  348.92   16.13
  -1  -1   1  360.10   16.65
   1   1   1  363.99   16.89
   2   1  -1   73.13    3.50
  -2  -1  -1   69.57    3.36
   2  -1   1   72.20    3.44
   2  -1   1   72.20    3.40
   2   1  -1   72.55    3.46
  -2   1   1   75.12    3.50
   2   1  -1   76.08    3.36
  -2   1   1   73.07    3.34
  -2  -1  -1   75.01    3.35
   2  -1   1   74.33    3.34
   2   1  -1   72.96    3.45
  -2  -1  -1   72.96    3.50
   2  -1   1   73.91    3.49
  -2   1   1   73.50    3.40
   2  -1   1   71.30    3.51
   2   1  -1   73.05    3.41
   2   1   1   74.17    3.41
   2  -1  -1   71.98    3.40
  -2   1  -1   74.20    3.40
  -2   1  -1   74.39    3.34
  -2   1  -1   71.68    3.36
   2   1   1   74.40    3.50
  -2  -1   1   69.25    3.50
   2   1   1   73.73    3.46
  -2   1  -1   73.12    3.44
  -2  -1   1   70.72    3.41
   2  -1  -1   73.50    3.50
   2  -1  -1   71.02    3.51
   2  -1  -1   73.52    3.36
   2   1   1   72.72    3.45
   2  -1  -1   68.58    3.34
   2   1   1   76.63    3.52
  -2   1  -1   74.59    3.49
   3   1  -1    6.17    0.36
  -3  -1  -1    6.28    0.35
  -3  -1  -1    5.62    0.36
   3   1  -1    6.02    0.33
   3   1  -1    5.64    0.34
   3  -1   1    6.38    0.37
   3   1  -1    4.81    0.36
   3  -1   1    6.29    0.30
   3  -1   1    5.70    0.34
  -3  -1  -1    6.47    0.34
   3  -1   1    6.18    0.30
  -3   1   1    5.86    0.33
  -3   1   1    6.19    0.34
   3  -1   1    6.19    0.33
  -3  -1   1    6.08    0.34
   3   1   1    6.08    0.34
  -3   1  -1    6.84    0.34
   3  -1  -1    6.27    0.36
  -3   1  -1    5.22    0.35
   3   1   1    6.41    0.36
  -3  -1   1    6.27    0.34
   3  -1  -1    6.62    0.34
   3   1   1    6.21    0.37
  -3   1  -1    5.96    0.32
  -3  -1   1    5.77    0.35
   3  -1  -1    6.22    0.37
   3  -1  -1    5.77    0.33
   3   1   1    6.32    0.33
  -4   1   1    4.15    0.30
   4  -1   1    4.57    0.33
   4  -1   1    4.53    0.30
  -4   1   1    5.09    0.29
   4   1  -1    4.49    0.31
  -4  -1  -1    5.03    0.30
   4   1  -1    5.07    0.34
   4   1  -1    5.04    0.29
  -4   1   1    4.89    0.33
  -4  -1  -1    4.12    0.32
  -4  -1  -1    4.96    0.31
  -4  -1   1    5.26    0.31
   4   1   1    4.95    0.34
   4  -1  -1    4.79    0.30
  -4   1  -1    4.91    0.28
   4   1   1    5.15    0.32
  -4  -1   1    5.15    0.33
  -4   1  -1    4.92    0.31
  -4  -1   1    5.38    0.32
   4  -1  -1    5.01    0.34
  -4   1  -1    4.63    0.33
   4   1   1    5.01    0.29
  -5  -1  -1    0.51    0.16
   5  -1   1    0.29    0.15
  -5  -1  -1    0.44    0.14
   5  -1   1    0.56    0.13
   5   1  -1    0.48    0.15
  -5   1   1    0.45    0.16
   5   1  -1    0.63    0.14
  -5   1   1    0.44    0.13
   5   1   1    0.31    0.15
   5   1   1    0.46    0.13
   5  -1  -1    0.60    0.13
  -5   1  -1    0.41    0.13
  -5  -1   1    0.63    0.16
   5  -1  -1    0.61    0.16
  -5   1  -1    0.41    0.15
  -5  -1   1    0.53    0.14
  -5  -1   1    0.67    0.13
   0  -2  -1  566.28   28.39
   0   2   1  643.41   27.60
   0   2  -1  601.54   28.08
   0   2   1  578.24   28.47
   0  -2   1  546.03   28.07
   0   2  -1  657.31   27.60
   0  -2   1  642.55   27.60
   0   2   1  562.70   28.39
   0  -2  -1  658.04   28.08
   0  -2   1  614.23   28.47
   0  -2   1  514.80   28.40
   0   2  -1  589.13   28.47
   0  -2  -1  603.34   28.47
   0   2   1  598.72   28.08
   0   2  -1  620.69   28.40
   0   2   1  530.55   27.18
   0  -2  -1  631.57   27.60
   1   2  -1  216.90    9.80
   1  -2   1  210.67   10.07
  -1   2   1  212.60    9.95
  -1  -2  -1  210.10    9.64
   1   2  -1  213.87   10.08
  -1   2   1  208.06    9.94
  -1   2   1  213.01   10.09
   1   2  -1  218.95    9.96
  -1   2   1  209.79    9.61
   1   2  -1  222.13    9.62
   1  -2   1  210.21    9.95
  -1   2   1  212.61   10.07
  -1  -2  -1  220.47   10.10
   1  -2   1  206.42    9.64
  -1  -2  -1  210.33   10.08
   1  -2   1  205.16    9.78
  -1   2   1  212.58    9.78
  -1   2   1  210.38    9.64
   1   2  -1  211.02   10.10
  -1  -2  -1  183.47    9.79
  -1  -2  -1  215.27    9.62
  -1   2  -1  208.20    9.61
  -1   2  -1  204.53    9.61
   1   2   1  216.61    9.80
  -1   2  -1  215.38    9.94
  -1   2  -1  213.57   10.07
   1   2   1  225.58    9.62
  -1  -2   1  219.16   10.10
   1   2   1  212.90    9.64
  -1   2  -1  213.73    9.78
  -1  -2   1  213.93    9.64
  -1   2  -1  205.68   10.09
  -1   2  -1  210.26   10.09
   1  -2  -1  205.83   10.07
   1  -2  -1  207.17    9.77
  -1  -2   1  218.16   10.08
   1   2   1  207.56    9.97
  -1  -2   1  208.15    9.64
  -1   2  -1  209.50    9.64
  -1  -2   1  192.21    9.96
   1  -2  -1  209.02    9.64
   1   2   1  214.92   10.10
  -1  -2   1  222.21    9.80
   1   2   1  212.89   10.08
  -1  -2   1  210.81    9.62
  -2   2   1    3.51    0.24
   2  -2   1    3.95    0.22
  -2   2   1    3.99    0.22
   2   2  -1    3.72    0.26
   2  -2   1    4.00    0.22
   2  -2   1    3.54    0.24
  -2   2   1    4.03    0.22
  -2  -2  -1    3.91    0.25
  -2  -2  -1    3.44    0.23
  -2  -2  -1    3.84    0.24
   2  -2   1    3.89    0.24
   2   2  -1    3.85    0.24
  -2   2   1    3.50    0.22
   2  -2   1    3.37    0.25
   2   2  -1    4.17    0.26
   2   2  -1    3.70    0.25
   2   2   1    3.65    0.24
   2  -2  -1    3.74    0.24
  -2   2  -1    3.46    0.22
  -2  -2   1    4.00    0.24
   2  -2  -1    3.45    0.24
  -2  -2   1    3.81    0.24
   2  -2  -1    3.75    0.21
   2  -2  -1    4.28    0.24
  -2   2  -1    3.74    0.21
  -2  -2   1    3.71    0.26
   2   2   1    3.36    0.26
   2   2   1    3.94    0.26
   2   2   1    3.82    0.25
   2  -2  -1    3.73    0.24
   2   2   1    3.85    0.26
  -2   2  -1    3.65    0.23
   3   2  -1    4.98    0.31
  -3  -2  -1    4.41    0.27
  -3  -2  -1    4.75    0.29
  -3   2   1    4.56    0.28
   3  -2   1    4.48    0.27
   3   2  -1    4.57    0.29
   3  -2   1    4.96    0.26
   3   2  -1    4.08    0.29
   3  -2   1    4.50    0.29
  -3  -2  -1    4.28    0.28
  -3   2   1    4.35    0.25
   3  -2  -1    4.30    0.29
   3  -2  -1    4.26    0.27
   3   2   1    4.52    0.30
   3   2   1    4.21    0.28
   3  -2  -1    4.55    0.29
  -3   2  -1    4.86    0.30
  -3  -2   1    4.47    0.29
  -3   2  -1    4.75    0.27
   3   2   1    4.54    0.30
   3  -2  -1    4.80    0.26
  -3  -2   1    4.64    0.28
  -3   2  -1    4.64    0.25
  -3  -2   1    4.85    0.28
   4   2  -1    5.50    0.35
  -4   2   1    5.75    0.32
  -4  -2  -1    6.15    0.36
  -4   2   1    5.71    0.35
   4   2  -1    4.42    0.37
  -4  -2  -1    5.25    0.36
  -4   2   1    5.66    0.36
   4  -2   1    5.82    0.33
   4  -2   1    5.85    0.37
  -4  -2  -1    5.70    0.34
   4   2  -1    6.00    0.37
  -4   2  -1    4.93    0.36
  -4  -2   1    5.38    0.35
  -4  -2   1    6.00    0.35
   4  -2  -1    5.80    0.33
  -4   2  -1    5.57    0.31
   4  -2  -1    6.20    0.37
   4   2   1    5.88    0.38
   4   2   1    5.66    0.36
  -4  -2   1    5.44    0.36
   4   2   1    6.10    0.36
  -4   2  -1    5.39    0.33
   5  -2   1    0.20    0.13
  -5   2   1    0.06    0.15
  -5  -2  -1    0.31    0.12
  -5  -2  -1    0.67    0.17
   5   2  -1    0.17    0.14
  -5  -2  -1    0.07    0.12
   5   2  -1    0.49    0.14
   5  -2   1    0.45    0.12
  -5   2   1    0.20    0.12
   5  -2  -1    0.29    0.14
   5   2   1    0.34    0.14
  -5  -2   1    0.47    0.17
  -5   2  -1    0.40    0.13
  -5  -2   1    0.20    0.12
  -5  -2   1    0.44    0.15
   5  -2  -1    0.27    0.11
   5   2   1    0.25    0.14
  -5   2  -1    0.35    0.15
   0   3   1   -0.24    0.05
   0   3   1   -0.29    0.05
   0  -3   1   -0.35    0.06
   0  -3  -1   -0.22    0.06
   0   3  -1   -0.19    0.04
   0  -3  -1   -0.24    0.05
   0  -3   1   -0.24    0.05
   0  -3  -1   -0.28    0.04
   0   3   1   -0.26    0.07
   0  -3   1   -0.32    0.05
   0   3  -1   -0.25    0.04
   0  -3  -1   -0.27    0.03
   0   3  -1   -0.29    0.05
   0  -3   1   -0.27    0.05
   0   3   1   -0.23    0.06
   0   3  -1   -0.12    0.07
   0  -3   1   -0.25    0.04
   0   3   1   -0.27    0.03
   0   3   1   -0.30    0.04
   0   3  -1   -0.18    0.05
   0   3   1   -0.29    0.04
   0  -3  -1   -0.25    0.03
  -1   3   1   10.65    0.55
  -1   3   1   11.03    0.52
  -1   3   1   10.71    0.54
   1   3  -1   11.43    0.56
   1   3  -1   11.29    0.56
  -1  -3  -1   11.11    0.53
  -1   3   1   10.74    0.54
   1  -3   1   10.87    0.54
  -1   3   1   10.89    0.55
   1  -3   1   10.69    0.52
   1  -3   1   11.03    0.52
  -1   3   1   10.72    0.52
  -1   3   1   11.00    0.54
   1  -3   1   11.08    0.53
   1  -3   1   11.01    0.54
  -1  -3  -1    9.86    0.53
   1   3  -1   11.12    0.53
   1  -3   1   10.77    0.54
   1   3  -1   11.04    0.56
  -1   3   1   10.95    0.53
  -1  -3  -1   12.15    0.56
  -1  -3  -1   10.84    0.55
   1   3  -1   11.62    0.56
  -1  -3  -1   11.13    0.56
  -1   3  -1   10.59    0.54
  -1  -3   1   11.31    0.56
   1  -3  -1   10.97    0.53
  -1  -3   1    9.55    0.56
  -1  -3   1   11.10    0.52
  -1   3  -1   10.96    0.54
   1   3   1   11.15    0.56
   1   3   1   11.06    0.53
   1   3   1   11.10    0.55
   1  -3  -1   11.20    0.54
   1   3   1   11.71    0.57
  -1   3  -1   10.53    0.52
   1   3   1   11.26    0.53
  -1  -3   1   11.16    0.53
  -1  -3   1   10.68    0.56
   1  -3  -1   10.64    0.52
   1   3   1   11.58    0.55
  -1   3  -1   10.83    0.52
  -1  -3   1   10.90    0.53
   1   3   1   11.60    0.56
  -1   3  -1   11.02    0.52
  -1   3  -1   11.24    0.54
   2   3  -1    0.25    0.11
  -2   3   1    0.15    0.09
  -2   3   1    0.51    0.08
   2  -3   1    0.09    0.11
   2   3  -1    0.12    0.12
   2  -3   1    0.44    0.08
  -2   3   1    0.41    0.09
  -2  -3  -1    0.14    0.10
  -2   3   1    0.49    0.07
  -2  -3  -1    0.37    0.11
  -2  -3  -1    0.26    0.11
   2   3  -1    0.65    0.13
  -2   3  -1    0.21    0.09
   2   3   1    0.17    0.10
  -2  -3   1    0.43    0.10
  -2   3  -1    0.53    0.05
   2  -3  -1    0.46    0.07
   2  -3  -1    0.24    0.10
  -2   3  -1    0.36    0.06
   2   3   1    0.19    0.14
  -2   3  -1    0.41    0.08
  -2  -3   1    0.08    0.10
   2   3   1    0.33    0.12
  -2   3  -1    0.44    0.07
   2  -3  -1    0.25    0.09
  -2   3  -1    0.25    0.09
  -2  -3   1    0.45    0.11
  -3   3   1    5.37    0.31
   3  -3   1    5.42    0.30
   3  -3   1    5.63    0.30
  -3  -3  -1    5.37    0.34
   3   3  -1    5.40    0.34
  -3   3   1    5.50    0.29
  -3  -3  -1    5.58    0.33
   3  -3   1    5.97    0.34
   3   3  -1    5.25    0.35
   3   3  -1    5.32    0.35
  -3  -3  -1    5.27    0.32
  -3   3   1    5.68    0.31
  -3   3  -1    5.49    0.29
   3   3   1    5.60    0.34
  -3  -3   1    5.05    0.32
  -3   3  -1    5.93    0.34
   3  -3  -1    5.15    0.33
  -3  -3   1    5.28    0.33
   3  -3  -1    4.94    0.32
   3   3   1    5.75    0.35
  -3  -3   1    5.41    0.33
   3   3   1    4.81    0.33
   3  -3  -1    5.22    0.29
   3  -3  -1    5.40    0.31
  -3   3  -1    5.40    0.31
  -4   3   1    0.11    0.12
  -4  -3  -1    0.00    0.10
   4  -3   1    0.02    0.11
   4   3  -1    0.15    0.12
  -4   3   1    0.10    0.10
   4   3  -1    0.32    0.13
   4  -3   1    0.23    0.09
   4   3  -1    0.08    0.12
  -4  -3  -1    0.11    0.11
  -4   3   1    0.27    0.08
  -4  -3  -1    0.27    0.14
  -4   3  -1    0.10    0.12
   4   3   1    0.15    0.12
   4  -3  -1    0.09    0.08
  -4   3  -1    0.10    0.09
   4   3   1    0.16    0.12
  -4   3  -1    0.22    0.07
  -4  -3   1    0.25    0.14
  -4  -3   1    0.16    0.10
   4  -3  -1    0.07    0.11
  -4  -3   1    0.19    0.12
   4   3   1    0.15    0.12
   5   3  -1    0.05    0.14
   5   3  -1   -0.17    0.12
   5  -3   1   -0.14    0.09
  -5  -3  -1   -0.12    0.12
   5  -3   1   -0.07    0.13
  -5   3   1    0.03    0.14
  -5  -3  -1    0.01    0.11
  -5  -3  -1    0.06    0.14
  -5   3   1    0.03    0.11
   5  -3  -1    0.10    0.13
  -5   3  -1   -0.01    0.14
   5   3   1    0.03    0.14
  -5  -3   1   -0.12    0.10
  -5   3  -1   -0.06    0.10
  -5  -3   1   -0.16    0.13
  -5  -3   1   -0.03    0.13
   5   3   1    0.00    0.13
   0   4  -1    2.82    0.21
   0   4   1    3.26    0.19
   0  -4  -1    3.37    0.18
   0  -4  -1    3.20    0.17
   0   4   1    3.01    0.21
   0   4   1    2.97    0.23
   0  -4  -1    3.44    0.22
   0   4   1    3.19    0.17
   0  -4   1    3.19    0.18
   0  -4   1    3.17    0.20
   0   4  -1    2.97    0.18
   0   4   1    3.27    0.17
   0   4  -1    2.81    0.21
   0  -4  -1    3.00    0.21
   0   4  -1    3.13    0.21
   0   4  -1    3.11    0.19
   0  -4   1    2.84    0.21
   0   4   1    3.14    0.21
   0  -4  -1    2.88    0.19
   0  -4   1    3.20    0.21
   0   4   1    3.22    0.21
   0  -4   1    2.97    0.23
  -1   4   1   18.82    0.94
   1  -4   1   19.70    0.90
   1  -4   1   19.47    0.93
   1   4  -1   19.21    0.96
  -1   4   1   19.52    0.93
   1   4  -1   20.27    0.94
   1  -4   1   18.93    0.94
  -1  -4  -1   20.08    0.96
  -1   4   1   19.33    0.95
  -1   4   1   19.54    0.90
   1   4  -1   18.13    0.95
  -1  -4  -1   19.24    0.90
   1   4  -1   19.45    0.91
  -1   4   1   19.13    0.93
  -1   4   1   19.46    0.92
  -1  -4  -1   18.41    0.91
  -1  -4  -1   18.83    0.95
   1  -4   1   19.42    0.90
  -1   4   1   19.58    0.90
  -1   4   1   18.90    0.90
   1  -4  -1   18.68    0.90
  -1  -4   1   19.04    0.91
  -1   4  -1   19.21    0.93
  -1   4  -1   19.52    0.91
   1   4   1   16.81    0.93
  -1   4  -1   19.24    0.90
  -1   4  -1   19.03    0.93
   1   4   1   19.15    0.94
   1   4   1   19.43    0.90
   1  -4  -1   19.37    0.90
  -1   4  -1   19.50    0.94
   1  -4  -1   20.03    0.95
  -1   4  -1   19.37    0.94
   1   4   1   19.19    0.97
  -1  -4   1   19.15    0.90
  -1  -4   1   18.38    0.96
  -1  -4   1   18.98    0.95
   1  -4  -1   19.89    0.93
  -1   4  -1   19.45    0.94
  -1  -4   1   19.02    0.90
  -1   4  -1   19.40    0.90
  -2  -4  -1   15.00    0.72
  -2  -4  -1   12.71    0.75
  -2   4   1   14.95    0.71
  -2  -4  -1   13.00    0.72
   2   4  -1   14.76    0.78
  -2   4   1   14.66    0.75
   2  -4   1   14.64    0.72
   2   4  -1   14.49    0.76
  -2   4   1   15.50    0.71
   2   4  -1   13.93    0.75
  -2   4   1   14.85    0.73
  -2   4   1   15.42    0.74
  -2   4   1   14.87    0.71
  -2   4   1   14.47    0.72
   2  -4   1   15.10    0.74
   2  -4   1   14.86    0.71
   2   4   1   14.08    0.77
  -2   4  -1   14.90    0.73
   2  -4  -1   15.64    0.70
  -2   4  -1   15.86    0.72
   2   4   1   13.11    0.75
  -2   4  -1   15.23    0.71
   2   4   1   13.86    0.76
  -2   4  -1   15.30    0.71
  -2  -4   1   14.94    0.72
   2  -4  -1   14.77    0.72
  -2  -4   1   14.69    0.72
  -2  -4   1   15.22    0.76
   2  -4  -1   15.28    0.74
  -2   4  -1   14.28    0.72
  -2   4  -1   14.37    0.70
  -2   4  -1   15.20    0.73
  -3  -4  -1    0.13    0.09
   3   4  -1    0.28    0.11
  -3   4   1    0.24    0.07
  -3  -4  -1    0.29    0.10
  -3   4   1    0.01    0.08
   3  -4   1    0.13    0.06
  -3   4   1   -0.02    0.07
   3   4  -1   -0.03    0.12
  -3   4   1    0.07    0.06
   3   4  -1    0.30    0.11
  -3  -4  -1    0.04    0.11
   3  -4   1    0.26    0.09
  -3  -4   1    0.20    0.11
   3   4   1    0.05    0.12
  -3   4  -1    0.19    0.06
  -3   4  -1    0.21    0.06
  -3   4  -1    0.08    0.07
  -3   4  -1    0.00    0.10
  -3  -4   1    0.14    0.09
   3   4   1    0.01    0.11
   3  -4  -1    0.11    0.06
  -3  -4   1    0.12    0.09
   3   4   1    0.21    0.11
   3  -4  -1    0.04    0.10
   3  -4  -1    0.22    0.09
  -4   4   1    0.99    0.17
   4  -4   1    1.25    0.13
  -4  -4  -1    1.39    0.19
  -4  -4  -1    1.35    0.17
   4   4  -1    1.17    0.18
   4   4  -1    1.77    0.21
   4  -4   1    1.16    0.17
  -4  -4  -1    1.30    0.17
   4   4  -1    0.98    0.17
  -4   4   1    1.44    0.13
  -4   4   1    1.43    0.16
  -4  -4   1    1.28    0.17
   4  -4  -1    1.37    0.12
  -4  -4   1    1.45    0.18
  -4   4  -1    1.24    0.15
  -4  -4   1    1.41    0.18
   4  -4  -1    1.43    0.17
   4   4   1    0.92    0.17
   4   4   1    1.36    0.19
  -4   4  -1    1.11    0.18
   4   4   1    1.33    0.19
   5   4  -1    0.58    0.17
  -5   4   1    0.67    0.17
  -5  -4  -1    0.85    0.18
  -5  -4  -1    0.65    0.16
  -5   4   1    0.50    0.13
   5  -4   1    0.59    0.16
   5   4  -1    0.79    0.18
  -5  -4  -1    0.78    0.16
   5  -4  -1    0.63    0.16
  -5  -4   1    0.89    0.17
   5   4   1    0.64    0.17
  -5  -4   1    0.72    0.16
  -5   4  -1    0.65    0.14
  -5  -4   1    0.55    0.17
   5   4   1    0.45    0.16
  -5   4  -1    0.83    0.19
   0  -5  -1   -0.07    0.06
   0   5   1    0.18    0.11
   0  -5  -1   -0.12    0.08
   0   5  -1   -0.09    0.06
   0   5  -1    0.05    0.09
   0  -5   1   -0.03    0.11
   0   5   1    0.01    0.04
   0  -5  -1   -0.05    0.04
   0  -5  -1   -0.06    0.04
   0   5   1   -0.06    0.09
   0   5   1    0.00    0.07
   0   5  -1    0.12    0.06
   0  -5   1    0.00    0.06
   0  -5   1    0.01    0.08
   0  -5   1   -0.03    0.06
   0  -5  -1    0.13    0.10
   0   5   1    0.02    0.05
  -1   5   1    0.23    0.06
   1   5  -1    0.15    0.08
   1  -5   1    0.30    0.08
  -1  -5  -1    0.05    0.08
  -1   5   1    0.28    0.08
  -1  -5  -1    0.14    0.10
   1   5  -1    0.27    0.11
  -1   5   1    0.25    0.07
  -1  -5  -1    0.17    0.08
  -1   5   1    0.27    0.06
  -1   5   1    0.19    0.08
  -1  -5  -1    0.14    0.07
   1  -5   1    0.29    0.06
   1   5  -1    0.10    0.13
  -1   5   1    0.32    0.06
  -1   5   1    0.25    0.08
   1  -5   1    0.21    0.06
  -1   5   1    0.08    0.09
  -1   5  -1    0.33    0.06
  -1   5  -1    0.15    0.08
  -1   5  -1    0.24    0.06
  -1   5  -1    0.23    0.07
  -1  -5   1    0.17    0.06
   1   5   1    0.28    0.08
  -1   5  -1    0.22    0.06
   1   5   1    0.28    0.07
   1  -5  -1    0.18    0.07
  -1  -5   1    0.23    0.08
   1  -5  -1    0.23    0.08
  -1   5  -1    0.35    0.09
  -1  -5   1    0.22    0.10
  -1  -5   1    0.10    0.08
   1   5   1    0.36    0.13
   1  -5  -1    0.27    0.07
   1   5   1    0.45    0.12
  -1   5  -1    0.35    0.08
  -1  -5   1    0.16    0.07
  -1   5  -1    0.17    0.06
  -2   5   1   40.49    1.89
  -2  -5  -1   40.70    1.85
  -2   5   1   39.26    1.92
   2   5  -1   37.83    1.90
  -2   5   1   39.51    1.83
   2   5  -1   40.60    1.94
  -2   5   1   40.10    1.88
   2   5  -1   37.70    1.93
   2  -5   1   38.28    1.91
  -2  -5  -1   40.11    1.84
   2  -5   1   39.39    1.85
  -2   5   1   40.96    1.85
  -2  -5  -1   39.99    1.95
  -2   5   1   39.83    1.93
  -2  -5   1   38.36    1.84
   2   5   1   41.20    1.94
  -2   5  -1   39.74    1.91
  -2  -5   1   39.79    1.95
  -2   5  -1   38.94    1.85
   2   5   1   38.41    1.90
  -2  -5   1   41.53    1.85
   2  -5  -1   38.87    1.84
   2   5   1   38.95    1.93
  -2   5  -1   38.20    1.83
   2  -5  -1   40.60    1.92
  -2   5  -1   40.50    1.88
  -2   5  -1   39.20    1.92
  -2   5  -1   38.63    1.89
  -3   5   1    4.18    0.26
   3   5  -1    3.78    0.28
  -3  -5  -1    4.20    0.29
  -3   5   1    3.88    0.23
  -3  -5  -1    4.08    0.27
   3  -5   1    4.06    0.27
   3  -5   1    3.88    0.23
  -3  -5  -1    4.04    0.28
   3   5  -1    3.46    0.29
   3   5  -1    3.68    0.33
  -3   5   1    3.98    0.24
  -3  -5   1    3.78    0.28
   3   5   1    3.76    0.28
  -3  -5   1    4.03    0.28
   3  -5  -1    3.65    0.27
  -3  -5   1    3.98    0.27
  -3   5  -1    3.82    0.23
  -3   5  -1    3.68    0.21
   3  -5  -1    3.94    0.26
  -3   5  -1    3.94    0.28
   3  -5  -1    4.14    0.22
  -3   5  -1    3.83    0.25
   3   5   1    3.72    0.31
   3   5   1    4.07    0.30
   4  -5   1    0.05    0.07
   4   5  -1   -0.07    0.14
  -4  -5  -1    0.08    0.12
   4   5  -1   -0.13    0.14
  -4   5   1    0.09    0.13
  -4   5   1   -0.07    0.09
   4  -5   1   -0.08    0.09
   4   5  -1   -0.13    0.11
  -4  -5  -1   -0.16    0.12
  -4  -5  -1    0.21    0.14
   4   5   1   -0.07    0.14
  -4  -5   1   -0.17    0.11
   4   5   1    0.09    0.12
  -4   5  -1    0.03    0.10
  -4  -5   1    0.00    0.11
   4   5   1    0.18    0.14
   4  -5  -1   -0.11    0.09
  -4   5  -1   -0.22    0.12
  -4  -5   1   -0.03    0.12
  -5   5   1    2.28    0.22
   5   5  -1    1.95    0.25
  -5  -5  -1    2.12    0.24
  -5  -5  -1    2.44    0.27
  -5  -5  -1    2.08    0.24
   5  -5   1    2.16    0.24
   5   5  -1    2.45    0.27
  -5   5   1    2.14    0.26
  -5  -5   1    1.63    0.22
   5   5   1    2.43    0.26
  -5   5  -1    2.38    0.26
   5   5   1    2.16    0.26
  -5  -5   1    2.36    0.25
  -5   5  -1    2.45    0.22
  -5  -5   1    2.46    0.27
   5  -5  -1    2.11    0.24
   5   5   1    2.06    0.26
   0  -6  -1   10.42    0.55
   0   6   1    8.99    0.55
   0   6  -1    9.02    0.55
   0  -6   1   10.00    0.50
   0   6   1   10.18    0.48
   0  -6   1   10.18    0.54
   0   6   1    9.68    0.52
   0   6   1   10.28    0.50
   0  -6  -1   10.25    0.50
   0  -6  -1   10.11    0.48
   0  -6   1   10.36    0.52
   0   6  -1    9.71    0.54
   0   6  -1   10.23    0.51
   0  -6  -1   10.91    0.51
   1   6  -1   21.93    1.12
  -1  -6  -1   22.35    1.09
  -1  -6  -1   20.88    1.04
   1   6  -1   21.79    1.09
   1   6  -1   22.83    1.09
  -1  -6  -1   22.75    1.11
  -1   6   1   21.56    1.06
  -1   6   1   22.22    1.07
   1  -6   1   22.33    1.09
  -1   6   1   22.37    1.03
  -1   6   1   21.80    1.09
  -1   6   1   22.53    1.04
   1  -6   1   22.03    1.03
  -1  -6  -1   22.22    1.03
  -1   6   1   22.20    1.06
  -1   6  -1   22.50    1.07
  -1  -6   1   19.82    1.11
   1   6   1   22.52    1.08
   1   6   1   19.78    1.08
   1  -6  -1   21.73    1.04
   1  -6  -1   22.67    1.10
  -1   6  -1   22.62    1.03
  -1   6  -1   21.66    1.10
  -1  -6   1   21.96    1.02
   1  -6  -1   21.80    1.03
  -1  -6   1   22.09    1.10
  -1   6  -1   22.59    1.07
  -1   6  -1   21.89    1.08
  -1  -6   1   22.17    1.03
   1   6   1   22.30    1.12
  -1   6  -1   23.13    1.03
  -1  -6   1   21.65    1.04
   2   6  -1    3.79    0.32
  -2   6   1    4.23    0.26
  -2   6   1    4.43    0.27
  -2   6   1    4.93    0.24
  -2  -6  -1    4.31    0.29
  -2  -6  -1    4.12    0.27
   2   6  -1    4.00    0.28
  -2   6   1    4.24    0.25
  -2  -6  -1    4.22    0.26
   2   6  -1    3.55    0.29
  -2   6   1    4.21    0.27
  -2   6   1    4.11    0.26
  -2   6  -1    4.56    0.24
  -2  -6   1    4.28    0.27
   2  -6  -1    4.47    0.25
   2   6   1    3.79    0.28
  -2   6  -1    4.20    0.27
  -2  -6   1    4.18    0.26
  -2   6  -1    4.31    0.27
  -2  -6   1    4.44    0.29
   2   6   1    4.50    0.33
  -2   6  -1    4.14    0.27
   2   6   1    3.44    0.29
  -2   6  -1    4.51    0.27
  -2   6  -1    4.22    0.25
   2  -6  -1    3.83    0.26
  -3  -6  -1    1.39    0.17
   3   6  -1    1.27    0.17
   3   6  -1    1.33    0.21
  -3   6   1    1.24    0.14
   3  -6   1    1.36    0.15
  -3  -6  -1    1.49    0.17
  -3   6   1    1.36    0.15
   3  -6   1    1.47    0.13
   3   6  -1    1.60    0.20
  -3  -6  -1    1.23    0.17
   3  -6  -1    1.49    0.12
   3  -6  -1    1.54    0.17
   3   6   1    1.39    0.19
  -3   6  -1    1.45    0.12
   3  -6  -1    1.41    0.15
  -3  -6   1    1.50    0.17
  -3   6  -1    1.22    0.16
  -3   6  -1    1.55    0.14
  -3   6  -1    1.42    0.14
  -3  -6   1    1.39    0.17
   3   6   1    1.35    0.17
   3   6   1    1.26    0.21
  -3  -6   1    1.16    0.16
   4   6  -1    2.46    0.26
  -4   6   1    1.91    0.19
  -4  -6  -1    2.41    0.24
  -4  -6  -1    2.21    0.23
  -4   6   1    2.22    0.22
   4   6  -1    1.60    0.24
   4  -6   1    1.90    0.19
   4   6  -1    2.02    0.23
  -4  -6  -1    1.82    0.22
   4  -6  -1    1.83    0.20
   4   6   1    1.98    0.23
  -4   6  -1    1.94    0.19
  -4  -6   1    2.04    0.22
  -4   6  -1    2.28    0.23
   4   6   1    1.67    0.23
   4   6   1    1.58    0.24
  -4  -6   1    2.43    0.23
  -4  -6   1    2.46    0.24
  -5  -6  -1   -0.07    0.13
  -5  -6  -1   -0.09    0.14
   5  -6   1   -0.11    0.12
   5   6  -1   -0.01    0.16
  -5   6   1    0.04    0.11
   5   6  -1   -0.12    0.14
   5   6  -1    0.16    0.17
  -5  -6  -1    0.01    0.15
   5   6   1   -0.06    0.16
  -5  -6   1    0.14    0.15
  -5   6  -1    0.18    0.15
   5  -6  -1   -0.04    0.11
   5   6   1   -0.07    0.15
  -5  -6   1    0.04    0.13
  -5  -6   1   -0.10    0.12
   5   6   1    0.08    0.15
   0   7   1    0.01    0.04
   0  -7   1   -0.03    0.06
   0   7  -1   -0.04    0.05
   0   7  -1   -0.06    0.09
   0  -7  -1    0.05    0.07
   0  -7   1   -0.03    0.08
   0  -7  -1   -0.01    0.04
   0  -7   1   -0.06    0.05
   0   7   1    0.02    0.11
   0   7   1    0.02    0.04
   0   7  -1    0.12    0.12
   0  -7  -1    0.05    0.09
   0  -7  -1    0.01    0.04
   0   7   1    0.03    0.09
   1   7  -1    2.94    0.26
  -1   7   1    3.26    0.17
  -1   7   1    2.98    0.21
  -1  -7  -1    3.20    0.18
   1   7  -1    2.74    0.20
  -1   7   1    2.99    0.18
  -1   7   1    3.21    0.25
   1  -7   1    3.24    0.20
   1  -7   1    2.91    0.22
  -1  -7  -1    3.04    0.19
  -1   7   1    3.04    0.19
  -1  -7  -1    3.00    0.22
   1   7  -1    3.12    0.25
  -1  -7  -1    3.41    0.22
  -1  -7  -1    2.49    0.23
  -1  -7   1    3.20    0.23
  -1   7  -1    3.19    0.19
  -1  -7   1    2.97    0.18
  -1  -7   1    2.56    0.23
  -1  -7   1    3.19    0.21
   1  -7  -1    3.29    0.18
   1  -7  -1    3.10    0.20
   1   7   1    2.23    0.24
  -1   7  -1    3.05    0.22
  -1  -7   1    3.09    0.17
   1  -7  -1    3.08    0.22
  -1   7  -1    3.20    0.18
  -1   7  -1    3.05    0.19
  -1   7  -1    3.15    0.25
   1   7   1    2.87    0.23
  -1   7  -1    3.28    0.17
   1   7   1    3.27    0.20
  -2   7   1    0.13    0.10
  -2   7   1    0.13    0.08
  -2  -7  -1    0.02    0.11
  -2  -7  -1    0.24    0.10
  -2   7   1    0.09    0.06
  -2   7   1    0.07    0.09
  -2   7   1    0.12    0.07
   2   7  -1   -0.02    0.09
   2   7  -1    0.01    0.12
  -2  -7  -1    0.03    0.09
  -2   7   1   -0.04    0.09
   2   7  -1   -0.11    0.13
  -2   7  -1    0.07    0.08
  -2   7  -1    0.05    0.10
  -2   7  -1    0.09    0.08
   2   7   1    0.23    0.15
  -2   7  -1    0.07    0.10
  -2  -7   1    0.03    0.08
   2  -7  -1    0.14    0.08
  -2   7  -1    0.02    0.09
  -2   7  -1   -0.01    0.08
   2  -7  -1    0.06    0.08
   2   7   1    0.04    0.12
   2   7   1    0.04    0.09
  -2  -7   1    0.12    0.10
  -2  -7   1    0.09    0.11
   3   7  -1    0.82    0.16
   3  -7   1    0.80    0.12
  -3  -7  -1    0.80    0.15
  -3   7   1    0.96    0.14
   3   7  -1    0.73    0.20
   3   7  -1    0.92    0.18
  -3  -7  -1    1.00    0.16
  -3  -7  -1    1.09    0.15
  -3   7   1    0.96    0.13
  -3   7  -1    0.78    0.12
  -3  -7   1    0.76    0.16
   3   7   1    0.55    0.16
  -3  -7   1    0.88    0.14
  -3   7  -1    1.16    0.15
   3   7   1    0.99    0.21
   3   7   1    0.99    0.16
  -3   7  -1    0.98    0.14
  -3   7  -1    1.00    0.13
  -3  -7   1    0.85    0.15
   3  -7  -1    0.96    0.12
   4   7  -1    1.07    0.20
  -4  -7  -1    1.27    0.19
  -4   7   1    1.43    0.19
  -4   7   1    1.22    0.16
   4   7  -1    0.85    0.18
   4  -7   1    1.15    0.16
   4   7  -1    1.35    0.24
  -4  -7  -1    1.48    0.19
  -4  -7  -1    1.54    0.20
  -4  -7   1    1.35    0.19
  -4   7  -1    1.42    0.19
   4   7   1    1.61    0.21
   4  -7  -1    1.30    0.16
  -4   7  -1    1.27    0.16
   4   7   1    1.50    0.24
   4   7   1    0.99    0.20
  -4  -7   1    1.37    0.19
  -4  -7   1    1.28    0.19
   0   8  -1   26.22    1.43
   0   8   1   28.17    1.39
   0  -8   1   30.18    1.43
   0   8  -1   29.15    1.38
   0   8  -1   26.68    1.39
   0  -8  -1   28.81    1.43
   0  -8   1   28.30    1.34
   0  -8  -1   29.02    1.35
   0   8   1   28.78    1.37
   0   8   1   29.33    1.44
   0  -8   1   28.54    1.39
   1   8  -1    0.48    0.09
  -1   8   1    0.49    0.06
   1  -8   1    0.48    0.11
  -1  -8  -1    0.49    0.11
   1  -8   1    0.64    0.10
  -1   8   1    0.56    0.15
  -1  -8  -1    0.69    0.14
   1   8  -1    0.35    0.15
  -1  -8  -1    0.48    0.08
   1   8  -1    0.53    0.13
  -1  -8  -1    0.58    0.10
  -1   8   1    0.44    0.11
  -1   8  -1    0.47    0.08
   1  -8  -1    0.43    0.07
  -1   8  -1    0.69    0.13
  -1  -8   1    0.60    0.07
   1   8   1    0.72    0.15
   1  -8  -1    0.67    0.10
  -1  -8   1    0.61    0.13
   1   8   1    0.48    0.16
   1  -8  -1    0.47    0.10
   1   8   1    0.61    0.09
  -1  -8   1    0.71    0.11
  -1   8  -1    0.58    0.15
  -1   8  -1    0.58    0.06
  -2   8   1    5.45    0.31
   2   8  -1    4.85    0.36
  -2   8   1    4.97    0.34
  -2   8   1    5.70    0.34
   2   8  -1    4.94    0.39
   2   8  -1    5.39    0.33
  -2   8   1    5.35    0.31
  -2  -8  -1    4.90    0.30
  -2  -8  -1    4.92    0.35
  -2  -8  -1    5.00    0.32
  -2   8  -1    5.65    0.30
  -2   8  -1    5.37    0.34
   2   8   1    5.37    0.39
  -2   8  -1    5.35    0.34
   2  -8  -1    5.41    0.30
   2  -8  -1    5.70    0.31
  -2  -8   1    5.56    0.30
  -2   8  -1    4.89    0.31
  -2  -8   1    3.75    0.34
   2   8   1    5.36    0.32
   2   8   1    4.85    0.35
  -2  -8   1    5.05    0.31
  -2   8  -1    5.03    0.32
  -3  -8  -1    3.09    0.26
  -3  -8  -1    3.22    0.27
   3   8  -1    2.91    0.26
  -3  -8  -1    3.35    0.25
   3   8  -1    2.88    0.31
  -3   8   1    2.89    0.24
  -3   8   1    3.00    0.24
  -3   8   1    2.81    0.25
   3   8  -1    2.12    0.26
  -3   8  -1    2.90    0.23
  -3   8  -1    2.86    0.26
  -3  -8   1    2.91    0.26
  -3   8  -1    2.91    0.23
  -3  -8   1    2.87    0.23
   3   8   1    3.14    0.32
   3   8   1    2.98    0.28
   3   8   1    2.91    0.24
  -3  -8   1    2.75    0.24
  -4  -8  -1    0.01    0.13
   4   8  -1    0.10    0.14
  -4  -8  -1   -0.02    0.12
  -4   8   1    0.40    0.15
  -4  -8  -1    0.02    0.13
   4   8  -1    0.11    0.15
   4   8  -1   -0.07    0.17
  -4   8  -1   -0.01    0.13
   4   8   1    0.27    0.16
   4   8   1    0.20    0.14
  -4  -8   1    0.20    0.14
  -4  -8   1   -0.17    0.12
  -4  -8   1    0.12    0.14
   4   8   1    0.36    0.20
   0   9  -1   -0.10    0.13
   0   9   1    0.06    0.11
   0   9   1    0.20    0.14
   0   9  -1    0.12    0.12
   0  -9  -1    0.10    0.09
   0   9  -1    0.01    0.06
   0  -9   1   -0.08    0.09
   0  -9  -1   -0.07    0.10
   0  -9   1   -0.01    0.08
   1   9  -1    2.90    0.27
   1  -9   1    2.62    0.22
   1  -9   1    3.11    0.20
   1   9  -1    2.00    0.25
   1   9  -1    2.70    0.20
  -1   9   1    3.14    0.23
  -1  -9  -1    2.91    0.21
  -1  -9  -1    3.20    0.26
  -1   9   1    2.23    0.24
   1  -9  -1    2.90    0.21
  -1  -9   1    2.99    0.25
   1  -9  -1    2.70    0.22
  -1   9  -1    2.73    0.23
   1   9   1    1.67    0.25
  -1   9  -1    2.74    0.26
  -1  -9   1    2.88    0.21
   1   9   1    3.18    0.19
   1   9   1    2.24    0.24
   2  -9   1    0.10    0.09
   2   9  -1   -0.02    0.14
  -2   9   1    0.06    0.11
   2   9  -1   -0.22    0.09
   2   9  -1    0.00    0.16
  -2  -9  -1   -0.06    0.11
  -2  -9  -1    0.06    0.10
  -2   9   1    0.10    0.12
  -2  -9   1   -0.09    0.09
  -2   9  -1    0.01    0.11
   2   9   1    0.15    0.10
   2   9   1   -0.12    0.15
   2   9   1    0.12    0.14
  -2   9  -1    0.11    0.12
   2  -9  -1   -0.02    0.09
  -2  -9   1   -0.10    0.12
  -2   9  -1    0.04    0.10
   3   9  -1   -0.06    0.11
  -3   9   1    0.03    0.10
  -3  -9  -1   -0.10    0.12
   3   9  -1   -0.04    0.15
   3   9  -1   -0.04    0.18
  -3  -9  -1    0.04    0.11
   3   9   1   -0.07    0.16
   3   9   1    0.00    0.14
   3   9   1    0.17    0.12
  -3  -9   1    0.09    0.11
  -3  -9   1   -0.06    0.12
  -4  -9  -1    0.33    0.16
  -4  -9  -1    0.42    0.15
   4   9  -1    0.38    0.16
   4   9  -1    0.21    0.21
   4   9  -1    0.44    0.19
   4   9   1    0.33    0.15
  -4  -9   1    0.28    0.15
   4   9   1    0.36    0.18
   4   9   1    0.75    0.23
  -4  -9   1    0.28    0.16
   0  10   1    0.57    0.17
   0 -10   1    0.36    0.12
   0  10  -1    0.21    0.16
   0 -10  -1    0.45    0.13
   0  10  -1    0.53    0.15
   0  10   1    0.43    0.14
   0 -10   1    0.39    0.10
   0 -10  -1    0.35    0.11
   1  10  -1    0.01    0.13
   1  10  -1   -0.01    0.15
  -1 -10  -1   -0.01    0.10
   1 -10   1    0.10    0.08
   1 -10   1    0.00    0.10
  -1 -10  -1   -0.09    0.11
  -1  10   1    0.08    0.14
  -1  10   1    0.05    0.11
  -1 -10   1    0.07    0.12
  -1  10  -1   -0.02    0.11
   1  10   1    0.05    0.13
  -1 -10   1    0.08    0.09
   1 -10  -1   -0.10    0.09
  -1  10  -1    0.16    0.15
   1 -10  -1   -0.11    0.09
   1  10   1    0.07    0.16
  -2  10   1    0.34    0.14
  -2 -10  -1    0.26    0.12
  -2  10   1    0.29    0.13
   2  10  -1    0.21    0.17
  -2 -10  -1    0.15    0.13
   2  10  -1    0.13    0.16
  -2  10  -1    0.36    0.14
   2  10   1    0.05    0.17
   2 -10  -1    0.33    0.10
  -2  10  -1    0.39    0.14
   2  10   1   -0.05    0.13
  -2 -10   1    0.21    0.13
  -2 -10   1    0.22    0.11
   3  10  -1    0.14    0.15
  -3 -10  -1   -0.01    0.13
  -3 -10  -1    0.20    0.14
   3  10  -1   -0.05    0.17
  -3 -10   1    0.21    0.12
   3  10   1    0.08    0.18
  -3 -10   1   -0.05    0.13
   3  10   1    0.07    0.15
   0  11  -1   -0.02    0.13
   0  11   1    0.02    0.15
   0 -11  -1   -0.02    0.12
   0 -11   1    0.01    0.11
   0  11   1    0.09    0.13
   0 -11   1    0.10    0.09
   0 -11  -1   -0.01    0.09
   0  11  -1   -0.02    0.15
  -1 -11  -1    0.22    0.11
  -1 -11  -1    0.17    0.13
   1  11  -1    0.33    0.16
   1  11  -1    0.17    0.17
   1 -11   1    0.04    0.11
  -1  11   1    0.24    0.16
  -1  11  -1    0.20    0.16
   1 -11  -1    0.28    0.10
   1 -11  -1    0.22    0.13
  -1 -11   1    0.18    0.10
   1  11   1    0.33    0.18
   1  11   1    0.19    0.15
  -1 -11   1    0.26    0.13
  -1  11  -1    0.15    0.12
   2  11  -1    0.06    0.14
  -2 -11  -1    0.02    0.13
   2  11  -1    0.28    0.19
  -2  11   1    0.21    0.13
  -2  11   1    0.08    0.14
   2  11   1   -0.04    0.15
   2  11   1    0.07    0.18
  -2 -11   1   -0.05    0.13
  -2 -11   1   -0.09    0.09
  -2  11  -1    0.22    0.14
  -2  11  -1    0.10    0.15
   0 -12   1    0.14    0.13
   0 -12  -1    0.18    0.14
   0  12  -1    0.02    0.14
   0  12   1    0.12    0.14
   0 -12  -1   -0.04    0.10
   0  12   1   -0.08    0.16
   0  12  -1   -0.17    0.17
  -1 -12  -1    0.00    0.10
  -1 -12  -1   -0.09    0.13
   1 -12   1   -0.03    0.11
   1  12  -1    0.10    0.16
   1  12  -1   -0.18    0.17
  -1  12   1    0.12    0.17
  -1  12  -1    0.03    0.16
  -1 -12   1    0.03    0.10
   1 -12  -1    0.07    0.12
   1  12   1   -0.07    0.14
   1  12   1   -0.13    0.17
  -1 -12   1   -0.05    0.14
   0   0   2   -0.18    0.01
   0   0  -2   -0.17    0.01
   0   0   2   -0.17    0.01
   0   0  -2   -0.16    0.01
   0   0  -2   -0.16    0.02
   0   0   2   -0.17    0.00
   0   0  -2   -0.17    0.01
   0   0   2   -0.18    0.01
   0   0  -2   -0.18    0.01
   0   0   2   -0.16    0.01
   0   0  -2   -0.17    0.01
   0   0   2   -0.12    0.03
   1   0   2   15.94    0.77
   1   0   2   16.13    0.75
   1   0  -2   16.47    0.78
  -1   0  -2   15.66    0.77
  -1   0   2   16.62    0.78
   1   0   2   15.50    0.75
   1   0   2   15.44    0.78
  -1   0  -2   15.82    0.75
  -1   0  -2   15.01    0.74
  -1   0   2   15.67    0.75
  -1   0   2   16.43    0.77
  -1   0   2   15.84    0.75
   1   0   2   15.43    0.76
   1   0  -2   16.51    0.74
  -1   0  -2   16.26    0.78
   1   0   2   16.39    0.74
  -1   0  -2   15.80    0.76
   1   0  -2   16.54    0.77
  -1   0   2   15.27    0.75
   1   0  -2   15.66    0.75
   1   0  -2   15.75    0.75
   1   0  -2   15.76    0.75
  -1   0  -2   15.19    0.75
  -2   0  -2  106.91    4.81
   2   0  -2  104.74    4.82
   2   0   2   99.34    4.79
   2   0   2   98.12    4.88
  -2   0   2  107.12    4.80
   2   0  -2  103.83    4.94
   2   0   2  105.59    4.95
   2   0   2  106.82    5.03
  -2   0   2  104.08    5.03
  -2   0  -2  107.54    4.79
   2   0  -2  104.68    4.88
   2   0  -2  105.02    4.95
   2   0  -2  104.68    5.02
  -2   0  -2  109.05    4.89
  -2   0  -2  105.79    5.02
  -2   0   2  106.90    4.88
  -2   0  -2  104.61    4.95
   2   0   2  105.61    5.02
   3   0   2   44.06    2.09
   3   0   2   42.78    2.08
  -3   0   2   43.29    2.13
   3   0  -2   47.22    2.16
   3   0  -2   44.81    2.09
  -3   0  -2   43.30    2.06
   3   0   2   45.18    2.16
   3   0  -2   40.98    2.06
   3   0   2   45.59    2.12
  -3   0  -2   44.22    2.12
   3   0  -2   44.83    2.08
   3   0   2   45.31    2.09
   3   0  -2   44.08    2.08
  -3   0  -2   39.62    2.04
  -4   0   2    0.44    0.10
  -4   0  -2    0.57    0.09
  -4   0   2    0.56    0.12
   4   0  -2    0.81    0.15
  -4   0  -2    0.34    0.12
   4   0   2    0.44    0.13
  -4   0  -2    0.44    0.14
   4   0   2    0.27    0.12
   4   0   2    0.46    0.08
  -4   0   2    0.64    0.14
   4   0  -2    0.34    0.07
   4   0  -2    0.50    0.12
  -5   0   2    0.08    0.12
   5   0  -2    0.05    0.11
  -5   0   2   -0.05    0.14
   5   0   2    0.26    0.14
  -5   0  -2    0.04    0.12
  -5   0  -2    0.07    0.13
   5   0  -2   -0.04    0.13
  -5   0   2    0.03    0.10
   5   0   2    0.03    0.12
   0   1   2   -1.48    0.03
   0  -1   2   -1.47    0.01
   0   1   2   -1.49    0.02
   0   1   2   -1.51    0.03
   0   1   2   -1.48    0.02
   0   1  -2   -1.47    0.02
   0   1  -2   -1.52    0.04
   0   1  -2   -1.49    0.02
   0  -1  -2   -1.51    0.02
   0  -1   2   -1.49    0.03
   0   1  -2   -1.49    0.01
   0  -1  -2   -1.49    0.02
   0  -1   2   -1.37    0.03
   0  -1  -2   -1.49    0.03
   0   1  -2   -1.48    0.02
   0   1  -2   -1.50    0.02
   0  -1  -2   -1.54    0.02
   0  -1  -2   -1.52    0.02
   0  -1   2   -1.48    0.02
   0  -1  -2   -1.49    0.03
   0  -1   2   -1.50    0.02
   0   1   2   -1.47    0.02
   0   1  -2   -1.49    0.03
  -1  -1  -2  521.88   23.92
  -1   1   2  508.30   23.23
   1  -1   2  514.27   23.92
  -1  -1  -2  502.19   23.97
   1   1  -2  526.26   23.93
  -1   1   2  500.52   22.83
  -1  -1  -2  527.18   22.83
   1   1  -2  537.21   22.83
   1  -1   2  453.43   23.96
   1   1  -2  476.45   23.97
   1  -1   2  447.07   23.23
   1  -1   2  444.49   23.63
   1   1  -2  528.86   22.90
  -1  -1  -2  520.01   22.90
  -1   1   2  534.90   22.90
  -1   1   2  515.07   23.92
  -1  -1  -2  541.90   23.24
   1   1  -2  488.19   23.24
   1   1  -2  505.55   23.64
   1  -1   2  512.01   22.82
  -1  -1  -2  513.20   23.65
   1   1   2  498.73   23.24
  -1   1  -2  491.48   22.82
   1  -1  -2  518.98   22.90
   1  -1  -2  504.09   23.63
   1  -1  -2  468.20   23.97
  -1   1  -2  530.51   22.90
   1  -1  -2  501.11   23.23
   1   1   2  525.45   23.92
   1  -1  -2  511.47   23.92
   1   1   2  537.95   22.90
  -1  -1   2  490.64   23.64
  -1   1  -2  514.50   23.92
   1   1   2  475.05   22.83
  -1  -1   2  462.36   22.83
  -1  -1   2  491.48   23.97
  -1   1  -2  450.61   23.96
  -1  -1   2  535.05   23.93
   1   1   2  511.70   23.97
   1   1   2  515.75   23.64
  -1   1  -2  501.54   23.24
  -1  -1   2  501.96   22.90
  -1  -1   2  505.53   23.24
  -1   1  -2  481.13   22.89
   2  -1   2    3.50    0.19
   2  -1   2    3.36    0.21
   2   1  -2    3.23    0.23
  -2  -1  -2    2.83    0.22
  -2   1   2    3.39    0.20
   2   1  -2    3.36    0.20
   2   1  -2    3.46    0.22
   2  -1   2    2.76    0.22
  -2   1   2    3.55    0.20
  -2   1   2    3.04    0.21
  -2  -1  -2    3.31    0.20
   2  -1   2    3.32    0.18
   2   1  -2    3.17    0.22
  -2  -1  -2    3.21    0.23
   2   1  -2    3.47    0.23
   2  -1   2    3.26    0.21
  -2  -1  -2    3.42    0.21
   2   1  -2    3.70    0.22
   2   1   2    3.78    0.23
   2  -1  -2    3.29    0.21
  -2   1  -2    3.34    0.18
   2  -1  -2    3.28    0.20
  -2  -1   2    3.28    0.23
  -2   1  -2    3.04    0.22
  -2   1  -2    3.34    0.22
   2   1   2    3.13    0.20
   2   1   2    3.13    0.21
  -2  -1   2    2.72    0.21
  -2   1  -2    3.41    0.21
   2  -1  -2    2.94    0.22
   2  -1  -2    3.65    0.24
   2   1   2    3.21    0.23
  -2   1  -2    3.43    0.19
  -2  -1   2    3.24    0.21
   3  -1   2   44.75    2.12
   3   1  -2   43.38    2.12
  -3   1   2   42.30    2.09
  -3  -1  -2   42.86    2.01
   3   1  -2   43.12    2.05
  -3  -1  -2   42.58    2.09
   3  -1   2   44.43    2.04
   3   1  -2   43.49    2.06
   3   1  -2   45.32    2.06
   3  -1   2   43.50    2.08
  -3   1   2   43.51    2.01
   3  -1   2   40.85    2.04
   3  -1   2   41.72    2.04
  -3  -1  -2   39.23    2.02
  -3   1  -2   42.99    2.00
   3   1   2   44.98    2.12
  -3   1  -2   43.63    2.02
   3   1   2   44.17    2.06
  -3   1  -2   43.51    2.08
  -3  -1   2   43.86    2.01
   3   1   2   40.64    2.05
  -3  -1   2   42.01    2.10
   3  -1  -2   44.14    2.03
   3  -1  -2   41.17    2.03
   3   1   2   43.29    2.06
   3  -1  -2   46.09    2.12
  -4   1   2    0.42    0.13
  -4  -1  -2    0.50    0.15
   4   1  -2    0.30    0.11
   4   1  -2    0.24    0.13
  -4  -1  -2    0.46    0.12
   4   1  -2    0.46    0.10
  -4  -1  -2    0.31    0.09
   4  -1   2    0.37    0.13
   4  -1   2    0.41    0.11
  -4   1   2    0.33    0.11
  -4   1   2    0.27    0.09
   4   1   2    0.42    0.13
   4   1   2    0.37    0.12
  -4   1  -2    0.23    0.11
   4   1   2    0.41    0.10
  -4  -1   2    0.63    0.14
  -4  -1   2    0.32    0.12
  -4   1  -2    0.52    0.15
  -4   1  -2    0.40    0.09
   4  -1  -2    0.45    0.13
  -4  -1   2    0.56    0.11
   4  -1  -2    0.40    0.10
  -5  -1  -2    0.04    0.14
  -5   1   2    0.35    0.13
   5  -1   2    0.20    0.14
   5   1  -2   -0.01    0.12
   5  -1   2    0.35    0.12
  -5   1   2    0.20    0.14
  -5  -1  -2    0.35    0.14
   5   1  -2    0.32    0.12
   5   1   2    0.03    0.13
  -5   1  -2    0.30    0.15
  -5  -1   2    0.17    0.14
  -5  -1   2    0.23    0.11
  -5   1  -2    0.29    0.13
  -5  -1   2    0.38    0.13
   5   1   2    0.16    0.12
   5  -1  -2    0.22    0.13
   5  -1  -2    0.23    0.12
   0  -2  -2    6.66    0.36
   0  -2   2    6.83    0.35
   0   2   2    6.72    0.34
   0  -2  -2    6.85    0.33
   0  -2   2    6.68    0.32
   0   2   2    7.15    0.33
   0  -2  -2    6.82    0.33
   0   2  -2    7.18    0.35
   0  -2   2    6.41    0.35
   0  -2  -2    6.54    0.34
   0   2  -2    6.60    0.35
   0  -2   2    6.86    0.35
   0   2  -2    6.66    0.35
   0   2   2    6.44    0.35
   0  -2   2    6.98    0.35
   0   2  -2    6.31    0.35
   0   2   2    6.22    0.35
   0  -2  -2    6.69    0.35
   0   2  -2    6.82    0.32
   0   2   2    6.47    0.33
  -1  -2  -2  842.63   39.89
  -1   2   2  984.93   39.90
  -1  -2  -2  964.55   41.69
   1  -2   2  819.35   41.68
  -1  -2  -2  843.11   39.78
  -1   2   2  800.85   40.48
  -1   2   2  908.38   41.19
   1  -2   2  738.93   41.18
   1   2  -2  875.61   39.78
  -1   2   2  995.99   41.68
   1   2  -2  886.80   41.78
   1   2  -2  949.21   41.69
   1   2  -2  905.17   41.20
  -1  -2  -2  963.19   41.21
   1   2  -2  886.00   39.89
  -1   2   2  857.93   39.78
  -1  -2  -2  767.96   41.77
  -1   2  -2 1000.00   39.89
   1   2   2  883.30   39.78
  -1   2  -2  784.26   40.48
   1  -2  -2  953.14   41.19
  -1   2  -2  792.71   41.76
  -1  -2   2  902.81   41.20
   1  -2  -2  905.66   39.78
  -1  -2   2  853.76   41.78
   1   2   2  848.70   41.68
  -1   2  -2  815.90   41.68
  -1  -2   2  792.53   39.78
   1   2   2  852.72   40.50
  -1   2  -2  792.33   39.77
  -1   2  -2  857.14   39.89
  -1  -2   2  925.02   41.69
   1   2   2  974.70   39.90
   1   2   2  881.44   41.77
  -1   2  -2  787.64   41.76
   1  -2  -2  854.87   41.68
   1  -2  -2  978.65   41.77
   1  -2  -2  972.70   39.90
  -1   2  -2  794.04   41.18
  -1  -2   2  891.46   39.89
   2   2  -2   13.16    0.66
  -2   2   2   13.69    0.65
   2   2  -2   13.47    0.69
  -2   2   2   12.99    0.64
   2   2  -2   14.19    0.66
  -2   2   2   13.29    0.68
   2  -2   2   13.47    0.64
  -2  -2  -2   12.01    0.65
   2  -2   2   13.59    0.64
   2   2  -2   13.59    0.68
   2  -2   2   13.22    0.68
   2  -2   2   13.03    0.63
  -2   2   2   13.59    0.66
  -2  -2  -2   12.43    0.67
   2   2  -2   13.88    0.67
   2  -2   2   13.39    0.65
  -2  -2  -2   13.85    0.65
  -2   2  -2   13.27    0.63
   2  -2  -2   12.66    0.65
   2   2   2   13.35    0.67
   2   2   2   12.83    0.68
  -2   2  -2   12.53    0.63
   2  -2  -2   13.62    0.67
  -2  -2   2   14.16    0.68
  -2  -2   2   11.46    0.64
   2  -2  -2   13.35    0.68
  -2   2  -2   13.38    0.64
   2   2   2   13.26    0.67
  -2   2  -2   13.20    0.65
   2  -2  -2   13.39    0.64
  -2   2  -2   13.09    0.65
   2   2   2   13.42    0.68
   3  -2   2    0.20    0.06
  -3  -2  -2    0.15    0.10
   3   2  -2    0.21    0.10
   3  -2   2    0.17    0.09
   3  -2   2    0.18    0.08
  -3   2   2    0.15    0.08
  -3   2   2    0.26    0.07
  -3  -2  -2    0.10    0.09
   3   2  -2    0.06    0.10
   3   2  -2    0.15    0.10
  -3  -2  -2    0.12    0.07
  -3  -2   2    0.34    0.11
  -3  -2   2    0.19    0.09
   3   2   2    0.11    0.10
   3  -2  -2    0.18    0.07
  -3   2  -2    0.17    0.05
   3   2   2    0.10    0.09
   3  -2  -2    0.25    0.08
  -3   2  -2    0.22    0.09
  -3  -2   2    0.19    0.09
   3   2   2    0.27    0.10
  -3   2  -2    0.13    0.10
   3  -2  -2    0.12    0.10
   3  -2  -2    0.14    0.09
  -4   2   2    7.58    0.44
   4   2  -2    8.43    0.47
   4   2  -2    8.14    0.45
  -4  -2  -2    7.86    0.45
   4   2  -2    7.96    0.49
   4  -2   2    7.62    0.47
  -4  -2  -2    8.22    0.47
  -4  -2  -2    7.97    0.45
  -4   2   2    8.16    0.43
   4  -2   2    7.94    0.44
   4   2   2    7.94    0.45
  -4  -2   2    8.22    0.46
  -4   2  -2    8.41    0.42
  -4   2  -2    7.05    0.46
   4   2   2    8.38    0.49
  -4   2  -2    8.45    0.44
   4  -2  -2    7.81    0.47
   4   2   2    7.33    0.46
  -4  -2   2    7.69    0.46
  -4  -2   2    7.70    0.45
   4  -2  -2    8.00    0.43
  -5  -2  -2    0.26    0.14
  -5  -2  -2    0.20    0.13
   5  -2   2    0.13    0.10
   5   2  -2    0.30    0.14
   5  -2   2    0.23    0.14
  -5   2   2    0.06    0.14
   5   2  -2    0.28    0.14
  -5  -2  -2    0.23    0.11
  -5   2   2   -0.01    0.11
   5  -2  -2    0.20    0.10
   5   2   2    0.09    0.13
   5   2   2    0.31    0.14
  -5  -2   2    0.27    0.12
  -5   2  -2    0.27    0.15
  -5  -2   2    0.07    0.13
  -5   2  -2    0.18    0.11
   5  -2  -2    0.33    0.14
  -5  -2   2    0.21    0.15
   0   3   2   -0.13    0.05
   0   3  -2   -0.10    0.07
   0   3   2   -0.05    0.05
   0  -3  -2   -0.05    0.04
   0  -3   2   -0.18    0.04
   0   3   2   -0.06    0.07
   0  -3  -2   -0.03    0.07
   0  -3  -2   -0.09    0.04
   0  -3   2   -0.12    0.05
   0  -3   2   -0.07    0.04
   0  -3   2    0.01    0.08
   0   3  -2   -0.10    0.04
   0   3  -2   -0.14    0.05
   0   3   2   -0.14    0.05
   0  -3  -2   -0.18    0.06
   0   3  -2   -0.08    0.05
   0   3   2   -0.20    0.04
   0  -3  -2   -0.08    0.05
   0  -3  -2   -0.12    0.02
   0   3  -2   -0.16    0.04
   0  -3   2   -0.14    0.05
   0   3   2   -0.08    0.02
  -1   3   2   37.38    1.70
  -1   3   2   37.14    1.78
  -1   3   2   35.65    1.75
  -1  -3  -2   36.82    1.77
   1  -3   2   36.70    1.75
   1  -3   2   37.42    1.77
   1  -3   2   36.80    1.72
  -1  -3  -2   38.28    1.79
  -1   3   2   37.49    1.75
   1   3  -2   38.66    1.76
  -1  -3  -2   36.23    1.70
  -1   3   2   36.96    1.77
  -1  -3  -2   34.54    1.74
  -1  -3  -2   31.42    1.69
   1   3  -2   39.03    1.74
   1   3  -2   37.40    1.78
   1   3  -2   38.71    1.70
  -1   3   2   36.02    1.71
  -1   3   2   36.99    1.78
  -1   3   2   36.50    1.69
  -1   3   2   36.93    1.72
   1  -3   2   37.23    1.77
  -1  -3  -2   36.27    1.78
   1  -3  -2   36.33    1.69
  -1  -3   2   37.62    1.79
  -1   3  -2   37.16    1.68
   1   3   2   36.02    1.78
  -1  -3   2   37.52    1.70
  -1   3  -2   36.74    1.75
  -1   3  -2   35.77    1.69
  -1   3  -2   37.97    1.70
  -1  -3   2   38.66    1.75
   1   3   2   36.83    1.70
  -1  -3   2   37.40    1.70
   1  -3  -2   36.05    1.76
   1   3   2   34.62    1.79
  -1   3  -2   37.15    1.77
  -1   3  -2   36.14    1.77
   1  -3  -2   35.14    1.70
   1   3   2   33.68    1.77
   1   3   2   37.31    1.70
  -1   3  -2   37.05    1.72
   1   3   2   38.09    1.74
  -1  -3   2   37.69    1.79
  -1  -3   2   37.49    1.70
  -1  -3   2   39.35    1.76
  -2   3   2   33.13    1.60
  -2   3   2   34.57    1.65
   2  -3   2   33.87    1.65
   2  -3   2   33.94    1.61
  -2  -3  -2   33.97    1.66
  -2   3   2   34.12    1.65
  -2   3   2   34.64    1.58
  -2  -3  -2   33.91    1.59
  -2   3   2   34.12    1.59
   2  -3   2   35.27    1.59
  -2  -3  -2   34.31    1.58
   2   3  -2   33.92    1.62
   2   3  -2   33.77    1.65
   2   3  -2   30.02    1.66
  -2   3   2   33.76    1.60
   2  -3  -2   34.04    1.58
  -2   3  -2   34.09    1.63
  -2   3  -2   34.48    1.57
  -2   3  -2   33.11    1.58
   2   3   2   32.80    1.66
   2  -3  -2   33.20    1.59
   2   3   2   35.27    1.66
  -2  -3   2   34.61    1.58
  -2  -3   2   35.04    1.66
   2   3   2   33.05    1.62
  -2   3  -2   34.64    1.61
   2  -3  -2   33.58    1.65
   2  -3  -2   33.81    1.65
  -2  -3   2   34.00    1.59
  -2   3  -2   33.57    1.63
  -2   3  -2   34.33    1.57
  -2   3  -2   34.20    1.60
  -3   3   2    2.00    0.16
  -3  -3  -2    1.92    0.17
   3  -3   2    1.70    0.14
   3   3  -2    2.10    0.20
  -3   3   2    1.89    0.14
   3  -3   2    1.71    0.17
  -3  -3  -2    1.93    0.17
   3   3  -2    1.95    0.19
  -3  -3  -2    2.06    0.19
  -3   3   2    2.02    0.18
   3   3  -2    1.63    0.18
  -3   3  -2    1.92    0.12
  -3  -3   2    2.06    0.18
   3  -3  -2    1.75    0.17
   3   3   2    1.99    0.18
   3   3   2    1.34    0.17
   3  -3  -2    1.77    0.18
  -3  -3   2    1.67    0.17
   3   3   2    1.86    0.18
  -3  -3   2    1.72    0.17
   3  -3  -2    1.86    0.13
   3  -3  -2    1.89    0.17
  -3   3  -2    1.79    0.17
  -3   3  -2    1.94    0.16
   4   3  -2    0.01    0.12
   4  -3   2   -0.22    0.09
  -4  -3  -2   -0.06    0.10
   4  -3   2   -0.12    0.08
   4   3  -2   -0.09    0.11
  -4   3   2    0.17    0.10
   4   3  -2   -0.22    0.10
  -4   3   2    0.13    0.07
  -4  -3  -2   -0.05    0.11
  -4  -3  -2    0.11    0.13
   4   3   2   -0.10    0.11
   4   3   2    0.12    0.12
  -4   3  -2    0.00    0.10
   4   3   2    0.02    0.12
  -4   3  -2    0.10    0.12
  -4  -3   2    0.00    0.10
  -4  -3   2   -0.07    0.09
   4  -3  -2   -0.08    0.07
  -4  -3   2    0.09    0.12
   4  -3  -2    0.12    0.11
  -5  -3  -2    0.63    0.18
   5   3  -2    0.64    0.16
  -5  -3  -2    0.55    0.14
  -5   3   2    0.82    0.15
   5  -3   2    0.57    0.13
   5   3  -2    0.54    0.16
   5  -3   2    0.40    0.14
  -5  -3  -2    0.48    0.15
  -5   3   2    0.29    0.15
  -5   3  -2    0.74    0.14
  -5  -3   2    0.59    0.14
  -5   3  -2    0.56    0.16
   5   3   2    0.82    0.17
  -5  -3   2    0.71    0.15
  -5  -3   2    0.58    0.17
   5  -3  -2    0.45    0.15
   5   3   2    0.47    0.16
   0  -4   2   56.22    2.79
   0  -4   2   57.42    2.72
   0   4   2   56.38    2.75
   0  -4  -2   55.25    2.65
   0   4   2   59.15    2.65
   0   4   2   56.63    2.70
   0  -4   2   58.04    2.78
   0  -4  -2   53.00    2.79
   0  -4  -2   57.25    2.65
   0   4   2   57.60    2.76
   0   4  -2   56.20    2.77
   0   4   2   60.04    2.76
   0   4  -2   58.42    2.64
   0   4  -2   60.07    2.75
   0   4   2   58.87    2.65
   0  -4   2   60.21    2.75
   0  -4  -2   57.43    2.71
   0  -4  -2   58.01    2.76
   0   4  -2   59.39    2.72
   0   4   2   59.49    2.79
   0  -4   2   59.54    2.64
   0   4  -2   59.22    2.79
  -1   4   2  310.96   14.40
  -1   4   2  305.81   14.61
   1   4  -2  302.01   14.58
  -1  -4  -2  313.94   14.62
  -1   4   2  304.98   14.56
  -1   4   2  309.14   14.15
  -1  -4  -2  308.59   14.57
   1  -4   2  303.83   14.40
   1  -4   2  304.80   14.60
  -1   4   2  313.71   14.14
   1   4  -2  318.59   14.18
  -1  -4  -2  308.13   13.91
  -1   4   2  306.62   14.41
  -1   4   2  321.69   13.95
   1   4  -2  319.53   13.91
   1  -4   2  304.87   13.90
  -1   4   2  298.04   13.91
  -1  -4  -2  302.04   13.95
  -1  -4   2  313.17   13.94
  -1   4  -2  306.62   14.60
  -1  -4   2  303.02   14.62
  -1  -4   2  292.49   13.91
  -1   4  -2  300.99   14.17
  -1   4  -2  298.99   13.90
  -1   4  -2  306.30   14.57
   1   4   2  262.54   14.42
  -1   4  -2  309.64   14.40
   1   4   2  316.04   14.18
  -1  -4   2  305.80   13.94
  -1   4  -2  306.20   14.15
  -1  -4   2  315.29   14.42
   1  -4  -2  315.93   14.56
  -1   4  -2  302.89   13.94
   1  -4  -2  302.88   13.91
   1  -4  -2  306.31   13.95
  -1   4  -2  308.59   14.58
  -1   4  -2  302.01   13.94
   1   4   2  304.01   14.57
   1   4   2  308.63   13.95
  -1  -4   2  305.61   14.58
  -2  -4  -2   77.73    3.49
   2  -4   2   76.65    3.58
   2   4  -2   80.39    3.66
  -2  -4  -2   65.44    3.66
   2   4  -2   74.47    3.63
   2   4  -2   63.81    3.56
  -2   4   2   75.75    3.65
  -2   4   2   75.39    3.58
  -2   4   2   76.64    3.52
  -2   4   2   75.66    3.58
  -2  -4  -2   77.33    3.49
   2  -4   2   75.83    3.64
  -2   4   2   73.82    3.48
  -2   4   2   77.83    3.64
  -2   4   2   78.95    3.65
   2  -4   2   74.11    3.53
   2  -4  -2   73.85    3.50
   2  -4  -2   77.24    3.64
   2   4   2   79.80    3.63
  -2   4  -2   76.79    3.63
   2   4   2   75.29    3.65
   2   4   2   77.62    3.56
  -2  -4   2   77.82    3.49
  -2  -4   2   79.43    3.67
   2  -4  -2   74.80    3.52
  -2   4  -2   75.24    3.47
  -2   4  -2   74.87    3.47
  -2   4  -2   75.65    3.49
  -2   4  -2   78.76    3.53
  -2   4  -2   78.08    3.58
  -2   4  -2   75.96    3.64
  -2  -4   2   77.67    3.49
  -3  -4  -2    0.42    0.10
   3  -4   2    0.55    0.08
  -3  -4  -2    0.20    0.10
   3   4  -2    0.43    0.13
  -3  -4  -2    0.27    0.11
  -3   4   2    0.32    0.08
   3  -4   2    0.46    0.10
   3   4  -2    0.19    0.11
  -3   4   2    0.28    0.09
   3   4  -2    0.32    0.12
  -3   4   2    0.35    0.08
   3   4   2    0.41    0.12
   3   4   2    0.21    0.12
  -3   4  -2    0.41    0.06
   3  -4  -2    0.36    0.09
   3  -4  -2    0.44    0.06
  -3   4  -2    0.26    0.10
  -3  -4   2    0.36    0.11
  -3  -4   2    0.35    0.11
  -3   4  -2    0.45    0.09
  -3   4  -2    0.40    0.06
  -3  -4   2    0.19    0.10
   3   4   2    0.36    0.12
   3  -4  -2    0.51    0.12
  -4   4   2    1.68    0.15
   4  -4   2    1.63    0.15
  -4   4   2    1.57    0.17
  -4  -4  -2    1.64    0.19
   4  -4   2    1.78    0.19
  -4  -4  -2    1.89    0.19
  -4  -4  -2    1.54    0.19
   4   4  -2    1.70    0.21
   4   4  -2    1.38    0.20
   4   4  -2    1.37    0.20
   4  -4  -2    1.63    0.19
   4  -4  -2    1.77    0.14
   4   4   2    1.73    0.21
  -4  -4   2    1.51    0.18
   4   4   2    1.89    0.21
  -4  -4   2    2.05    0.22
  -4   4  -2    1.70    0.17
  -4   4  -2    1.47    0.19
   4   4   2    1.77    0.21
  -4  -4   2    1.70    0.19
  -5  -4  -2    1.23    0.18
  -5  -4  -2    1.17    0.18
   5   4  -2    1.19    0.21
   5   4  -2    1.05    0.19
  -5   4   2    1.17    0.18
  -5   4   2    1.14    0.19
  -5  -4  -2    1.19    0.21
   5  -4   2    1.15    0.18
   5   4   2    1.09    0.20
  -5  -4   2    1.52    0.19
  -5  -4   2    0.77    0.17
  -5   4  -2    1.08    0.16
  -5  -4   2    1.58    0.23
   5  -4  -2    0.99    0.18
   5   4   2    1.08    0.20
  -5   4  -2    1.55    0.22
   0  -5   2   -0.01    0.06
   0   5  -2    0.08    0.06
   0  -5  -2   -0.04    0.07
   0   5   2   -0.03    0.11
   0  -5  -2    0.04    0.05
   0   5   2    0.06    0.08
   0  -5   2    0.04    0.08
   0  -5   2   -0.03    0.08
   0   5  -2   -0.01    0.10
   0  -5  -2   -0.06    0.03
   0  -5  -2    0.07    0.08
   0   5   2    0.02    0.06
   0  -5  -2    0.09    0.09
   0  -5   2   -0.02    0.06
   0   5   2    0.02    0.09
   0   5  -2    0.04    0.06
   0   5   2    0.01    0.03
  -1  -5  -2   10.41    0.52
  -1  -5  -2    9.64    0.55
  -1   5   2   10.23    0.51
  -1   5   2   10.64    0.51
   1   5  -2   10.12    0.56
  -1   5   2   10.35    0.51
   1   5  -2   10.69    0.54
   1  -5   2   10.36    0.50
  -1   5   2   10.50    0.55
   1  -5   2   10.89    0.53
   1  -5   2   10.64    0.53
  -1  -5  -2   10.40    0.53
  -1   5   2   10.29    0.50
  -1   5   2   10.51    0.53
  -1  -5  -2    9.90    0.51
  -1   5   2   10.37    0.51
  -1   5   2   10.18    0.51
  -1   5  -2   10.51    0.54
   1  -5  -2    9.89    0.51
  -1  -5   2   10.29    0.50
  -1   5  -2   10.30    0.53
   1  -5  -2   10.11    0.54
  -1  -5   2   10.34    0.51
  -1   5  -2   10.19    0.53
   1  -5  -2   10.21    0.50
   1   5   2   10.88    0.51
  -1   5  -2   10.81    0.51
  -1   5  -2   10.65    0.52
   1   5   2   10.34    0.53
  -1   5  -2   10.31    0.50
  -1  -5   2   10.56    0.50
  -1   5  -2   10.46    0.50
  -1   5  -2    9.93    0.49
   1   5   2    9.69    0.54
  -1  -5   2   10.64    0.55
  -1  -5   2   10.18    0.55
  -1   5  -2   10.28    0.53
   1   5   2   10.11    0.57
  -2   5   2   78.29    3.70
  -2  -5  -2   78.78    3.60
  -2   5   2   79.89    3.62
  -2  -5  -2   80.50    3.78
   2   5  -2   77.36    3.68
  -2   5   2   79.38    3.75
  -2  -5  -2   76.33    3.59
   2  -5   2   77.89    3.63
   2   5  -2   80.26    3.77
  -2   5   2   78.79    3.69
   2   5  -2   78.21    3.74
  -2   5   2   78.04    3.58
  -2   5   2   77.55    3.63
  -2   5   2   78.17    3.76
   2  -5   2   79.80    3.75
  -2   5  -2   77.75    3.57
  -2   5  -2   80.60    3.69
  -2   5  -2   77.79    3.75
  -2   5  -2   76.67    3.57
   2   5   2   80.26    3.75
   2   5   2   75.64    3.76
  -2  -5   2   79.42    3.78
  -2   5  -2   78.09    3.59
   2  -5  -2   78.97    3.74
   2   5   2   75.78    3.67
  -2   5  -2   78.61    3.75
  -2  -5   2   77.13    3.59
  -2   5  -2   76.84    3.63
  -2  -5   2   71.39    3.59
   2  -5  -2   78.81    3.60
  -3   5   2   15.86    0.78
  -3  -5  -2   16.11    0.80
  -3   5   2   15.83    0.81
   3   5  -2   16.45    0.85
   3   5  -2   16.27    0.84
  -3  -5  -2   15.96    0.80
   3  -5   2   16.41    0.78
   3   5  -2   15.87    0.85
  -3  -5  -2   15.98    0.84
   3  -5   2   16.68    0.83
  -3  -5   2   15.99    0.80
   3  -5  -2   16.46    0.82
   3  -5  -2   16.84    0.76
  -3   5  -2   15.55    0.77
  -3   5  -2   16.40    0.77
  -3   5  -2   15.94    0.79
   3   5   2   13.40    0.82
  -3  -5   2   16.81    0.80
   3   5   2   16.55    0.85
  -3  -5   2   15.85    0.84
   3  -5  -2   15.04    0.80
  -3   5  -2   15.99    0.80
   3   5   2   14.57    0.84
   4   5  -2    1.45    0.20
  -4  -5  -2    1.09    0.18
   4  -5   2    1.20    0.12
  -4  -5  -2    1.25    0.17
   4   5  -2    1.01    0.18
  -4  -5  -2    1.61    0.18
   4  -5   2    1.13    0.16
  -4   5   2    1.22    0.15
   4   5  -2    1.16    0.19
  -4  -5   2    1.37    0.18
   4   5   2    1.04    0.19
  -4   5  -2    1.15    0.18
   4   5   2    1.16    0.18
   4   5   2    1.04    0.19
   4  -5  -2    1.37    0.17
  -4  -5   2    1.31    0.18
  -4   5  -2    1.22    0.15
  -4  -5   2    1.03    0.18
   5   5  -2    0.60    0.17
   5   5  -2    0.36    0.16
  -5   5   2    0.42    0.16
   5  -5   2    0.59    0.15
  -5   5   2    0.53    0.14
  -5  -5  -2    0.47    0.16
  -5  -5  -2    0.53    0.17
  -5  -5  -2    0.54    0.14
   5   5   2    0.67    0.18
  -5  -5   2    0.67    0.18
  -5  -5   2    0.48    0.16
   5   5   2    0.42    0.17
  -5   5  -2    0.55    0.14
   5   5   2    0.23    0.16
  -5   5  -2    0.57    0.18
   5  -5  -2    0.46    0.14
  -5  -5   2    0.70    0.16
   0  -6  -2   65.34    3.02
   0   6  -2   67.93    3.01
   0  -6  -2   68.33    3.18
   0   6   2   67.90    3.16
   0   6   2   64.40    3.08
   0  -6  -2   65.55    3.01
   0  -6  -2   66.06    3.13
   0   6   2   65.97    3.13
   0   6  -2   63.92    3.09
   0  -6   2   65.79    3.16
   0  -6   2   62.01    3.17
   0  -6   2   64.04    3.01
   0   6  -2   65.31    3.15
   0   6   2   67.40    3.01
  -1  -6  -2    0.60    0.08
  -1   6   2    0.46    0.05
  -1   6   2    0.30    0.11
  -1   6   2    0.42    0.06
  -1   6   2    0.34    0.08
   1  -6   2    0.51    0.09
   1   6  -2    0.43    0.09
   1   6  -2    0.17    0.12
  -1  -6  -2    0.27    0.10
  -1  -6  -2    0.31    0.08
   1   6  -2    0.54    0.13
   1  -6   2    0.54    0.08
  -1   6   2    0.60    0.07
  -1  -6  -2    0.52    0.10
  -1   6   2    0.47    0.09
   1  -6  -2    0.41    0.07
  -1   6  -2    0.40    0.06
  -1   6  -2    0.33    0.10
   1  -6  -2    0.67    0.10
  -1   6  -2    0.37    0.08
  -1  -6   2    0.53    0.07
  -1   6  -2    0.43    0.06
  -1   6  -2    0.60    0.08
  -1  -6   2    0.41    0.06
  -1  -6   2    0.36    0.09
   1   6   2    0.32    0.11
  -1  -6   2    0.45    0.11
   1   6   2    0.45    0.08
   1   6   2    0.61    0.08
   1  -6  -2    0.57    0.09
  -1   6  -2    0.40    0.07
   1   6   2    0.21    0.13
  -1  -6   2    0.39    0.09
  -2   6   2    0.26    0.10
  -2   6   2    0.40    0.08
  -2  -6  -2    0.32    0.11
   2   6  -2    0.53    0.15
  -2   6   2    0.28    0.10
  -2   6   2    0.32    0.08
   2   6  -2    0.46    0.11
  -2  -6  -2    0.37    0.10
  -2   6   2    0.58    0.08
  -2   6   2    0.44    0.07
  -2  -6  -2    0.49    0.11
   2   6  -2    0.26    0.13
   2  -6  -2    0.56    0.10
  -2  -6   2    0.46    0.11
  -2   6  -2    0.48    0.08
  -2   6  -2    0.32    0.09
  -2   6  -2    0.39    0.09
   2  -6  -2    0.47    0.10
   2   6   2    0.20    0.15
  -2  -6   2    0.40    0.09
   2   6   2    0.34    0.13
   2   6   2    0.41    0.10
  -2  -6   2    0.30    0.11
  -2   6  -2    0.60    0.09
   2  -6  -2    0.37    0.07
  -2   6  -2    0.58    0.11
  -2   6  -2    0.29    0.09
   3  -6   2    0.20    0.07
  -3   6   2    0.16    0.09
   3   6  -2    0.07    0.12
  -3  -6  -2    0.17    0.12
  -3  -6  -2    0.08    0.11
  -3  -6  -2    0.05    0.11
  -3   6   2    0.21    0.10
   3   6  -2   -0.04    0.14
   3  -6   2    0.08    0.08
   3   6  -2    0.12    0.11
  -3  -6   2    0.02    0.11
   3   6   2    0.13    0.11
   3  -6  -2   -0.01    0.08
  -3   6  -2    0.14    0.11
  -3   6  -2    0.23    0.09
  -3  -6   2   -0.15    0.11
  -3   6  -2    0.18    0.08
  -3  -6   2    0.06    0.11
   3   6   2    0.11    0.12
  -3   6  -2   -0.05    0.07
   3  -6  -2    0.23    0.12
   3   6   2    0.29    0.16
   4  -6   2   -0.11    0.10
  -4  -6  -2   -0.05    0.13
  -4   6   2    0.09    0.12
   4   6  -2    0.10    0.15
  -4   6   2    0.04    0.11
   4   6  -2   -0.05    0.12
  -4  -6  -2    0.00    0.11
  -4  -6  -2    0.11    0.13
   4   6  -2   -0.26    0.12
  -4  -6   2   -0.13    0.13
   4   6   2    0.06    0.15
  -4   6  -2    0.01    0.13
  -4  -6   2   -0.01    0.12
   4   6   2   -0.07    0.12
   4  -6  -2    0.01    0.10
  -4   6  -2    0.11    0.10
  -4  -6   2    0.10    0.13
   4   6   2    0.03    0.15
  -5  -6  -2    1.30    0.21
  -5  -6  -2    1.91    0.23
   5  -6   2    1.51    0.20
   5   6  -2    1.66    0.25
  -5   6   2    2.01    0.25
   5   6  -2    1.75    0.25
   5   6  -2    1.30    0.22
  -5   6   2    1.88    0.20
  -5  -6  -2    1.79    0.24
   5   6   2    1.42    0.23
  -5  -6   2    1.89    0.24
   5   6   2    0.95    0.21
   5  -6  -2    1.86    0.22
  -5   6  -2    1.56    0.22
  -5  -6   2    1.80    0.23
  -5  -6   2    1.96    0.23
   5   6   2    1.56    0.24
   0  -7   2    0.13    0.09
   0   7  -2   -0.01    0.11
   0  -7  -2    0.08    0.04
   0  -7  -2   -0.03    0.07
   0   7   2   -0.10    0.12
   0  -7  -2    0.00    0.08
   0   7   2    0.03    0.03
   0   7  -2   -0.05    0.09
   0   7   2    0.10    0.09
   0  -7   2   -0.05    0.06
   0  -7   2   -0.01    0.06
   0   7   2    0.01    0.05
   0   7  -2    0.00    0.06
   1   7  -2    3.76    0.27
  -1   7   2    3.49    0.20
  -1  -7  -2    3.84    0.22
  -1  -7  -2    3.24    0.26
  -1  -7  -2    3.62    0.24
   1  -7   2    3.90    0.22
  -1   7   2    4.12    0.23
   1   7  -2    3.38    0.29
   1  -7   2    3.88    0.25
  -1   7   2    3.68    0.28
  -1  -7  -2    4.01    0.24
   1   7  -2    4.09    0.25
  -1   7   2    3.80    0.24
  -1   7  -2    3.91    0.24
   1  -7  -2    3.72    0.23
   1  -7  -2    3.76    0.25
   1   7   2    3.79    0.27
  -1   7  -2    3.89    0.26
  -1   7  -2    3.95    0.20
   1  -7  -2    4.05    0.22
   1   7   2    3.85    0.22
  -1  -7   2    3.87    0.24
  -1   7  -2    3.42    0.28
  -1   7  -2    3.92    0.20
  -1   7  -2    3.81    0.22
  -1  -7   2    3.66    0.20
  -1  -7   2    4.11    0.27
   1   7   2    3.59    0.23
   1   7   2    3.49    0.30
  -2  -7  -2    1.52    0.15
   2   7  -2    1.05    0.19
  -2   7   2    1.44    0.16
  -2   7   2    1.38    0.13
  -2   7   2    1.19    0.13
  -2   7   2    1.56    0.15
  -2  -7  -2    1.51    0.16
   2   7  -2    1.34    0.15
  -2  -7  -2    1.29    0.17
   2   7  -2    1.45    0.19
  -2   7  -2    1.17    0.14
  -2   7  -2    1.41    0.15
   2   7   2    1.30    0.20
   2  -7  -2    1.39    0.14
  -2   7  -2    1.38    0.13
  -2   7  -2    1.14    0.15
  -2   7  -2    1.36    0.13
   2   7   2    1.16    0.17
  -2  -7   2    1.34    0.17
  -2  -7   2    1.70    0.14
  -2  -7   2    1.07    0.14
   2  -7  -2    1.41    0.14
  -2   7  -2    1.50    0.16
   2   7   2    1.19    0.14
  -3   7   2    0.01    0.09
  -3  -7  -2    0.12    0.12
   3   7  -2    0.11    0.13
   3   7  -2   -0.15    0.11
  -3  -7  -2    0.11    0.11
  -3   7   2    0.03    0.10
   3   7  -2   -0.10    0.15
  -3  -7  -2    0.04    0.11
  -3   7  -2   -0.04    0.09
  -3  -7   2    0.02    0.11
   3   7   2   -0.02    0.13
  -3  -7   2   -0.04    0.11
   3  -7  -2   -0.10    0.10
   3   7   2   -0.06    0.10
   3   7   2   -0.12    0.15
  -3   7  -2    0.00    0.08
   3  -7  -2    0.00    0.08
  -3   7  -2   -0.17    0.10
  -3  -7   2    0.04    0.11
  -4  -7  -2    2.95    0.27
  -4  -7  -2    2.12    0.25
   4   7  -2    2.83    0.27
  -4   7   2    3.06    0.24
   4   7  -2    2.96    0.31
   4  -7   2    2.58    0.23
  -4   7   2    3.00    0.26
  -4  -7  -2    2.90    0.26
   4   7  -2    3.45    0.31
   4   7   2    2.29    0.29
   4   7   2    2.57    0.27
  -4   7  -2    2.83    0.26
  -4  -7   2    2.86    0.25
   4  -7  -2    2.66    0.23
  -4  -7   2    2.92    0.26
   4   7   2    2.67    0.29
  -4  -7   2    2.41    0.26
  -4   7  -2    2.53    0.21
   0  -8   2   39.92    1.85
   0   8   2   40.94    1.91
   0   8   2   40.51    1.83
   0  -8  -2   39.88    1.83
   0  -8  -2   37.41    1.97
   0   8   2   38.34    1.96
   0  -8  -2   39.71    1.86
   0   8  -2   41.87    1.92
   0   8  -2   38.84    1.97
   0   8  -2   41.05    1.93
   0  -8   2   40.99    1.94
   0  -8   2   39.10    1.97
   1  -8   2    6.09    0.32
  -1   8   2    5.59    0.38
  -1  -8  -2    5.64    0.34
  -1  -8  -2    5.63    0.34
   1   8  -2    6.40    0.34
   1   8  -2    6.06    0.38
   1  -8   2    5.86    0.35
  -1  -8  -2    6.13    0.38
  -1  -8  -2    5.97    0.31
  -1   8   2    6.18    0.34
   1   8  -2    5.27    0.40
   1   8   2    5.60    0.40
   1  -8  -2    6.05    0.30
   1   8   2    6.17    0.33
  -1   8  -2    5.22    0.38
  -1   8  -2    5.45    0.33
   1  -8  -2    5.78    0.33
  -1  -8   2    6.27    0.38
  -1   8  -2    5.95    0.36
  -1  -8   2    5.88    0.33
  -1  -8   2    5.94    0.29
   1  -8  -2    5.61    0.35
   1   8   2    5.84    0.37
   2   8  -2   -0.01    0.14
   2   8  -2    0.29    0.14
  -2   8   2    0.16    0.11
  -2  -8  -2    0.14    0.10
  -2   8   2    0.35    0.09
  -2  -8  -2    0.12    0.09
  -2   8   2    0.18    0.11
   2   8  -2    0.13    0.10
  -2  -8  -2    0.31    0.12
  -2   8  -2    0.15    0.11
   2   8   2   -0.04    0.15
  -2  -8   2    0.24    0.12
   2   8   2    0.18    0.09
   2   8   2    0.40    0.14
  -2   8  -2    0.21    0.09
  -2   8  -2    0.13    0.08
  -2  -8   2    0.16    0.09
   2  -8  -2    0.16    0.09
  -2  -8   2    0.20    0.10
  -2   8  -2    0.07    0.11
  -2   8  -2    0.09    0.08
  -2   8  -2    0.07    0.11
   2  -8  -2    0.20    0.09
   3   8  -2    3.07    0.28
  -3  -8  -2    2.63    0.24
  -3   8   2    2.59    0.22
   3   8  -2    2.70    0.30
  -3  -8  -2    2.37    0.25
   3   8  -2    3.03    0.25
  -3   8   2    2.96    0.24
  -3  -8  -2    3.17    0.24
  -3  -8   2    2.79    0.24
  -3   8  -2    2.79    0.21
  -3  -8   2    2.65    0.23
  -3   8  -2    2.73    0.24
   3   8   2    2.76    0.25
   3   8   2    2.10    0.25
  -3   8  -2    2.54    0.25
   3   8   2    2.55    0.29
  -3  -8   2    2.85    0.26
   4   8  -2    3.72    0.33
  -4   8   2    3.99    0.30
  -4  -8  -2    4.28    0.35
  -4  -8  -2    4.13    0.32
  -4   8   2    4.97    0.34
   4   8  -2    4.05    0.35
  -4  -8  -2    4.33    0.32
   4   8  -2    4.51    0.41
   4   8   2    4.07    0.34
  -4  -8   2    4.35    0.32
  -4   8  -2    4.08    0.33
   4   8   2    4.33    0.36
  -4  -8   2    4.29    0.33
   4   8   2    4.58    0.41
  -4  -8   2    3.92    0.34
   0   9   2    0.05    0.14
   0  -9   2    0.07    0.08
   0  -9   2   -0.04    0.10
   0   9  -2    0.03    0.13
   0   9   2    0.20    0.11
   0   9  -2    0.09    0.12
   0  -9  -2    0.01    0.09
   0  -9  -2    0.09    0.11
   0   9  -2    0.05    0.07
   1   9  -2    0.22    0.09
  -1   9   2    0.38    0.11
  -1  -9  -2    0.44    0.13
   1   9  -2    0.15    0.13
   1   9  -2    0.18    0.16
  -1  -9  -2    0.36    0.10
   1  -9   2    0.37    0.11
   1  -9   2    0.31    0.09
  -1   9   2    0.45    0.15
   1  -9  -2    0.37    0.11
  -1  -9   2    0.28    0.10
   1  -9  -2    0.43    0.10
   1   9   2    0.40    0.08
   1   9   2    0.22    0.16
  -1  -9   2    0.15    0.12
  -1   9  -2    0.09    0.14
  -1   9  -2    0.43    0.13
   1   9   2    0.19    0.13
  -2   9   2    0.26    0.13
  -2   9   2    0.50    0.13
   2   9  -2    0.25    0.16
   2   9  -2    0.08    0.15
   2   9  -2    0.23    0.11
  -2  -9  -2    0.29    0.13
  -2  -9  -2    0.38    0.12
  -2   9  -2    0.37    0.13
  -2   9  -2    0.50    0.13
  -2  -9   2    0.19    0.13
   2   9   2    0.24    0.10
   2  -9  -2    0.26    0.10
  -2   9  -2    0.19    0.12
   2   9   2    0.43    0.17
   2   9   2    0.32    0.16
  -2  -9   2    0.27    0.11
   3   9  -2    0.91    0.19
  -3  -9  -2    1.28    0.20
   3   9  -2    0.90    0.22
  -3   9   2    1.42    0.16
   3   9  -2    0.90    0.17
  -3  -9  -2    1.22    0.18
   3   9   2    0.85    0.22
  -3  -9   2    0.94    0.17
   3   9   2    0.93    0.16
   3   9   2    0.77    0.18
  -3  -9   2    0.83    0.17
  -4  -9  -2    0.06    0.13
   4   9  -2   -0.16    0.15
   4   9  -2    0.18    0.15
  -4  -9  -2    0.18    0.15
   4   9  -2   -0.05    0.18
  -4  -9   2    0.01    0.13
  -4  -9   2    0.01    0.13
   4   9   2    0.14    0.17
   4   9   2   -0.17    0.17
   4   9   2    0.15    0.14
   0  10   2    3.80    0.34
   0  10  -2    3.69    0.29
   0 -10   2    3.96    0.29
   0  10  -2    3.94    0.34
   0  10   2    3.55    0.28
   0 -10  -2    3.89    0.26
   0 -10   2    3.96    0.25
   0 -10  -2    3.35    0.28
   1  10  -2   -0.12    0.12
   1 -10   2    0.18    0.11
  -1 -10  -2    0.11    0.12
  -1  10   2   -0.03    0.14
  -1 -10  -2    0.19    0.10
   1  10  -2   -0.08    0.15
   1 -10   2   -0.01    0.08
  -1  10   2   -0.05    0.10
   1  10   2    0.12    0.15
   1 -10  -2   -0.23    0.10
  -1  10  -2   -0.10    0.11
   1 -10  -2    0.02    0.09
  -1 -10   2    0.04    0.12
  -1 -10   2   -0.04    0.09
   1  10   2   -0.12    0.13
  -1  10  -2    0.05    0.15
  -2 -10  -2    1.46    0.21
  -2  10   2    1.64    0.20
  -2  10   2    1.71    0.21
   2  10  -2    1.19    0.22
  -2 -10  -2    1.61    0.18
   2  10  -2    0.86    0.19
   2 -10  -2    1.54    0.17
   2  10   2    1.05    0.22
  -2  10  -2    1.68    0.21
   2  10   2    1.19    0.20
  -2 -10   2    1.54    0.21
  -2 -10   2    1.58    0.18
  -2  10  -2    1.60    0.19
   3  10  -2    0.43    0.20
  -3 -10  -2    0.49    0.14
  -3 -10  -2    0.30    0.16
   3  10  -2    0.45    0.15
   3  10  -2    0.43    0.18
   3  10   2    0.17    0.19
   3  10   2    0.52    0.18
  -3 -10   2    0.37    0.15
  -3 -10   2    0.45    0.13
   0 -11   2   -0.06    0.08
   0 -11  -2   -0.03    0.11
   0  11   2    0.09    0.15
   0 -11   2   -0.13    0.10
   0  11   2   -0.06    0.12
   0  11  -2    0.08    0.15
   0 -11  -2   -0.02    0.09
   0  11  -2    0.06    0.12
   1  11  -2   -0.03    0.16
   1 -11   2   -0.13    0.10
  -1 -11  -2   -0.04    0.10
  -1 -11  -2   -0.17    0.11
   1  11  -2    0.04    0.15
  -1  11   2   -0.05    0.16
  -1 -11   2    0.12    0.13
  -1  11  -2   -0.05    0.15
  -1  11  -2    0.26    0.13
   1  11   2    0.09    0.14
   1  11   2    0.18    0.17
   1 -11  -2    0.18    0.10
  -1 -11   2    0.08    0.10
   1 -11  -2   -0.02    0.11
  -2 -11  -2    0.66    0.14
  -2  11   2    0.80    0.17
  -2  11   2    0.73    0.18
   2  11  -2    0.54    0.20
  -2 -11  -2    0.40    0.15
   2  11  -2    0.57    0.18
  -2 -11   2    0.84    0.15
   2  11   2    0.61    0.20
  -2 -11   2    0.66    0.17
  -2  11  -2    0.74    0.18
   2  11   2    0.34    0.16
   0  12  -2    6.13    0.42
   0 -12  -2    6.52    0.43
   0 -12  -2    6.14    0.37
   0  12   2    6.22    0.46
   0  12   2    6.10    0.41
   0 -12   2    5.69    0.41
   0  12  -2    5.76    0.45
  -1 -12  -2   -0.02    0.12
   1 -12   2    0.14    0.12
   1  12  -2    0.06    0.19
  -1  12   2   -0.08    0.16
  -1 -12  -2    0.07    0.11
   1  12  -2    0.23    0.16
   1 -12  -2    0.12    0.13
  -1 -12   2    0.08    0.10
   1  12   2   -0.01    0.19
   1  12   2   -0.01    0.14
  -1  12  -2   -0.19    0.15
  -1 -12   2   -0.08    0.12
   0   0  -3   -0.52    0.01
   0   0  -3   -0.55    0.01
   0   0  -3   -0.55    0.01
   0   0   3   -0.56    0.02
   0   0  -3   -0.56    0.02
   0   0   3   -0.53    0.02
   0   0  -3   -0.57    0.01
   0   0   3   -0.54    0.02
   0   0  -3   -0.54    0.02
   0   0   3   -0.56    0.01
   0   0   3   -0.54    0.02
   0   0   3   -0.56    0.02
  -1   0  -3   -0.06    0.05
   1   0  -3    0.02    0.05
   1   0  -3    0.11    0.05
   1   0   3   -0.09    0.04
  -1   0  -3    0.03    0.05
  -1   0   3   -0.05    0.03
   1   0  -3   -0.05    0.05
   1   0   3    0.00    0.03
   1   0   3    0.05    0.05
  -1   0   3   -0.04    0.05
  -1   0   3   -0.02    0.04
  -1   0  -3    0.05    0.05
   1   0  -3    0.02    0.05
   1   0   3    0.05    0.05
  -1   0   3    0.02    0.05
   1   0  -3   -0.05    0.03
  -1   0   3   -0.02    0.05
  -1   0   3    0.00    0.05
  -1   0  -3    0.03    0.04
   1   0   3    0.02    0.04
  -1   0  -3    0.02    0.03
  -1   0  -3    0.00    0.05
   2   0  -3    0.00    0.07
   2   0  -3    0.01    0.08
  -2   0  -3   -0.02    0.08
  -2   0   3   -0.07    0.07
  -2   0  -3   -0.05    0.09
  -2   0   3    0.19    0.09
   2   0   3   -0.01    0.08
   2   0   3    0.02    0.07
  -2   0  -3    0.12    0.05
   2   0  -3    0.00    0.07
  -2   0  -3   -0.03    0.07
  -2   0  -3   -0.01    0.07
   2   0  -3    0.12    0.09
  -2   0   3   -0.01    0.04
   2   0   3   -0.09    0.07
  -2   0   3   -0.02    0.06
   2   0   3   -0.01    0.05
   2   0  -3    0.06    0.04
   2   0   3   -0.17    0.06
   3   0   3    0.10    0.08
   3   0  -3   -0.01    0.10
  -3   0  -3   -0.08    0.10
   3   0   3    0.01    0.06
   3   0   3   -0.13    0.09
   3   0  -3    0.01    0.10
   3   0  -3   -0.09    0.07
  -3   0  -3   -0.02    0.06
   3   0  -3    0.00    0.08
  -3   0   3    0.10    0.09
   3   0   3   -0.12    0.06
  -3   0   3    0.04    0.07
  -3   0  -3    0.25    0.09
   3   0  -3   -0.06    0.04
  -4   0   3    0.05    0.08
   4   0   3   -0.06    0.09
   4   0  -3   -0.02    0.09
   4   0   3    0.01    0.10
  -4   0  -3    0.01    0.07
  -4   0   3    0.03    0.10
  -4   0  -3   -0.02    0.11
   4   0  -3   -0.03    0.06
  -4   0  -3    0.02    0.10
   4   0  -3   -0.08    0.11
   4   0   3    0.03    0.07
   5   0  -3   -0.04    0.12
  -5   0   3   -0.13    0.13
  -5   0  -3   -0.02    0.13
  -5   0   3    0.03    0.10
   5   0   3    0.00    0.13
  -5   0   3   -0.10    0.11
   5   0  -3   -0.12    0.10
  -5   0  -3    0.03    0.11
   5   0   3   -0.08    0.11
   0  -1  -3   -0.49    0.03
   0   1  -3   -0.53    0.03
   0  -1   3   -0.53    0.03
   0  -1  -3   -0.53    0.04
   0   1   3   -0.49    0.03
   0   1  -3   -0.50    0.03
   0  -1   3   -0.51    0.02
   0  -1  -3   -0.54    0.03
   0  -1   3   -0.51    0.03
   0   1   3   -0.56    0.04
   0  -1   3   -0.53    0.04
   0   1   3   -0.53    0.03
   0  -1  -3   -0.55    0.04
   0   1   3   -0.40    0.05
   0  -1   3   -0.53    0.03
   0   1  -3   -0.50    0.03
   0   1   3   -0.51    0.03
   0  -1  -3   -0.54    0.03
   0   1  -3   -0.53    0.02
   0   1   3   -0.52    0.03
   0   1  -3   -0.55    0.04
   0   1  -3   -0.49    0.03
   1   1  -3   12.68    0.62
   1   1  -3   13.37    0.61
  -1   1   3   13.85    0.62
   1   1  -3   13.51    0.63
   1  -1   3   12.52    0.64
  -1  -1  -3   13.39    0.63
   1  -1   3   12.40    0.60
  -1   1   3   12.59    0.61
   1   1  -3   12.86    0.61
   1  -1   3   12.67    0.62
   1   1  -3   12.32    0.64
  -1   1   3   13.47    0.64
  -1   1   3   12.69    0.61
  -1  -1  -3   12.34    0.63
  -1   1   3   12.30    0.61
  -1  -1  -3   13.07    0.61
   1  -1   3   12.74    0.62
  -1   1   3   12.69    0.61
  -1  -1  -3   12.96    0.62
  -1   1   3   12.87    0.64
  -1  -1  -3   12.98    0.64
   1  -1   3   13.21    0.61
  -1  -1  -3   13.02    0.64
   1   1  -3   11.03    0.63
  -1   1  -3   12.80    0.64
  -1   1  -3   12.99    0.61
   1  -1  -3   12.87    0.64
  -1  -1   3   13.27    0.61
  -1  -1   3   12.93    0.63
  -1   1  -3   12.86    0.62
   1  -1  -3   12.32    0.64
  -1  -1   3   11.54    0.64
   1   1   3   12.67    0.62
  -1  -1   3   13.43    0.61
   1  -1  -3   12.73    0.62
  -1  -1   3   12.58    0.64
  -1  -1   3   12.29    0.63
   1  -1  -3   13.42    0.62
   1   1   3   12.88    0.64
   1  -1  -3   12.68    0.61
  -1   1  -3   12.48    0.60
   1   1   3   13.28    0.61
  -1   1  -3   13.01    0.62
   1   1   3   12.01    0.64
   1   1   3   12.58    0.63
   1   1   3   13.13    0.62
   2   1  -3   26.21    1.25
   2  -1   3   26.17    1.26
  -2  -1  -3   23.44    1.22
   2   1  -3   24.31    1.23
   2  -1   3   27.35    1.29
   2   1  -3   28.20    1.28
   2   1  -3   26.72    1.25
   2  -1   3   26.05    1.24
   2  -1   3   26.87    1.24
  -2  -1  -3   27.14    1.27
  -2   1   3   26.01    1.27
  -2  -1  -3   26.99    1.23
   2   1  -3   25.51    1.29
  -2   1   3   26.57    1.24
  -2   1   3   26.96    1.22
  -2  -1  -3   26.18    1.27
   2  -1   3   26.58    1.22
  -2   1  -3   25.93    1.26
  -2  -1   3   25.59    1.25
   2   1   3   27.46    1.29
   2   1   3   26.27    1.26
   2  -1  -3   26.02    1.28
   2  -1  -3   21.57    1.23
  -2  -1   3   26.46    1.25
   2   1   3   25.69    1.25
   2  -1  -3   26.29    1.23
   2  -1  -3   25.63    1.29
  -2   1  -3   24.91    1.21
  -2  -1   3   25.38    1.28
   2   1   3   26.79    1.27
  -2  -1   3   26.70    1.23
  -2   1  -3   27.65    1.25
  -2   1  -3   26.56    1.24
  -2   1  -3   26.47    1.25
   3   1  -3    1.01    0.09
   3  -1   3    0.97    0.09
  -3  -1  -3    0.77    0.13
  -3   1   3    0.85    0.12
  -3   1   3    0.75    0.10
   3   1  -3    0.81    0.11
  -3  -1  -3    0.92    0.12
   3  -1   3    0.75    0.13
   3   1  -3    0.94    0.13
   3  -1   3    0.89    0.08
   3   1  -3    0.93    0.14
   3   1  -3    0.42    0.12
   3  -1   3    0.92    0.11
  -3  -1  -3    0.72    0.10
   3  -1  -3    0.77    0.13
   3   1   3    0.75    0.11
   3   1   3    0.77    0.12
   3  -1  -3    0.81    0.13
  -3   1  -3    0.79    0.14
  -3   1  -3    1.09    0.12
   3   1   3    0.88    0.13
   3  -1  -3    0.90    0.11
  -3  -1   3    0.70    0.12
  -3  -1   3    0.84    0.11
  -3   1  -3    0.80    0.08
   3   1   3    0.84    0.10
  -3   1  -3    0.76    0.08
   4   1  -3    1.95    0.18
   4   1  -3    1.68    0.18
   4   1  -3    1.79    0.21
  -4  -1  -3    2.18    0.19
  -4   1   3    1.84    0.16
   4  -1   3    2.06    0.19
  -4  -1  -3    1.67    0.16
  -4  -1  -3    1.91    0.20
   4  -1   3    1.32    0.18
  -4   1   3    2.04    0.19
  -4   1  -3    1.74    0.18
  -4   1  -3    1.75    0.15
   4  -1  -3    2.00    0.18
   4   1   3    2.14    0.20
   4  -1  -3    2.16    0.21
  -4   1  -3    1.73    0.20
  -4  -1   3    1.29    0.19
   4   1   3    1.77    0.16
  -4  -1   3    1.97    0.19
  -4  -1   3    1.98    0.17
   4   1   3    2.17    0.21
  -5  -1  -3    1.44    0.21
   5   1  -3    0.85    0.18
   5  -1   3    1.48    0.17
   5  -1   3    1.17    0.19
   5   1  -3    1.45    0.18
  -5  -1  -3    1.22    0.18
  -5   1   3    1.51    0.18
  -5   1   3    1.28    0.19
   5   1   3    1.18    0.19
  -5  -1   3    1.31    0.17
  -5   1  -3    1.52    0.18
   5   1   3    1.67    0.20
  -5  -1   3    1.70    0.19
   5  -1  -3    0.71    0.18
   5  -1  -3    1.42    0.17
  -5  -1   3    1.24    0.20
  -5   1  -3    1.06    0.19
   0  -2   3  218.97   10.25
   0   2   3  225.97   10.12
   0  -2   3  226.95   10.11
   0  -2  -3  219.75   10.12
   0   2   3  214.35    9.94
   0  -2   3  209.64    9.75
   0   2   3  206.04    9.76
   0   2  -3  214.46    9.78
   0   2  -3  196.18    9.95
   0   2   3  227.10   10.26
   0  -2  -3  215.86   10.22
   0  -2  -3  208.43    9.76
   0  -2  -3  214.81    9.79
   0   2  -3  228.46   10.11
   0  -2  -3  219.73    9.94
   0  -2  -3  198.24   10.25
   0   2   3  214.76    9.79
   0   2  -3  210.78   10.24
   0   2  -3  223.12   10.25
   0   2  -3  217.78    9.75
   0  -2  -3  212.19   10.22
   0  -2   3  213.01   10.24
   0  -2   3  209.99    9.78
  -1  -2  -3   11.02    0.60
   1   2  -3   12.55    0.61
   1  -2   3   12.17    0.58
  -1   2   3   12.27    0.60
   1   2  -3   12.02    0.57
   1  -2   3   12.06    0.60
  -1  -2  -3   11.79    0.61
  -1  -2  -3   11.37    0.60
   1  -2   3   12.79    0.58
   1  -2   3   12.02    0.56
   1  -2   3   12.29    0.58
  -1   2   3   12.89    0.58
   1   2  -3   10.93    0.59
  -1  -2  -3   12.16    0.59
  -1  -2  -3   11.45    0.58
  -1   2   3   12.07    0.60
  -1  -2  -3   11.98    0.58
  -1   2   3   12.02    0.58
   1   2  -3   12.49    0.60
   1   2  -3   12.51    0.61
  -1   2   3   12.03    0.58
   1   2  -3   12.69    0.57
   1  -2  -3   11.67    0.59
   1  -2  -3   12.34    0.56
  -1   2  -3   11.32    0.57
  -1  -2   3   12.38    0.57
   1  -2  -3   11.88    0.61
  -1   2  -3   12.29    0.58
   1   2   3   11.72    0.60
   1   2   3   12.14    0.59
   1  -2  -3   11.93    0.59
  -1   2  -3   11.83    0.60
   1  -2  -3   12.51    0.58
  -1   2  -3   11.37    0.56
   1   2   3   11.54    0.57
  -1  -2   3   12.54    0.60
   1   2   3   12.05    0.58
  -1   2  -3   12.03    0.58
  -1  -2   3   12.19    0.61
  -1  -2   3   13.18    0.60
  -1  -2   3   12.43    0.61
  -1   2  -3   12.15    0.58
   1   2   3   11.59    0.60
  -1   2  -3   11.61    0.57
   1  -2  -3   12.45    0.58
   1   2   3   11.90    0.61
  -1  -2   3   11.59    0.57
   2  -2   3    1.58    0.10
   2   2  -3    1.35    0.14
   2   2  -3    1.27    0.15
  -2   2   3    1.66    0.14
   2  -2   3    1.45    0.14
  -2  -2  -3    1.67    0.16
  -2  -2  -3    1.59    0.14
   2  -2   3    1.75    0.14
   2   2  -3    1.55    0.15
   2  -2   3    1.41    0.11
  -2   2   3    1.70    0.14
  -2  -2  -3    1.85    0.15
  -2  -2  -3    1.50    0.15
  -2   2   3    1.61    0.13
   2  -2   3    1.49    0.12
   2   2  -3    1.58    0.15
  -2   2   3    1.50    0.14
  -2   2  -3    1.47    0.14
   2   2   3    1.22    0.14
   2  -2  -3    1.51    0.12
  -2  -2   3    1.69    0.15
   2  -2  -3    1.90    0.17
  -2   2  -3    1.68    0.12
  -2   2  -3    1.42    0.12
  -2   2  -3    1.75    0.16
   2  -2  -3    1.51    0.14
   2   2   3    1.50    0.14
  -2  -2   3    1.54    0.15
  -2  -2   3    1.30    0.14
   2  -2  -3    1.88    0.14
  -2   2  -3    1.38    0.09
   2   2   3    1.59    0.16
   2   2   3    1.57    0.16
  -3   2   3   27.78    1.37
   3   2  -3   29.68    1.37
  -3  -2  -3   27.80    1.38
  -3  -2  -3   28.41    1.33
  -3   2   3   28.54    1.34
   3  -2   3   28.19    1.36
   3  -2   3   29.23    1.40
   3  -2   3   28.17    1.34
  -3   2   3   26.38    1.33
   3   2  -3   29.08    1.42
   3   2  -3   27.35    1.37
  -3  -2  -3   28.77    1.35
  -3   2  -3   27.95    1.34
   3   2   3   27.65    1.36
   3   2   3   28.48    1.41
   3  -2  -3   28.15    1.33
  -3   2  -3   27.93    1.36
   3   2   3   27.50    1.37
  -3   2  -3   26.68    1.32
  -3  -2   3   30.06    1.40
  -3  -2   3   29.31    1.34
   3  -2  -3   28.50    1.35
   3  -2  -3   25.60    1.40
   4   2  -3    0.50    0.14
   4   2  -3    0.41    0.12
   4  -2   3    0.37    0.12
  -4  -2  -3    0.43    0.14
   4   2  -3    0.42    0.14
  -4  -2  -3    0.45    0.13
  -4  -2  -3    0.42    0.11
  -4   2   3    0.29    0.12
  -4   2   3    0.35    0.09
  -4  -2   3    0.36    0.14
  -4   2  -3    0.44    0.12
   4   2   3    0.38    0.12
   4  -2  -3    0.35    0.12
   4   2   3    0.33    0.13
   4   2   3    0.41    0.13
   4  -2  -3    0.52    0.10
  -4   2  -3    0.43    0.07
  -4  -2   3    0.49    0.13
  -4   2  -3    0.34    0.13
  -4  -2   3    0.41    0.11
   4  -2  -3    0.42    0.14
   5   2  -3    0.47    0.15
   5  -2   3    0.71    0.13
   5  -2   3    0.75    0.17
   5   2  -3    0.76    0.17
  -5  -2  -3    0.75    0.15
  -5  -2  -3    0.42    0.15
  -5   2   3    0.80    0.15
  -5   2   3    0.34    0.15
  -5   2  -3    0.67    0.18
  -5  -2   3    0.49    0.17
  -5  -2   3    0.46    0.13
   5  -2  -3    0.66    0.13
  -5   2  -3    0.61    0.14
   5   2   3    0.56    0.16
  -5  -2   3    0.70    0.16
   5   2   3    0.51    0.16
   5  -2  -3    0.50    0.16
   0   3   3    0.03    0.05
   0  -3  -3   -0.05    0.05
   0   3  -3    0.02    0.05
   0  -3   3   -0.06    0.05
   0   3  -3    0.02    0.03
   0  -3  -3    0.00    0.05
   0  -3  -3   -0.08    0.04
   0   3   3   -0.01    0.05
   0   3   3   -0.04    0.07
   0  -3  -3   -0.06    0.05
   0   3   3    0.04    0.05
   0   3  -3    0.02    0.08
   0  -3   3    0.02    0.08
   0   3   3   -0.03    0.05
   0  -3   3   -0.05    0.03
   0   3  -3    0.10    0.05
   0  -3   3   -0.01    0.05
   0   3  -3    0.02    0.05
   0  -3   3    0.00    0.05
   0  -3  -3   -0.01    0.07
  -1   3   3   86.84    3.95
  -1   3   3   85.62    3.90
  -1  -3  -3   88.32    4.06
   1   3  -3   90.74    3.99
  -1  -3  -3   88.60    3.98
  -1  -3  -3   83.63    3.91
  -1  -3  -3   85.46    4.10
   1  -3   3   86.99    4.03
  -1  -3  -3   85.64    4.09
   1   3  -3   85.70    4.09
  -1   3   3   84.54    4.04
   1   3  -3   84.84    3.91
   1   3  -3   90.65    4.05
   1  -3   3   85.99    3.96
  -1   3   3   85.77    4.09
  -1   3   3   88.81    4.08
   1   3  -3   86.50    4.10
   1  -3   3   85.02    4.08
  -1   3   3   85.08    3.95
   1   3  -3   87.48    3.90
  -1   3   3   87.63    3.91
  -1  -3  -3   89.25    3.91
  -1   3   3   86.51    4.10
  -1   3  -3   86.49    3.91
  -1   3  -3   87.21    4.08
   1  -3  -3   86.06    4.04
   1   3   3   79.90    3.98
  -1   3  -3   88.46    4.08
  -1  -3   3   71.73    4.04
   1   3   3   86.36    4.09
   1  -3  -3   86.33    3.91
   1  -3  -3   85.08    4.08
  -1  -3   3   87.58    4.10
  -1  -3   3   75.08    3.99
  -1   3  -3   85.30    3.89
   1   3   3   81.14    4.05
  -1  -3   3   84.00    3.90
  -1   3  -3   84.52    3.89
   1   3   3   90.83    3.91
  -1   3  -3   85.02    3.91
  -1  -3   3   79.07    4.10
  -1   3  -3   84.85    3.96
  -1  -3   3   86.17    3.91
   1  -3  -3   83.30    3.90
  -1   3  -3   84.86    4.03
   1   3   3   87.74    3.91
  -2   3   3   13.93    0.67
  -2   3   3   13.82    0.69
  -2   3   3   13.71    0.70
  -2  -3  -3   13.12    0.70
  -2   3   3   13.95    0.65
   2  -3   3   13.88    0.66
  -2   3   3   13.32    0.65
   2   3  -3   13.79    0.67
  -2   3   3   13.55    0.66
   2  -3   3   13.75    0.66
  -2  -3  -3   13.81    0.68
   2  -3   3   13.71    0.70
   2   3  -3   14.44    0.71
   2   3  -3   14.28    0.70
  -2  -3  -3   13.72    0.68
  -2  -3   3   13.36    0.69
   2   3   3   13.43    0.72
  -2  -3   3   12.69    0.67
  -2   3  -3   13.14    0.67
   2   3   3   14.19    0.71
  -2   3  -3   14.10    0.66
   2  -3  -3   13.78    0.65
  -2   3  -3   13.78    0.67
   2   3   3   11.82    0.69
  -2   3  -3   13.56    0.67
   2  -3  -3   14.00    0.69
   2  -3  -3   14.68    0.68
  -2   3  -3   13.75    0.67
  -2  -3   3   13.90    0.71
  -2   3  -3   13.37    0.65
   2  -3  -3   14.15    0.70
   3   3  -3    0.00    0.10
  -3   3   3    0.10    0.09
  -3   3   3    0.07    0.07
   3   3  -3   -0.09    0.10
  -3   3   3    0.10    0.06
   3  -3   3    0.04    0.07
  -3  -3  -3    0.12    0.08
   3   3  -3   -0.01    0.09
   3  -3   3    0.22    0.09
  -3  -3  -3    0.02    0.09
  -3  -3  -3    0.00    0.09
  -3   3  -3    0.04    0.07
   3   3   3   -0.02    0.10
  -3  -3   3    0.12    0.09
  -3   3  -3    0.12    0.04
   3  -3  -3    0.07    0.10
   3   3   3    0.04    0.10
   3   3   3    0.17    0.10
  -3  -3   3    0.14    0.10
  -3   3  -3    0.05    0.04
  -3  -3   3    0.10    0.09
   3  -3  -3    0.05    0.05
   3  -3  -3    0.01    0.08
  -3   3  -3    0.04    0.10
  -4  -3  -3    0.66    0.13
  -4   3   3    0.63    0.13
   4   3  -3    0.92    0.16
   4   3  -3    0.55    0.15
   4   3  -3    0.52    0.14
   4  -3   3    0.56    0.14
  -4   3   3    0.81    0.10
  -4  -3  -3    0.71    0.16
  -4  -3  -3    0.70    0.13
   4  -3   3    0.47    0.11
   4   3   3    0.65    0.15
  -4  -3   3    0.51    0.12
   4  -3  -3    0.74    0.15
   4  -3  -3    0.69    0.10
  -4   3  -3    0.53    0.14
   4   3   3    0.81    0.15
   4   3   3    0.68    0.14
  -4  -3   3    0.66    0.14
  -4   3  -3    0.82    0.13
  -4  -3   3    0.63    0.15
   4  -3  -3    0.55    0.15
  -5  -3  -3    0.38    0.13
   5  -3   3    0.13    0.10
  -5   3   3    0.49    0.14
  -5   3   3    0.20    0.16
   5   3  -3    0.31    0.15
   5   3  -3    0.25    0.15
  -5  -3  -3    0.30    0.16
  -5  -3  -3    0.28    0.12
   5  -3   3    0.16    0.14
  -5  -3   3    0.30    0.13
  -5  -3   3    0.25    0.14
  -5   3  -3    0.50    0.13
   5   3   3    0.49    0.16
  -5  -3   3    0.65    0.17
   5   3   3    0.30    0.15
  -5   3  -3    0.27    0.15
   5  -3  -3    0.48    0.15
   0  -4  -3   25.91    1.26
   0  -4   3   27.62    1.25
   0  -4  -3   26.89    1.26
   0  -4   3   26.60    1.32
   0   4  -3   26.84    1.30
   0  -4   3   27.79    1.31
   0   4   3   27.44    1.26
   0  -4  -3   26.72    1.29
   0   4  -3   24.68    1.31
   0   4  -3   28.51    1.33
   0  -4   3   27.45    1.32
   0   4   3   26.65    1.28
   0   4  -3   27.07    1.25
   0  -4   3   28.09    1.31
   0   4   3   25.30    1.33
   0   4  -3   26.35    1.32
   0  -4  -3   28.63    1.33
   0  -4  -3   28.42    1.33
   0   4   3   27.49    1.32
   0   4   3   27.81    1.26
  -1   4   3   74.81    3.52
  -1   4   3   72.88    3.43
   1   4  -3   72.92    3.55
  -1   4   3   72.76    3.38
  -1   4   3   75.36    3.39
  -1   4   3   72.64    3.56
   1  -4   3   74.01    3.37
   1  -4   3   72.03    3.43
  -1   4   3   73.20    3.50
  -1  -4  -3   73.58    3.39
  -1  -4  -3   74.00    3.38
  -1  -4  -3   75.34    3.54
  -1   4   3   74.33    3.50
   1   4  -3   76.42    3.46
   1  -4   3   75.05    3.54
   1  -4   3   75.01    3.50
  -1   4   3   74.26    3.42
   1   4  -3   76.15    3.38
  -1  -4  -3   75.42    3.56
  -1   4   3   74.52    3.55
   1  -4  -3   75.24    3.52
  -1  -4   3   73.27    3.55
  -1  -4   3   75.09    3.38
  -1   4  -3   74.00    3.38
  -1   4  -3   73.14    3.38
  -1  -4   3   66.70    3.56
  -1  -4   3   74.97    3.51
  -1   4  -3   74.46    3.53
   1   4   3   76.54    3.46
   1   4   3   74.05    3.54
  -1   4  -3   74.87    3.50
  -1   4  -3   72.45    3.54
  -1  -4   3   72.60    3.38
  -1   4  -3   74.14    3.37
   1   4   3   75.14    3.39
   1   4   3   65.30    3.52
  -1   4  -3   75.07    3.54
   1  -4  -3   72.91    3.39
  -1  -4   3   74.58    3.38
  -1   4  -3   75.15    3.43
   1  -4  -3   74.21    3.38
  -2   4   3   58.43    2.70
  -2   4   3   52.37    2.57
  -2   4   3   56.01    2.70
  -2   4   3   57.04    2.60
  -2   4   3   56.58    2.70
   2   4  -3   57.27    2.65
  -2   4   3   54.50    2.65
   2  -4   3   56.28    2.65
   2   4  -3   58.06    2.72
  -2  -4  -3   55.02    2.59
   2  -4   3   56.28    2.61
  -2   4   3   55.82    2.64
  -2  -4  -3   57.19    2.58
   2  -4   3   56.57    2.70
  -2  -4  -3   50.53    2.71
  -2   4  -3   56.31    2.64
   2  -4  -3   56.08    2.59
  -2   4  -3   54.74    2.68
  -2   4  -3   56.57    2.56
   2   4   3   55.06    2.70
  -2   4  -3   53.31    2.58
   2  -4  -3   56.05    2.59
   2   4   3   54.74    2.69
  -2   4  -3   56.03    2.68
  -2  -4   3   57.77    2.72
   2  -4  -3   57.93    2.69
   2   4   3   57.21    2.64
  -2  -4   3   56.24    2.58
  -2  -4   3   56.73    2.58
  -2   4  -3   54.11    2.56
  -2   4  -3   55.97    2.61
   3   4  -3   13.35    0.70
  -3  -4  -3   13.25    0.66
  -3  -4  -3   13.32    0.68
  -3   4   3   12.90    0.63
   3  -4   3   12.45    0.63
  -3   4   3   12.25    0.65
   3   4  -3   13.13    0.70
  -3  -4  -3   13.53    0.66
  -3   4   3   13.22    0.65
   3  -4   3   12.73    0.68
   3   4  -3   12.94    0.68
   3   4   3   13.69    0.70
  -3  -4   3   11.57    0.65
   3   4   3   12.75    0.69
   3  -4  -3   12.91    0.66
  -3  -4   3   12.79    0.68
   3   4   3   13.04    0.68
  -3   4  -3   12.39    0.63
  -3   4  -3   12.76    0.63
  -3   4  -3   12.23    0.63
   3  -4  -3   12.08    0.67
   3  -4  -3   12.77    0.62
  -3   4  -3   13.25    0.66
  -3  -4   3   13.70    0.66
   4   4  -3    4.18    0.35
   4  -4   3    4.92    0.33
  -4  -4  -3    4.98    0.32
   4  -4   3    4.78    0.29
  -4   4   3    4.74    0.29
  -4  -4  -3    5.04    0.33
  -4   4   3    4.68    0.30
   4   4  -3    5.31    0.36
   4   4  -3    5.52    0.36
  -4  -4  -3    5.13    0.34
  -4  -4   3    4.42    0.33
  -4   4  -3    4.98    0.34
   4   4   3    4.94    0.34
  -4   4  -3    4.74    0.30
   4  -4  -3    4.77    0.33
   4   4   3    5.16    0.36
  -4  -4   3    4.85    0.33
   4  -4  -3    4.71    0.33
  -4  -4   3    4.45    0.32
   4  -4  -3    4.83    0.27
   4   4   3    4.75    0.34
  -5  -4  -3    1.60    0.21
   5  -4   3    1.36    0.20
  -5  -4  -3    1.40    0.21
   5   4  -3    1.77    0.22
  -5   4   3    1.94    0.20
   5   4  -3    1.08    0.20
  -5  -4  -3    1.63    0.20
  -5   4   3    1.51    0.22
  -5   4  -3    1.70    0.23
  -5  -4   3    1.49    0.20
   5   4   3    1.08    0.20
  -5  -4   3    1.42    0.21
  -5   4  -3    1.51    0.18
   5  -4  -3    1.47    0.20
   5   4   3    1.66    0.22
  -5  -4   3    1.75    0.21
   0   5  -3   -0.02    0.11
   0   5  -3   -0.15    0.06
   0  -5  -3   -0.06    0.09
   0  -5  -3   -0.03    0.08
   0  -5  -3   -0.19    0.07
   0   5   3    0.10    0.12
   0   5  -3   -0.05    0.06
   0   5   3   -0.07    0.07
   0  -5  -3   -0.06    0.06
   0  -5   3   -0.15    0.05
   0  -5   3   -0.14    0.07
   0   5   3   -0.08    0.08
   0  -5   3   -0.10    0.09
   0  -5   3   -0.07    0.08
  -1   5   3   39.19    1.85
  -1   5   3   39.38    1.86
  -1   5   3   39.15    1.85
  -1  -5  -3   39.17    1.87
  -1   5   3   37.86    1.81
  -1   5   3   38.37    1.79
   1   5  -3   38.27    1.88
   1  -5   3   39.44    1.78
  -1  -5  -3   37.52    1.79
  -1  -5  -3   37.73    1.79
  -1  -5  -3   39.52    1.89
  -1   5   3   39.31    1.85
   1  -5   3   39.39    1.85
   1  -5   3   38.70    1.87
  -1   5   3   39.33    1.80
   1   5  -3   38.22    1.85
   1  -5  -3   38.07    1.88
  -1   5  -3   39.79    1.86
  -1  -5   3   37.94    1.88
   1   5   3   37.01    1.84
  -1   5  -3   38.50    1.78
  -1  -5   3   39.22    1.78
  -1   5  -3   39.08    1.78
   1  -5  -3   38.87    1.79
  -1  -5   3   37.27    1.79
  -1   5  -3   39.64    1.87
  -1   5  -3   38.22    1.88
   1   5   3   33.34    1.88
  -1  -5   3   38.93    1.78
   1   5   3   40.51    1.87
  -1   5  -3   39.14    1.81
  -1   5  -3   39.48    1.77
   1   5   3   38.84    1.79
   1  -5  -3   39.25    1.79
  -1   5  -3   38.36    1.84
  -2   5   3    4.09    0.25
   2  -5   3    4.60    0.27
  -2   5   3    4.63    0.24
  -2   5   3    4.53    0.26
   2   5  -3    4.34    0.31
  -2  -5  -3    4.10    0.27
   2   5  -3    3.89    0.33
  -2  -5  -3    4.23    0.27
  -2  -5  -3    4.30    0.29
   2  -5   3    4.41    0.24
  -2   5   3    3.92    0.26
  -2   5   3    4.75    0.23
  -2   5   3    4.69    0.28
   2   5  -3    4.22    0.29
   2  -5   3    4.42    0.25
  -2   5  -3    4.75    0.25
  -2   5  -3    4.37    0.24
   2   5   3    3.77    0.32
  -2   5  -3    4.35    0.26
  -2   5  -3    4.66    0.25
  -2   5  -3    4.17    0.27
   2  -5  -3    4.40    0.27
  -2   5  -3    4.97    0.25
   2  -5  -3    4.38    0.26
  -2  -5   3    4.33    0.27
  -2  -5   3    4.48    0.27
   2   5   3    4.10    0.28
   2   5   3    4.23    0.31
  -2  -5   3    4.67    0.29
   3   5  -3    1.55    0.21
   3  -5   3    1.66    0.14
  -3   5   3    1.37    0.15
  -3  -5  -3    1.65    0.17
  -3  -5  -3    1.81    0.19
   3   5  -3    1.63    0.19
  -3   5   3    1.76    0.16
  -3  -5  -3    1.55    0.17
   3  -5   3    1.55    0.16
   3   5  -3    1.58    0.20
   3  -5  -3    1.50    0.16
  -3  -5   3    1.39    0.16
   3  -5  -3    1.81    0.11
  -3  -5   3    1.50    0.17
  -3  -5   3    1.71    0.18
  -3   5  -3    1.75    0.12
  -3   5  -3    1.79    0.16
  -3   5  -3    1.46    0.14
   3   5   3    1.72    0.20
   3   5   3    1.55    0.21
   3   5   3    1.54    0.18
  -3   5  -3    1.25    0.16
   3  -5  -3    1.30    0.17
  -4   5   3    1.55    0.15
   4  -5   3    1.46    0.17
  -4   5   3    1.33    0.17
   4   5  -3    1.66    0.22
  -4  -5  -3    1.40    0.18
   4   5  -3    1.68    0.22
   4   5  -3    1.46    0.21
  -4  -5  -3    1.61    0.20
   4  -5   3    1.51    0.14
  -4  -5  -3    1.23    0.18
   4   5   3    1.84    0.22
  -4  -5   3    1.23    0.18
  -4  -5   3    1.51    0.20
   4  -5  -3    1.46    0.19
   4  -5  -3    1.78    0.19
  -4   5  -3    1.76    0.20
  -4   5  -3    1.49    0.16
   4   5   3    1.52    0.21
  -4  -5   3    1.61    0.20
   4   5   3    1.35    0.19
  -5  -5  -3    0.27    0.17
   5  -5   3   -0.05    0.11
  -5  -5  -3    0.00    0.12
  -5  -5  -3    0.16    0.14
  -5   5   3    0.02    0.15
   5   5  -3   -0.09    0.14
   5   5  -3    0.00    0.13
  -5   5   3    0.01    0.12
   5   5   3    0.21    0.16
  -5  -5   3    0.21    0.15
  -5   5  -3   -0.04    0.15
   5   5   3   -0.17    0.13
   5  -5  -3   -0.07    0.10
   5   5   3    0.04    0.14
  -5  -5   3   -0.07    0.12
  -5  -5   3   -0.07    0.12
  -5   5  -3    0.05    0.11
   0  -6  -3   71.78    3.28
   0   6   3   69.70    3.10
   0  -6  -3   68.33    3.11
   0   6  -3   65.73    3.19
   0   6  -3   69.70    3.10
   0  -6   3   64.97    3.27
   0  -6  -3   67.66    3.10
   0  -6   3   69.18    3.26
   0   6   3   64.69    3.24
   0   6   3   68.20    3.17
   0  -6   3   65.44    3.10
   0   6  -3   69.65    3.25
   0  -6   3   65.14    3.23
   1  -6   3    7.40    0.41
  -1  -6  -3    7.51    0.40
  -1  -6  -3    7.11    0.38
  -1   6   3    7.47    0.37
   1   6  -3    7.26    0.41
  -1   6   3    7.93    0.39
  -1   6   3    7.43    0.43
   1  -6   3    7.80    0.37
   1  -6   3    7.48    0.40
   1   6  -3    7.53    0.43
  -1   6   3    7.29    0.37
  -1  -6  -3    7.46    0.43
  -1  -6  -3    7.11    0.39
  -1   6   3    7.69    0.39
  -1  -6   3    7.43    0.36
  -1   6  -3    7.44    0.37
  -1   6  -3    7.43    0.41
  -1   6  -3    7.71    0.36
   1   6   3    7.70    0.42
   1  -6  -3    7.25    0.41
  -1   6  -3    7.75    0.42
  -1   6  -3    7.35    0.39
   1   6   3    7.39    0.45
  -1  -6   3    6.51    0.42
  -1  -6   3    7.63    0.36
   1  -6  -3    7.71    0.39
  -1  -6   3    7.89    0.39
   1   6   3    7.80    0.38
   1  -6  -3    7.43    0.38
  -1  -6   3    7.12    0.43
  -1   6  -3    7.30    0.36
   1   6   3    7.42    0.39
  -2   6   3    4.52    0.27
   2   6  -3    4.48    0.33
  -2  -6  -3    4.57    0.28
  -2   6   3    4.42    0.23
   2   6  -3    4.36    0.29
   2   6  -3    4.73    0.32
  -2   6   3    4.41    0.27
  -2   6   3    4.46    0.29
  -2   6   3    4.36    0.25
  -2   6   3    4.53    0.26
  -2  -6  -3    4.15    0.27
  -2  -6  -3    4.79    0.30
  -2   6  -3    4.36    0.26
  -2   6  -3    4.62    0.25
  -2   6  -3    4.30    0.25
   2   6   3    4.67    0.31
  -2  -6   3    4.31    0.26
  -2  -6   3    3.54    0.29
  -2   6  -3    4.31    0.29
   2  -6  -3    4.43    0.25
   2   6   3    4.50    0.28
   2  -6  -3    4.28    0.27
  -2   6  -3    4.28    0.26
   2  -6  -3    4.32    0.27
  -2   6  -3    4.49    0.27
   2   6   3    4.51    0.33
  -2  -6   3    4.94    0.28
   3   6  -3    0.23    0.15
   3   6  -3    0.32    0.13
  -3   6   3    0.44    0.11
  -3  -6  -3    0.29    0.12
  -3  -6  -3    0.16    0.12
   3  -6   3    0.31    0.08
  -3   6   3    0.28    0.11
   3  -6   3    0.24    0.10
   3   6  -3    0.24    0.14
  -3  -6  -3    0.35    0.12
  -3  -6   3    0.24    0.12
  -3   6  -3    0.34    0.09
   3  -6  -3    0.45    0.13
  -3   6  -3    0.38    0.08
   3   6   3    0.12    0.14
  -3  -6   3    0.31    0.12
   3   6   3    0.57    0.13
  -3   6  -3    0.42    0.09
   3  -6  -3    0.28    0.10
   3   6   3    0.24    0.16
  -3   6  -3    0.28    0.12
  -3  -6   3    0.23    0.12
  -4  -6  -3   -0.07    0.11
   4   6  -3    0.10    0.14
  -4  -6  -3   -0.17    0.10
  -4  -6  -3   -0.14    0.13
   4   6  -3   -0.02    0.12
   4  -6   3   -0.02    0.10
   4   6  -3   -0.15    0.15
  -4   6   3   -0.01    0.10
   4   6   3    0.30    0.15
  -4  -6   3    0.01    0.12
  -4   6  -3    0.04    0.10
   4  -6  -3   -0.10    0.09
  -4  -6   3   -0.09    0.11
  -4  -6   3   -0.03    0.13
   4   6   3    0.02    0.12
   4   6   3    0.08    0.15
  -4   6  -3    0.02    0.13
   5   6  -3   -0.16    0.15
   5  -6   3   -0.17    0.11
   5   6  -3    0.06    0.15
  -5   6   3    0.15    0.12
  -5  -6  -3    0.00    0.12
  -5   6   3   -0.06    0.14
  -5  -6  -3   -0.15    0.16
  -5  -6  -3   -0.08    0.14
   5   6  -3    0.05    0.16
  -5  -6   3   -0.06    0.15
   5   6   3   -0.18    0.15
  -5   6  -3   -0.10    0.14
   5   6   3    0.08    0.14
   5   6   3    0.54    0.19
  -5  -6   3    0.11    0.15
   5  -6  -3   -0.14    0.11
  -5  -6   3    0.22    0.13
   0  -7  -3   -0.01    0.08
   0   7   3   -0.10    0.11
   0  -7  -3    0.07    0.08
   0  -7  -3    0.01    0.05
   0  -7   3    0.05    0.06
   0  -7   3   -0.06    0.08
   0   7  -3    0.03    0.06
   0   7   3   -0.06    0.06
   0  -7   3    0.03    0.07
   0   7   3    0.04    0.09
   0   7  -3   -0.02    0.10
   1   7  -3   16.82    0.89
  -1  -7  -3   17.27    0.84
  -1   7   3   17.16    0.89
  -1   7   3   17.18    0.85
   1  -7   3   16.89    0.88
   1   7  -3   16.83    0.92
   1   7  -3   17.60    0.88
  -1  -7  -3   17.45    0.85
   1  -7   3   18.10    0.83
  -1   7   3   17.60    0.84
  -1  -7  -3   15.93    0.90
  -1  -7  -3   17.57    0.87
  -1   7   3   17.91    0.84
  -1  -7   3   17.76    0.84
   1  -7  -3   17.55    0.89
  -1   7  -3   17.40    0.88
  -1  -7   3   17.49    0.81
  -1   7  -3   18.35    0.83
   1   7   3   18.13    0.83
  -1  -7   3   18.74    0.91
  -1   7  -3   17.49    0.81
   1  -7  -3   17.44    0.85
   1   7   3   17.25    0.92
   1  -7  -3   18.10    0.83
   1   7   3   16.63    0.88
  -1   7  -3   18.12    0.86
   1   7   3   17.38    0.86
  -1   7  -3   17.36    0.81
  -1   7  -3   17.30    0.88
  -2   7   3    7.27    0.38
  -2   7   3    7.64    0.40
  -2  -7  -3    7.70    0.41
   2   7  -3    7.64    0.43
  -2   7   3    7.39    0.43
   2   7  -3    6.81    0.45
   2   7  -3    7.18    0.47
  -2  -7  -3    7.51    0.44
  -2   7   3    7.24    0.42
  -2  -7  -3    7.45    0.41
   2   7   3    7.64    0.44
  -2  -7   3    7.83    0.45
  -2   7  -3    7.27    0.43
  -2  -7   3    7.21    0.39
  -2   7  -3    7.43    0.39
   2   7   3    7.72    0.48
   2   7   3    7.51    0.42
  -2   7  -3    7.33    0.42
  -2  -7   3    6.95    0.41
  -2   7  -3    7.37    0.43
  -2   7  -3    7.50    0.38
   2  -7  -3    7.93    0.40
  -2   7  -3    7.50    0.42
   2  -7  -3    7.36    0.40
  -3  -7  -3    3.12    0.26
   3   7  -3    3.77    0.33
  -3   7   3    3.49    0.25
   3   7  -3    3.51    0.28
  -3   7   3    3.34    0.25
  -3  -7  -3    3.56    0.26
   3   7  -3    2.23    0.27
  -3  -7  -3    3.00    0.26
  -3  -7   3    3.09    0.26
   3  -7  -3    3.19    0.23
  -3  -7   3    3.23    0.25
  -3   7  -3    3.35    0.23
   3   7   3    3.53    0.32
  -3   7  -3    3.55    0.25
   3   7   3    3.30    0.26
   3  -7  -3    3.20    0.25
   3   7   3    3.19    0.29
  -3   7  -3    3.19    0.27
  -3  -7   3    3.49    0.28
  -4  -7  -3    2.53    0.25
  -4   7   3    2.54    0.23
   4  -7   3    2.85    0.24
   4   7  -3    3.02    0.31
   4   7  -3    3.23    0.31
  -4  -7  -3    3.25    0.27
  -4  -7  -3    2.82    0.26
   4   7  -3    2.12    0.26
   4  -7  -3    2.61    0.23
  -4  -7   3    3.46    0.28
   4   7   3    2.75    0.27
   4   7   3    2.43    0.29
  -4  -7   3    2.39    0.25
  -4  -7   3    2.79    0.26
  -4   7  -3    2.79    0.25
   4   7   3    2.80    0.29
   0  -8  -3    3.98    0.22
   0  -8   3    4.36    0.27
   0  -8   3    4.09    0.29
   0   8   3    3.68    0.31
   0   8  -3    4.02    0.30
   0  -8  -3    3.80    0.25
   0   8   3    4.29    0.23
   0  -8   3    4.43    0.25
   0  -8  -3    4.22    0.28
   0   8  -3    3.77    0.33
   0   8   3    3.82    0.27
   0   8  -3    4.20    0.25
  -1   8   3    0.27    0.13
   1   8  -3    0.05    0.14
  -1  -8  -3    0.14    0.09
  -1  -8  -3    0.36    0.12
  -1  -8  -3    0.20    0.08
  -1   8   3    0.21    0.09
   1  -8   3    0.18    0.09
   1   8  -3    0.11    0.12
   1   8  -3    0.18    0.09
   1  -8   3    0.23    0.08
   1   8   3   -0.05    0.14
  -1  -8   3    0.26    0.09
   1   8   3    0.11    0.12
   1  -8  -3    0.17    0.10
   1  -8  -3    0.28    0.09
  -1   8  -3    0.35    0.12
  -1   8  -3    0.27    0.14
  -1  -8   3    0.19    0.11
   1  -8  -3    0.26    0.07
   1   8   3    0.20    0.07
  -1   8  -3    0.27    0.08
   2   8  -3    1.13    0.15
  -2  -8  -3    1.31    0.18
   2   8  -3    1.34    0.21
  -2  -8  -3    1.25    0.15
  -2  -8  -3    1.23    0.14
  -2   8   3    1.18    0.12
   2   8  -3    1.14    0.19
  -2   8   3    1.16    0.16
  -2   8   3    1.22    0.16
  -2   8  -3    1.27    0.15
  -2   8  -3    1.08    0.16
   2   8   3    1.06    0.14
  -2  -8   3    1.11    0.17
   2  -8  -3    1.10    0.13
   2  -8  -3    1.13    0.14
   2   8   3    1.21    0.21
  -2   8  -3    1.32    0.17
  -2   8  -3    1.21    0.12
  -2  -8   3    0.96    0.12
  -2   8  -3    1.56    0.13
  -2  -8   3    1.03    0.14
   2   8   3    1.38    0.18
   3   8  -3    0.20    0.13
  -3   8   3    0.38    0.13
  -3   8   3    0.37    0.12
   3   8  -3    0.14    0.15
  -3  -8  -3    0.31    0.13
   3   8  -3    0.28    0.17
  -3  -8  -3    0.10    0.13
  -3  -8  -3    0.27    0.13
  -3  -8   3    0.01    0.12
   3   8   3    0.23    0.17
  -3   8  -3    0.58    0.13
  -3   8  -3    0.30    0.11
  -3  -8   3    0.26    0.12
  -3  -8   3    0.24    0.13
   3   8   3    0.25    0.12
   3  -8  -3    0.01    0.11
   3   8   3    0.12    0.14
  -4   8   3    0.63    0.16
   4   8  -3    0.55    0.16
  -4  -8  -3    0.22    0.14
   4   8  -3    0.87    0.23
  -4  -8  -3    0.61    0.16
  -4  -8  -3    0.54    0.16
   4   8  -3    0.84    0.19
  -4   8   3    0.57    0.14
  -4  -8   3    0.48    0.16
   4   8   3    0.75    0.22
  -4   8  -3    0.64    0.16
  -4  -8   3    0.82    0.18
   4   8   3    0.58    0.18
  -4  -8   3    0.45    0.15
   0  -9   3    0.10    0.11
   0  -9   3    0.04    0.08
   0  -9  -3    0.02    0.10
   0  -9  -3    0.00    0.09
   0   9   3   -0.21    0.12
   0   9   3    0.13    0.11
   0   9  -3    0.12    0.12
   0   9  -3   -0.01    0.14
   0   9  -3   -0.05    0.07
   1   9  -3   -0.04    0.12
  -1  -9  -3    0.18    0.10
  -1   9   3   -0.10    0.13
   1  -9   3   -0.03    0.07
   1   9  -3   -0.06    0.14
  -1  -9  -3   -0.12    0.11
   1   9  -3   -0.03    0.08
   1  -9   3    0.11    0.09
  -1   9   3   -0.05    0.09
  -1  -9   3   -0.06    0.11
  -1  -9   3    0.02    0.09
  -1   9  -3   -0.05    0.13
   1   9   3    0.08    0.12
   1   9   3   -0.09    0.14
  -1   9  -3   -0.04    0.11
   1  -9  -3    0.03    0.10
   1  -9  -3    0.03    0.09
  -2   9   3    0.03    0.12
  -2  -9  -3    0.05    0.10
   2   9  -3   -0.02    0.15
  -2  -9  -3    0.09    0.09
  -2   9   3    0.19    0.13
   2   9  -3    0.03    0.13
  -2  -9  -3    0.28    0.13
   2   9  -3    0.01    0.10
   2   9   3    0.02    0.09
   2   9   3    0.02    0.12
  -2  -9   3    0.03    0.10
  -2   9  -3    0.07    0.12
   2  -9  -3    0.05    0.09
  -2   9  -3    0.15    0.12
  -2  -9   3    0.06    0.13
   2   9   3    0.12    0.16
  -3   9   3    0.82    0.14
   3   9  -3    0.81    0.17
  -3  -9  -3    0.67    0.16
   3   9  -3    1.00    0.22
  -3   9   3    0.70    0.15
   3   9  -3    0.75    0.19
  -3  -9  -3    0.90    0.16
   3   9   3    0.61    0.20
   3   9   3    0.69    0.14
  -3  -9   3    0.46    0.16
   3   9   3    0.74    0.19
  -3  -9   3    0.64    0.14
   4   9  -3   -0.15    0.15
  -4  -9  -3   -0.05    0.14
   4   9  -3    0.10    0.20
  -4  -9  -3    0.03    0.14
   4   9  -3   -0.07    0.14
   4   9   3    0.26    0.20
  -4  -9   3    0.17    0.14
  -4  -9   3    0.10    0.14
   4   9   3   -0.01    0.15
   4   9   3   -0.07    0.12
   0  10   3    0.35    0.14
   0 -10  -3    0.59    0.12
   0 -10   3    0.62    0.11
   0  10  -3    0.21    0.16
   0 -10  -3    0.58    0.14
   0  10   3    0.59    0.17
   0 -10   3    0.56    0.13
   0  10  -3    0.59    0.16
  -1 -10  -3    3.01    0.23
  -1  10   3    3.09    0.23
  -1  10   3    2.55    0.27
   1  10  -3    2.70    0.27
  -1 -10  -3    3.29    0.27
   1  10  -3    2.58    0.30
   1 -10   3    2.89    0.24
   1 -10   3    2.98    0.20
   1  10   3    2.45    0.29
  -1  10  -3    2.71    0.25
  -1 -10   3    2.77    0.21
   1 -10  -3    3.15    0.22
  -1 -10   3    2.72    0.26
   1  10   3    2.94    0.27
  -1  10  -3    2.78    0.28
   1 -10  -3    2.85    0.24
   2  10  -3    1.83    0.24
   2  10  -3    1.62    0.25
  -2 -10  -3    1.55    0.21
  -2 -10  -3    1.49    0.18
  -2  10   3    1.27    0.19
  -2  10   3    1.82    0.21
   2  10   3    1.53    0.21
   2  10   3    1.04    0.23
  -2  10  -3    1.47    0.20
  -2 -10   3    1.80    0.22
  -2 -10   3    1.38    0.17
   2 -10  -3    1.51    0.17
   3  10  -3    0.46    0.15
  -3 -10  -3    0.38    0.14
  -3 -10  -3    0.42    0.16
   3  10  -3    0.56    0.19
  -3 -10   3    0.40    0.16
   3  10   3    0.30    0.20
  -3 -10   3    0.57    0.14
   3  10   3    0.28    0.16
   0 -11   3   -0.02    0.11
   0  11  -3   -0.04    0.14
   0  11   3   -0.19    0.15
   0 -11   3    0.12    0.09
   0  11   3   -0.02    0.12
   0 -11  -3    0.03    0.10
   0 -11  -3   -0.08    0.11
   0  11  -3   -0.17    0.14
  -1 -11  -3    0.24    0.14
   1 -11   3   -0.12    0.10
   1  11  -3   -0.03    0.15
  -1 -11  -3    0.24    0.11
   1  11  -3    0.06    0.16
  -1  11   3   -0.10    0.15
  -1  11  -3    0.08    0.13
  -1  11  -3   -0.14    0.15
   1 -11  -3    0.03    0.10
  -1 -11   3   -0.25    0.11
   1 -11  -3    0.02    0.11
   1  11   3    0.03    0.16
  -1 -11   3    0.04    0.09
   1  11   3   -0.04    0.14
   2  11  -3    0.25    0.17
  -2 -11  -3    0.35    0.12
  -2 -11  -3    0.11    0.14
   2  11  -3    0.40    0.19
  -2  11   3    0.31    0.14
  -2 -11   3    0.03    0.14
   2  11   3    0.58    0.17
  -2 -11   3    0.03    0.11
   2  11   3    0.36    0.18
  -2  11  -3    0.24    0.15
   0  12   3    0.34    0.15
   0  12   3    0.24    0.17
   0  12  -3   -0.12    0.17
   0  12  -3   -0.03    0.15
   0 -12  -3    0.28    0.11
   0 -12  -3    0.27    0.14
   0 -12   3    0.08    0.12
   1  12  -3    0.28    0.17
  -1  12   3    0.15    0.17
   1  12  -3    0.20    0.18
   1 -12   3    0.21    0.11
  -1 -12  -3    0.27    0.12
  -1 -12  -3    0.26    0.15
   1  12   3    0.15    0.15
  -1  12  -3   -0.23    0.15
   1 -12  -3    0.20    0.12
   1  12   3    0.09    0.18
  -1 -12   3    0.03    0.13
   0   0   4   41.56    2.00
   0   0  -4   42.16    2.02
   0   0  -4   41.94    2.00
   0   0  -4   39.51    1.92
   0   0  -4   42.35    1.96
   0   0   4   41.48    1.96
   0   0  -4   43.81    2.02
   0   0   4   40.85    1.92
   0   0   4   43.18    2.03
   0   0   4   41.81    1.94
   0   0   4   38.31    2.02
  -1   0   4   61.14    2.81
   1   0  -4   56.85    2.72
   1   0  -4   58.40    2.81
   1   0   4   60.64    2.69
   1   0  -4   60.18    2.69
   1   0   4   56.50    2.77
  -1   0   4   60.23    2.72
  -1   0  -4   56.09    2.73
   1   0  -4   61.25    2.68
   1   0   4   61.16    2.73
   1   0   4   58.21    2.80
  -1   0   4   52.02    2.81
   1   0   4   60.71    2.67
  -1   0  -4   51.69    2.80
  -1   0   4   62.44    2.69
  -1   0  -4   59.51    2.69
   1   0  -4   61.25    2.76
  -1   0  -4   58.73    2.77
   1   0  -4   60.18    2.81
  -1   0   4   56.63    2.67
  -1   0  -4   56.87    2.80
  -1   0   4   59.03    2.76
  -1   0  -4   57.44    2.67
  -2   0   4    0.60    0.10
  -2   0  -4    0.63    0.09
  -2   0   4    0.65    0.09
  -2   0   4    0.59    0.10
  -2   0  -4    0.65    0.09
   2   0   4    0.70    0.09
   2   0   4    0.56    0.10
   2   0   4    0.57    0.07
   2   0  -4    0.73    0.10
   2   0  -4    0.69    0.11
   2   0  -4    0.64    0.06
   2   0   4    0.47    0.10
  -2   0  -4    0.97    0.08
   2   0   4    0.76    0.10
   2   0  -4    0.56    0.09
   2   0  -4    0.44    0.10
  -2   0   4    0.50    0.07
  -2   0  -4    0.56    0.11
   3   0   4   30.89    1.60
  -3   0  -4   34.02    1.61
  -3   0  -4   33.08    1.62
   3   0   4   35.51    1.62
  -3   0  -4   31.30    1.57
   3   0   4   34.19    1.60
   3   0  -4   35.19    1.59
   3   0  -4   35.42    1.67
  -3   0   4   34.12    1.57
   3   0  -4   34.54    1.60
  -3   0   4   33.06    1.64
   3   0   4   35.40    1.66
   3   0  -4   32.30    1.59
   3   0  -4   34.85    1.59
  -3   0  -4   28.18    1.58
   4   0  -4    2.28    0.24
  -4   0   4    2.78    0.22
  -4   0  -4    3.32    0.23
  -4   0  -4    2.88    0.19
  -4   0   4    2.76    0.21
   4   0  -4    2.79    0.18
   4   0   4    2.86    0.20
   4   0   4    2.67    0.23
   4   0  -4    2.51    0.22
   4   0   4    2.97    0.25
  -4   0  -4    2.78    0.26
   4   0  -4    2.78    0.25
   5   0   4    0.29    0.13
   5   0   4    0.31    0.13
  -5   0  -4    0.41    0.13
   5   0  -4    0.19    0.14
  -5   0   4    0.46    0.12
  -5   0  -4    0.38    0.15
  -5   0   4    0.35    0.16
  -5   0   4    0.36    0.13
   5   0  -4    0.35    0.12
   0  -1  -4    0.00    0.04
   0  -1  -4   -0.01    0.04
   0  -1   4   -0.02    0.03
   0  -1   4    0.03    0.02
   0   1  -4   -0.01    0.05
   0   1   4   -0.03    0.04
   0   1  -4    0.01    0.03
   0  -1  -4   -0.04    0.05
   0   1   4    0.02    0.05
   0   1   4    0.00    0.03
   0   1  -4    0.02    0.03
   0  -1   4   -0.01    0.04
   0  -1   4    0.06    0.05
   0   1   4   -0.07    0.04
   0  -1   4   -0.03    0.02
   0   1  -4   -0.02    0.04
   0   1   4    0.07    0.05
   0  -1   4    0.00    0.03
   0   1  -4    0.02    0.04
   0  -1  -4   -0.04    0.05
   0  -1  -4    0.13    0.04
   0  -1   4   -0.01    0.04
   0   1   4    0.06    0.05
  -1  -1  -4   -0.03    0.06
   1   1  -4    0.03    0.06
  -1   1   4   -0.03    0.04
  -1  -1  -4   -0.02    0.06
   1  -1   4    0.02    0.03
  -1   1   4   -0.01    0.05
   1  -1   4   -0.02    0.04
   1   1  -4   -0.02    0.04
  -1   1   4    0.02    0.05
  -1  -1  -4    0.05    0.05
   1   1  -4   -0.05    0.05
  -1   1   4    0.04    0.05
  -1   1   4    0.02    0.04
  -1   1   4   -0.02    0.05
   1   1  -4    0.06    0.05
  -1  -1  -4   -0.02    0.05
  -1  -1  -4   -0.08    0.05
   1  -1   4    0.01    0.05
   1   1  -4   -0.03    0.05
  -1  -1  -4    0.00    0.04
   1  -1   4    0.01    0.05
   1  -1   4    0.00    0.05
   1   1  -4   -0.05    0.04
  -1   1   4   -0.05    0.05
   1   1   4    0.01    0.05
  -1  -1   4    0.05    0.05
  -1  -1   4   -0.01    0.06
  -1   1  -4    0.00    0.05
  -1  -1   4   -0.02    0.04
  -1  -1   4   -0.04    0.04
  -1   1  -4   -0.08    0.05
   1  -1  -4    0.03    0.04
   1   1   4   -0.10    0.05
  -1  -1   4    0.00    0.06
   1  -1  -4   -0.01    0.03
   1  -1  -4    0.00    0.04
  -1   1  -4    0.03    0.05
  -1  -1   4    0.02    0.04
   1   1   4   -0.07    0.04
   1  -1  -4    0.00    0.05
   1   1   4    0.01    0.05
   1   1   4   -0.04    0.06
   1  -1  -4   -0.04    0.05
  -1   1  -4    0.00    0.04
   1   1   4    0.00    0.05
   2   1  -4   13.82    0.70
   2  -1   4   12.60    0.71
   2   1  -4   14.38    0.68
  -2  -1  -4   12.26    0.67
   2  -1   4   14.29    0.67
  -2   1   4   13.89    0.69
   2  -1   4   13.92    0.67
  -2  -1  -4   14.19    0.69
  -2   1   4   13.75    0.66
  -2  -1  -4   14.87    0.70
   2  -1   4   13.92    0.68
   2   1  -4   14.30    0.69
  -2   1   4   14.24    0.68
   2  -1   4   13.77    0.67
  -2  -1  -4   14.07    0.68
   2   1  -4   14.32    0.68
  -2   1   4   11.53    0.67
   2   1  -4   12.06    0.71
  -2  -1   4   13.65    0.68
   2  -1  -4   13.98    0.67
   2  -1  -4   14.67    0.70
   2  -1  -4   12.93    0.68
  -2   1  -4   13.59    0.66
   2  -1  -4   14.45    0.67
  -2  -1   4   14.22    0.70
   2   1   4   14.33    0.69
   2   1   4   14.08    0.69
  -2   1  -4   14.83    0.69
   2  -1  -4   13.97    0.71
  -2   1  -4   14.32    0.68
  -2  -1   4   14.12    0.67
  -2   1  -4   14.01    0.67
  -2   1  -4   14.37    0.68
   2   1   4   13.59    0.69
  -2  -1   4   14.50    0.70
   3   1  -4    0.09    0.08
  -3   1   4   -0.01    0.06
   3   1  -4    0.14    0.10
   3  -1   4    0.02    0.05
  -3   1   4   -0.04    0.08
   3   1  -4    0.02    0.08
  -3  -1  -4   -0.12    0.08
   3  -1   4    0.06    0.09
   3   1  -4   -0.01    0.06
  -3  -1  -4    0.03    0.06
   3  -1   4   -0.09    0.07
   3  -1   4   -0.04    0.05
  -3  -1  -4   -0.11    0.09
  -3  -1  -4   -0.04    0.09
   3   1  -4   -0.08    0.09
  -3  -1   4    0.01    0.08
  -3  -1   4    0.06    0.07
  -3   1  -4    0.03    0.10
  -3   1  -4    0.05    0.07
   3  -1  -4    0.00    0.09
   3  -1  -4    0.07    0.10
   3   1   4   -0.15    0.08
   3   1   4   -0.08    0.08
   3   1   4   -0.05    0.08
  -3   1  -4   -0.01    0.05
   3  -1  -4    0.07    0.07
   3   1   4   -0.07    0.06
  -3   1  -4    0.00    0.06
  -4  -1  -4    5.32    0.36
   4   1  -4    5.48    0.34
   4   1  -4    5.54    0.37
   4  -1   4    5.64    0.34
  -4   1   4    5.74    0.33
  -4  -1  -4    5.61    0.32
   4  -1   4    5.69    0.37
  -4  -1  -4    5.09    0.33
   4   1  -4    5.88    0.33
  -4   1   4    5.10    0.33
  -4  -1   4    5.36    0.33
   4   1   4    4.72    0.36
   4  -1  -4    5.44    0.36
  -4   1  -4    5.97    0.30
   4  -1  -4    5.47    0.37
   4  -1  -4    5.75    0.33
   4   1   4    5.04    0.34
  -4   1  -4    5.54    0.33
   4   1   4    5.49    0.32
  -4  -1   4    5.50    0.34
  -4   1  -4    4.85    0.35
  -5  -1  -4    0.24    0.13
   5  -1   4    0.14    0.11
   5   1  -4    0.09    0.13
  -5  -1  -4    0.03    0.13
  -5   1   4    0.17    0.14
   5  -1   4    0.04    0.13
  -5   1   4   -0.13    0.11
   5   1  -4    0.16    0.12
  -5   1  -4    0.08    0.12
  -5   1  -4    0.14    0.14
   5  -1  -4   -0.02    0.10
   5   1   4    0.12    0.13
  -5  -1   4    0.04    0.13
  -5  -1   4   -0.01    0.12
  -5  -1   4    0.18    0.11
   5  -1  -4    0.21    0.14
   5   1   4    0.05    0.13
   0  -2   4  392.29   17.88
   0  -2  -4  376.45   18.07
   0  -2  -4  365.74   18.13
   0  -2  -4  382.17   17.57
   0   2   4  382.00   17.26
   0  -2   4  375.28   17.30
   0   2  -4  367.84   17.87
   0   2   4  401.31   18.13
   0   2   4  393.16   17.31
   0   2   4  383.80   17.88
   0  -2  -4  365.03   17.31
   0   2  -4  374.50   17.30
   0  -2  -4  367.32   18.08
   0   2  -4  343.80   18.09
   0   2  -4  399.91   17.57
   0  -2   4  386.86   18.12
   0   2  -4  392.60   18.12
   0   2  -4  376.02   17.58
   0   2  -4  394.75   17.25
   0  -2   4  366.95   18.09
   0  -2   4  378.38   17.25
   0   2   4  391.50   17.57
   0  -2  -4  391.33   17.88
   1   2  -4  321.96   14.85
  -1  -2  -4  336.16   14.84
  -1  -2  -4  320.14   15.27
  -1   2   4  316.84   14.57
  -1  -2  -4  336.66   15.31
  -1   2   4  323.95   15.09
   1   2  -4  312.77   15.09
   1   2  -4  322.46   14.57
   1   2  -4  320.94   14.61
   1   2  -4  334.05   15.28
   1  -2   4  314.66   14.83
  -1   2   4  333.29   15.27
  -1  -2  -4  324.86   15.10
   1  -2   4  325.88   14.61
   1  -2   4  323.85   15.08
   1  -2   4  323.64   14.56
  -1   2   4  312.10   15.31
   1  -2   4  329.47   15.27
   1  -2   4  316.37   15.29
  -1   2   4  333.08   14.62
  -1  -2  -4  330.74   14.62
  -1   2  -4  325.87   15.29
   1  -2  -4  319.41   14.57
   1  -2  -4  322.21   15.09
   1   2   4  284.34   14.57
  -1  -2   4  333.79   15.28
   1  -2  -4  313.57   14.62
   1   2   4  295.97   15.10
   1  -2  -4  332.90   15.31
  -1  -2   4  322.98   14.61
  -1  -2   4  314.67   14.57
   1   2   4  314.86   15.27
   1   2   4  315.71   14.62
   1   2   4  327.25   15.31
  -1   2  -4  337.72   15.09
  -1  -2   4  326.16   15.09
   1  -2  -4  319.31   15.26
  -1   2  -4  321.18   14.56
  -1   2  -4  306.59   14.61
  -1  -2   4  293.91   14.85
  -1   2  -4  321.80   14.83
  -1   2  -4  319.06   15.27
   2   2  -4    7.10    0.40
  -2   2   4    6.78    0.38
  -2   2   4    7.10    0.36
  -2  -2  -4    7.23    0.37
   2   2  -4    6.75    0.39
   2   2  -4    7.07    0.38
   2   2  -4    7.42    0.39
   2  -2   4    7.25    0.36
   2  -2   4    6.68    0.39
  -2   2   4    7.10    0.37
   2  -2   4    7.03    0.35
  -2  -2  -4    6.72    0.38
  -2  -2  -4    7.11    0.39
   2  -2   4    7.45    0.37
  -2  -2  -4    7.45    0.41
   2   2   4    7.19    0.40
  -2  -2   4    6.96    0.38
  -2  -2   4    7.27    0.39
  -2   2  -4    7.24    0.36
   2   2   4    7.19    0.40
   2  -2  -4    6.99    0.39
  -2  -2   4    7.08    0.37
  -2   2  -4    6.86    0.36
  -2   2  -4    6.65    0.38
   2  -2  -4    7.38    0.39
   2  -2  -4    6.45    0.38
  -2   2  -4    7.43    0.38
   2   2   4    6.92    0.39
   2   2   4    6.75    0.38
   2  -2  -4    7.20    0.35
  -3   2   4    8.96    0.46
  -3  -2  -4    8.47    0.47
  -3  -2  -4    8.89    0.47
   3   2  -4    9.11    0.48
   3  -2   4    8.05    0.46
  -3   2   4    8.42    0.46
   3   2  -4    8.84    0.48
  -3  -2  -4    9.61    0.49
  -3   2   4    8.63    0.46
   3  -2   4    8.87    0.43
   3   2  -4    9.11    0.50
   3   2  -4    8.50    0.48
   3  -2   4    9.00    0.49
   3  -2   4    9.40    0.44
  -3   2  -4    8.92    0.44
  -3  -2   4    8.86    0.47
   3   2   4    9.57    0.50
   3  -2  -4    8.97    0.48
  -3   2  -4    8.52    0.45
  -3  -2   4    8.28    0.48
   3  -2  -4    8.74    0.49
   3   2   4    8.59    0.48
   3   2   4    9.00    0.49
  -3   2  -4    8.63    0.47
   3  -2  -4    8.81    0.45
  -3   2  -4    8.63    0.44
  -4  -2  -4    2.96    0.26
   4  -2   4    3.38    0.24
   4   2  -4    3.67    0.27
  -4   2   4    2.96    0.24
   4  -2   4    3.46    0.27
   4   2  -4    3.51    0.28
   4   2  -4    3.05    0.25
  -4  -2  -4    3.23    0.26
  -4  -2  -4    3.15    0.23
  -4   2   4    3.10    0.23
   4  -2  -4    3.31    0.26
  -4   2  -4    3.14    0.24
   4   2   4    3.72    0.26
  -4  -2   4    3.44    0.25
  -4   2  -4    3.28    0.28
   4   2   4    3.30    0.27
  -4  -2   4    3.44    0.25
   4  -2  -4    3.48    0.22
  -4  -2   4    3.28    0.27
   4  -2  -4    3.23    0.27
   4   2   4    3.12    0.26
   5  -2   4    0.30    0.11
  -5   2   4    0.28    0.12
   5   2  -4    0.18    0.14
  -5  -2  -4    0.37    0.13
  -5   2   4    0.19    0.14
  -5  -2  -4    0.36    0.15
   5  -2   4    0.03    0.13
   5   2  -4    0.22    0.13
  -5   2  -4    0.40    0.16
  -5  -2   4    0.14    0.15
  -5  -2   4   -0.04    0.11
   5   2   4    0.15    0.14
  -5  -2   4   -0.05    0.12
   5   2   4    0.29    0.14
  -5   2  -4    0.14    0.11
   5  -2  -4    0.35    0.14
   0  -3   4    0.00    0.03
   0   3   4    0.04    0.06
   0  -3  -4    0.01    0.02
   0   3   4   -0.05    0.05
   0   3  -4    0.00    0.03
   0  -3   4    0.02    0.05
   0  -3   4   -0.04    0.06
   0   3   4    0.07    0.05
   0   3  -4    0.07    0.05
   0   3   4    0.12    0.07
   0  -3   4    0.06    0.03
   0  -3  -4   -0.04    0.05
   0   3  -4   -0.01    0.05
   0  -3  -4   -0.04    0.07
   0   3  -4    0.04    0.06
   0  -3  -4    0.01    0.05
   0  -3   4    0.06    0.05
   0  -3  -4    0.00    0.05
   0  -3  -4    0.10    0.02
   0   3  -4    0.03    0.03
   0   3   4   -0.01    0.06
   0  -3  -4    0.03    0.05
   0   3  -4   -0.03    0.07
  -1   3   4  141.91    6.44
  -1  -3  -4  136.69    6.36
  -1   3   4  143.62    6.35
   1   3  -4  144.10    6.34
   1   3  -4  147.16    6.58
   1   3  -4  140.41    6.36
  -1  -3  -4  129.33    6.47
   1   3  -4  136.71    6.47
  -1   3   4  141.15    6.66
   1  -3   4  138.52    6.65
   1   3  -4  144.58    6.66
   1  -3   4  142.98    6.57
  -1  -3  -4  121.46    6.66
  -1   3   4  138.58    6.57
  -1  -3  -4  144.00    6.59
  -1   3   4  141.76    6.64
  -1   3   4  142.88    6.37
   1  -3   4  138.55    6.45
  -1   3   4  144.88    6.67
  -1  -3  -4  141.18    6.65
   1  -3  -4  139.51    6.35
  -1   3  -4  144.00    6.66
  -1  -3   4  141.54    6.66
  -1   3  -4  135.95    6.36
  -1   3  -4  141.12    6.36
   1  -3  -4  142.10    6.57
   1   3   4  125.55    6.46
  -1   3  -4  140.30    6.33
  -1  -3   4  142.01    6.67
   1   3   4  140.12    6.36
  -1  -3   4  135.84    6.34
   1   3   4  142.13    6.59
  -1   3  -4  138.11    6.33
  -1  -3   4  140.59    6.36
   1   3   4  140.07    6.64
  -1   3  -4  140.10    6.64
  -1   3  -4  140.84    6.65
   1   3   4  150.45    6.35
  -1  -3   4  118.59    6.47
   1   3   4  122.91    6.66
   1  -3  -4  139.59    6.64
  -1   3  -4  146.96    6.56
  -1   3  -4  141.41    6.45
   1  -3  -4  142.34    6.37
  -2   3   4   37.92    1.80
  -2   3   4   38.70    1.83
  -2  -3  -4   39.30    1.80
   2   3  -4   41.92    1.85
   2  -3   4   39.73    1.79
  -2   3   4   38.27    1.88
   2  -3   4   38.43    1.84
   2   3  -4   37.31    1.80
  -2   3   4   38.17    1.88
   2  -3   4   38.24    1.88
  -2  -3  -4   40.32    1.89
   2   3  -4   38.15    1.90
  -2  -3  -4   39.01    1.81
  -2   3   4   38.41    1.83
  -2   3   4   38.03    1.80
   2  -3   4   38.52    1.82
   2   3   4   37.94    1.88
   2  -3  -4   40.33    1.89
  -2  -3   4   37.25    1.86
  -2  -3   4   39.99    1.80
  -2   3  -4   38.69    1.85
   2  -3  -4   39.23    1.80
  -2   3  -4   37.80    1.78
   2   3   4   36.94    1.84
  -2  -3   4   40.95    1.90
  -2   3  -4   38.78    1.84
   2  -3  -4   39.07    1.81
   2   3   4   37.22    1.89
  -2   3  -4   38.51    1.85
  -2   3  -4   39.59    1.83
   2  -3  -4   38.44    1.88
  -2   3  -4   39.05    1.81
  -3   3   4    2.07    0.16
   3   3  -4    1.80    0.18
   3  -3   4    1.94    0.11
  -3   3   4    1.99    0.16
   3  -3   4    1.99    0.18
   3   3  -4    1.97    0.19
  -3   3   4    1.70    0.16
  -3  -3  -4    1.78    0.17
  -3  -3  -4    1.88    0.17
  -3  -3  -4    1.74    0.18
   3  -3   4    1.86    0.15
   3   3  -4    1.64    0.18
  -3   3  -4    1.75    0.17
  -3   3  -4    1.85    0.11
  -3   3  -4    1.99    0.11
  -3  -3   4    1.86    0.17
  -3  -3   4    1.97    0.18
   3   3   4    1.92    0.18
  -3   3  -4    1.93    0.15
  -3   3  -4    1.85    0.12
   3   3   4    1.92    0.18
   3   3   4    2.11    0.19
   3  -3  -4    1.82    0.17
   3  -3  -4    1.88    0.13
   3  -3  -4    1.85    0.18
   4   3  -4    0.07    0.13
   4   3  -4    0.10    0.12
   4   3  -4    0.12    0.12
  -4  -3  -4   -0.01    0.10
  -4   3   4    0.09    0.08
   4  -3   4    0.04    0.08
  -4  -3  -4   -0.08    0.12
  -4  -3  -4   -0.03    0.10
   4  -3   4    0.10    0.11
  -4   3   4   -0.04    0.10
   4  -3  -4    0.02    0.10
   4  -3  -4    0.05    0.07
  -4   3  -4    0.13    0.12
  -4  -3   4   -0.11    0.10
  -4  -3   4    0.03    0.13
   4  -3  -4    0.04    0.12
   4   3   4    0.07    0.12
   4   3   4    0.00    0.11
  -4   3  -4    0.15    0.10
   4   3   4    0.22    0.12
  -4  -3   4    0.10    0.11
   5  -3   4    0.24    0.14
  -5  -3  -4    0.15    0.13
   5   3  -4    0.24    0.14
   5  -3   4    0.13    0.10
  -5   3   4   -0.01    0.12
   5   3  -4    0.22    0.15
  -5   3   4    0.23    0.15
  -5  -3  -4    0.26    0.12
  -5  -3  -4    0.24    0.15
  -5  -3   4    0.37    0.16
  -5   3  -4    0.20    0.12
   5  -3  -4    0.04    0.12
  -5  -3   4    0.13    0.13
  -5   3  -4    0.28    0.15
  -5  -3   4    0.16    0.12
   5   3   4    0.13    0.15
   5   3   4    0.07    0.13
   0   4  -4   23.80    1.22
   0  -4   4   25.54    1.23
   0   4   4   25.70    1.20
   0  -4   4   22.75    1.22
   0   4  -4   26.83    1.24
   0   4  -4   24.36    1.22
   0  -4  -4   24.71    1.24
   0  -4  -4   25.27    1.18
   0   4   4   23.10    1.23
   0   4  -4   25.37    1.16
   0  -4  -4   24.99    1.24
   0   4   4   25.84    1.18
   0   4  -4   25.16    1.24
   0  -4  -4   25.67    1.18
   0   4   4   28.12    1.18
   0  -4   4   25.84    1.24
   0  -4   4   25.53    1.24
   0  -4  -4   25.38    1.20
   0  -4   4   25.45    1.16
  -1   4   4    0.03    0.07
  -1   4   4   -0.12    0.09
  -1   4   4   -0.02    0.05
  -1  -4  -4    0.06    0.09
   1   4  -4    0.06    0.08
  -1  -4  -4   -0.19    0.08
   1   4  -4    0.24    0.09
   1  -4   4    0.09    0.06
   1   4  -4    0.11    0.11
   1   4  -4    0.06    0.06
  -1  -4  -4    0.09    0.09
  -1   4   4    0.12    0.08
  -1   4   4   -0.04    0.05
   1  -4   4    0.00    0.07
  -1   4   4    0.11    0.07
  -1   4   4   -0.06    0.09
  -1   4   4    0.05    0.04
  -1  -4  -4   -0.06    0.07
   1  -4   4    0.15    0.05
   1  -4   4   -0.01    0.06
   1   4   4   -0.05    0.08
   1   4   4    0.03    0.11
  -1  -4   4    0.04    0.08
  -1  -4   4   -0.07    0.08
  -1   4  -4    0.10    0.04
   1   4   4    0.03    0.10
   1   4   4   -0.01    0.06
  -1  -4   4    0.10    0.06
  -1   4  -4    0.11    0.08
  -1   4  -4    0.14    0.06
  -1  -4   4    0.05    0.07
   1  -4  -4    0.02    0.07
   1  -4  -4    0.08    0.04
  -1   4  -4    0.04    0.06
  -1  -4   4   -0.01    0.09
   1  -4  -4    0.07    0.07
  -1   4  -4    0.05    0.06
   1  -4  -4    0.02    0.09
  -1   4  -4   -0.19    0.06
  -1   4  -4    0.05    0.06
  -1   4  -4    0.07    0.07
   2   4  -4   22.08    1.13
  -2  -4  -4   21.64    1.07
  -2   4   4   22.95    1.11
  -2   4   4   21.69    1.08
   2  -4   4   23.27    1.11
  -2  -4  -4   22.72    1.07
  -2   4   4   21.74    1.06
   2   4  -4   22.62    1.11
   2  -4   4   22.07    1.08
  -2   4   4   21.96    1.11
  -2   4   4   22.88    1.05
  -2   4   4   22.59    1.07
   2  -4   4   22.58    1.07
  -2  -4  -4   22.74    1.12
  -2   4  -4   21.80    1.06
   2  -4  -4   23.31    1.07
   2   4   4   22.34    1.10
   2  -4  -4   22.30    1.10
  -2  -4   4   23.69    1.11
  -2  -4   4   19.22    1.12
  -2   4  -4   22.70    1.09
  -2   4  -4   22.48    1.05
  -2   4  -4   22.68    1.08
  -2   4  -4   22.54    1.08
   2   4   4   22.89    1.13
  -2  -4   4   23.15    1.07
  -2   4  -4   21.83    1.04
   2   4   4   22.97    1.12
   3   4  -4    6.47    0.40
  -3  -4  -4    6.20    0.38
  -3   4   4    6.35    0.37
   3   4  -4    7.15    0.41
  -3  -4  -4    6.51    0.39
   3   4  -4    6.51    0.41
   3  -4   4    6.83    0.38
   3  -4   4    6.68    0.33
   3  -4   4    6.69    0.35
  -3   4   4    6.21    0.36
  -3  -4  -4    6.22    0.37
  -3   4   4    6.90    0.34
  -3   4  -4    6.66    0.33
   3   4   4    6.97    0.42
  -3  -4   4    6.42    0.38
   3   4   4    6.09    0.40
  -3   4  -4    6.65    0.35
   3  -4  -4    6.83    0.39
   3  -4  -4    6.41    0.38
  -3   4  -4    6.18    0.37
  -3  -4   4    5.87    0.39
  -3   4  -4    6.95    0.33
   3   4   4    6.63    0.40
   3  -4  -4    6.69    0.33
  -3   4  -4    6.50    0.33
  -3  -4   4    6.33    0.37
   4  -4   4    0.29    0.12
  -4  -4  -4    0.32    0.12
   4   4  -4    0.19    0.13
  -4  -4  -4    0.27    0.15
  -4   4   4    0.16    0.11
  -4   4   4    0.29    0.09
   4  -4   4    0.34    0.10
   4   4  -4    0.25    0.14
   4   4  -4    0.20    0.14
  -4  -4  -4    0.33    0.13
   4   4   4    0.33    0.13
   4  -4  -4    0.15    0.13
   4  -4  -4    0.20    0.11
  -4   4  -4    0.40    0.14
   4   4   4    0.19    0.13
  -4  -4   4    0.09    0.12
   4   4   4    0.34    0.14
  -4   4  -4    0.37    0.10
  -4  -4   4    0.35    0.14
  -4  -4   4    0.42    0.13
  -5  -4  -4    2.49    0.24
   5  -4   4    2.24    0.24
  -5  -4  -4    2.49    0.27
   5   4  -4    2.59    0.27
  -5   4   4    1.66    0.23
  -5   4   4    1.88    0.22
  -5  -4  -4    2.66    0.23
   5   4  -4    2.28    0.27
  -5   4  -4    1.97    0.20
  -5  -4   4    2.34    0.26
   5  -4  -4    2.58    0.25
  -5  -4   4    2.25    0.24
   5   4   4    2.11    0.25
  -5  -4   4    1.95    0.23
  -5   4  -4    2.06    0.25
   5   4   4    2.49    0.26
   0  -5  -4   -0.03    0.06
   0   5  -4    0.00    0.07
   0  -5  -4   -0.06    0.08
   0  -5  -4   -0.04    0.09
   0   5   4    0.01    0.07
   0  -5   4    0.03    0.06
   0   5  -4    0.03    0.06
   0  -5   4   -0.05    0.08
   0   5  -4   -0.07    0.10
   0  -5   4   -0.02    0.08
   0  -5   4    0.05    0.08
   0   5   4    0.00    0.08
   0  -5  -4   -0.02    0.08
   0   5   4    0.04    0.11
  -1  -5  -4   35.19    1.70
  -1   5   4   35.28    1.68
  -1   5   4   34.75    1.64
  -1   5   4   34.72    1.63
  -1  -5  -4   34.60    1.63
  -1   5   4   34.32    1.69
   1  -5   4   35.39    1.61
  -1   5   4   35.91    1.69
   1   5  -4   36.05    1.71
   1  -5   4   34.70    1.69
  -1  -5  -4   36.47    1.64
   1  -5   4   35.39    1.70
  -1   5   4   35.25    1.63
  -1  -5  -4   35.15    1.72
   1   5  -4   35.30    1.69
  -1   5  -4   35.79    1.70
   1  -5  -4   34.85    1.63
  -1  -5   4   35.63    1.63
  -1  -5   4   35.42    1.61
  -1   5  -4   34.66    1.61
  -1  -5   4   32.49    1.72
   1   5   4   34.67    1.67
   1   5   4   33.32    1.71
   1   5   4   35.29    1.63
  -1   5  -4   35.92    1.70
  -1  -5   4   35.75    1.61
  -1   5  -4   34.30    1.71
  -1   5  -4   33.57    1.67
  -1   5  -4   36.23    1.61
   1   5   4   35.43    1.69
   1  -5  -4   34.87    1.63
  -1  -5   4   34.35    1.70
  -1   5  -4   35.32    1.61
  -2   5   4   30.15    1.40
   2   5  -4   30.31    1.47
  -2  -5  -4   30.31    1.42
  -2   5   4   28.78    1.48
   2  -5   4   30.16    1.45
  -2   5   4   29.70    1.44
  -2  -5  -4   29.54    1.42
  -2   5   4   29.87    1.45
  -2   5   4   29.91    1.40
  -2   5   4   30.42    1.47
   2   5  -4   29.73    1.49
   2  -5   4   29.17    1.42
  -2   5  -4   31.05    1.46
  -2  -5   4   28.83    1.41
   2  -5  -4   29.71    1.46
  -2  -5   4   30.05    1.41
  -2   5  -4   30.37    1.41
   2  -5  -4   29.61    1.42
  -2   5  -4   31.45    1.44
   2   5   4   29.36    1.48
  -2   5  -4   30.06    1.39
  -2  -5   4   31.82    1.50
   2   5   4   30.19    1.46
  -2   5  -4   30.57    1.39
   2   5   4   31.78    1.50
   2  -5  -4   30.65    1.42
  -2  -5   4   28.73    1.47
  -2   5  -4   29.60    1.46
   3   5  -4   13.36    0.71
  -3  -5  -4   13.70    0.67
   3   5  -4   12.60    0.71
   3  -5   4   12.64    0.68
  -3   5   4   13.50    0.66
   3  -5   4   12.98    0.64
  -3  -5  -4   13.22    0.67
  -3   5   4   12.68    0.67
   3   5  -4   14.52    0.71
  -3  -5  -4   13.01    0.70
  -3   5  -4   12.90    0.67
   3  -5  -4   13.06    0.68
   3   5   4   12.35    0.69
  -3   5  -4   12.90    0.64
  -3  -5   4   13.03    0.67
   3  -5  -4   12.94    0.62
   3   5   4   12.38    0.71
  -3  -5   4   12.13    0.69
  -3  -5   4   13.58    0.67
   3  -5  -4   12.84    0.67
  -3   5  -4   12.84    0.63
   3   5   4   11.76    0.69
  -4   5   4    0.29    0.11
  -4  -5  -4    0.56    0.14
   4   5  -4    0.25    0.16
   4   5  -4    0.24    0.15
  -4  -5  -4    0.26    0.12
   4  -5   4    0.34    0.09
  -4   5   4    0.25    0.09
   4  -5   4    0.10    0.10
   4   5  -4    0.49    0.14
  -4  -5  -4    0.26    0.14
   4  -5  -4    0.15    0.14
  -4  -5   4    0.30    0.13
   4   5   4    0.30    0.13
  -4   5  -4    0.31    0.10
  -4  -5   4    0.11    0.13
  -4   5  -4    0.26    0.14
  -4  -5   4    0.43    0.14
   4   5   4    0.40    0.15
   4   5   4    0.16    0.15
   4  -5  -4    0.26    0.12
  -5  -5  -4   -0.17    0.15
   5   5  -4   -0.02    0.15
   5  -5   4   -0.10    0.11
   5   5  -4    0.06    0.14
  -5   5   4   -0.06    0.14
  -5  -5  -4   -0.09    0.12
  -5  -5  -4    0.18    0.14
  -5   5   4   -0.09    0.11
  -5  -5   4    0.16    0.13
  -5  -5   4    0.16    0.17
   5   5   4    0.12    0.16
  -5   5  -4    0.19    0.16
  -5   5  -4   -0.09    0.10
   5   5   4    0.00    0.14
  -5  -5   4   -0.10    0.13
   5  -5  -4    0.02    0.12
   5   5   4    0.09    0.14
   0   6  -4   27.49    1.38
   0  -6   4   28.79    1.41
   0  -6  -4   29.03    1.34
   0  -6   4   28.74    1.32
   0   6  -4   28.48    1.32
   0   6   4   29.21    1.41
   0   6   4   28.55    1.36
   0   6   4   29.93    1.33
   0  -6   4   29.08    1.40
   0  -6   4   27.49    1.39
   0   6  -4   27.30    1.39
   0  -6  -4   26.62    1.41
   0  -6  -4   28.44    1.32
   1  -6   4    6.26    0.34
  -1  -6  -4    5.75    0.33
   1  -6   4    5.95    0.30
  -1  -6  -4    5.62    0.32
   1  -6   4    6.09    0.33
  -1   6   4    5.97    0.32
  -1   6   4    6.17    0.30
   1   6  -4    6.03    0.34
  -1   6   4    6.01    0.36
  -1   6   4    5.82    0.31
  -1  -6  -4    6.06    0.35
   1   6  -4    6.17    0.37
  -1  -6  -4    5.94    0.32
  -1   6  -4    5.96    0.35
   1   6   4    5.97    0.32
   1  -6  -4    5.93    0.34
  -1  -6   4    6.03    0.35
   1   6   4    4.99    0.37
  -1   6  -4    5.96    0.30
  -1   6  -4    5.82    0.32
   1   6   4    5.71    0.35
  -1  -6   4    5.73    0.29
  -1   6  -4    5.82    0.29
   1   6   4    5.62    0.32
  -1  -6   4    5.97    0.32
  -1   6  -4    6.15    0.34
  -1   6  -4    5.66    0.29
  -1  -6   4    6.05    0.29
   1  -6  -4    5.73    0.31
   1  -6  -4    5.81    0.32
  -1  -6   4    5.75    0.35
  -2   6   4    0.23    0.05
   2   6  -4    0.15    0.12
  -2  -6  -4    0.39    0.10
   2   6  -4    0.10    0.13
  -2   6   4    0.13    0.07
  -2  -6  -4    0.26    0.10
   2   6  -4    0.31    0.10
  -2   6   4    0.12    0.08
  -2   6   4    0.26    0.06
   2  -6   4    0.33    0.08
  -2   6   4    0.28    0.11
  -2  -6  -4    0.27    0.10
   2  -6   4    0.17    0.07
  -2   6  -4    0.25    0.06
   2   6   4    0.17    0.14
   2  -6  -4    0.45    0.10
   2  -6  -4    0.37    0.09
   2  -6  -4    0.32    0.07
   2   6   4    0.27    0.09
  -2  -6   4    0.24    0.08
  -2  -6   4    0.20    0.10
  -2   6  -4    0.46    0.09
  -2  -6   4    0.23    0.09
  -2   6  -4    0.38    0.07
   2   6   4    0.25    0.11
  -2   6  -4    0.25    0.09
  -2   6  -4    0.21    0.08
  -2   6  -4    0.30    0.06
  -3   6   4   28.93    1.36
   3   6  -4   23.81    1.41
   3  -6   4   28.98    1.42
   3   6  -4   26.84    1.44
   3   6  -4   28.54    1.45
  -3  -6  -4   28.00    1.37
  -3   6   4   26.85    1.41
   3  -6   4   28.04    1.36
  -3  -6  -4   28.82    1.37
  -3  -6  -4   30.01    1.44
  -3  -6   4   29.95    1.37
  -3  -6   4   29.11    1.44
  -3   6  -4   29.23    1.36
  -3  -6   4   29.67    1.37
  -3   6  -4   28.12    1.33
   3  -6  -4   28.86    1.41
   3   6   4   29.20    1.44
  -3   6  -4   28.46    1.38
   3  -6  -4   27.42    1.37
   3   6   4   30.18    1.42
  -3   6  -4   27.87    1.38
   3   6   4   29.71    1.45
  -4  -6  -4    0.23    0.12
   4  -6   4    0.28    0.09
   4   6  -4    0.04    0.14
   4   6  -4    0.04    0.16
  -4   6   4    0.16    0.11
   4   6  -4    0.20    0.14
  -4  -6  -4    0.04    0.14
  -4  -6  -4    0.01    0.12
   4  -6   4    0.00    0.10
   4  -6  -4    0.09    0.10
  -4   6  -4    0.20    0.10
  -4   6  -4    0.34    0.14
  -4  -6   4    0.22    0.14
   4  -6  -4    0.28    0.14
   4   6   4    0.19    0.15
   4   6   4    0.11    0.13
  -4  -6   4    0.38    0.15
   4   6   4   -0.11    0.15
  -4  -6   4    0.19    0.13
  -5  -6  -4    0.04    0.14
   5   6  -4    0.25    0.17
   5   6  -4    0.22    0.18
  -5   6   4    0.21    0.13
  -5   6   4    0.38    0.18
  -5  -6  -4    0.22    0.14
  -5  -6  -4    0.11    0.16
   5  -6   4    0.11    0.13
   5   6  -4    0.13    0.17
   5  -6  -4    0.01    0.12
   5   6   4    0.25    0.18
   5   6   4    0.20    0.15
  -5   6  -4   -0.04    0.15
  -5  -6   4    0.15    0.14
  -5  -6   4    0.25    0.15
  -5  -6   4    0.07    0.16
   5   6   4    0.17    0.16
   0  -7   4    0.04    0.09
   0  -7   4    0.05    0.08
   0   7  -4   -0.04    0.06
   0   7   4   -0.03    0.09
   0  -7  -4   -0.03    0.08
   0   7   4    0.04    0.12
   0  -7   4    0.00    0.07
   0   7   4    0.04    0.07
   0  -7  -4    0.08    0.08
   0  -7  -4   -0.04    0.05
   0  -7   4   -0.02    0.06
   0   7  -4    0.16    0.11
  -1  -7  -4    5.62    0.32
  -1   7   4    5.88    0.30
  -1   7   4    5.85    0.36
   1  -7   4    5.72    0.34
  -1  -7  -4    4.71    0.34
  -1   7   4    6.04    0.32
   1  -7   4    5.58    0.33
  -1  -7  -4    5.55    0.31
   1   7  -4    5.85    0.34
   1  -7   4    6.11    0.30
  -1  -7  -4    6.18    0.33
   1   7  -4    5.77    0.37
  -1   7   4    5.50    0.31
   1   7   4    5.92    0.35
   1  -7  -4    5.29    0.32
   1   7   4    5.91    0.38
  -1   7  -4    6.01    0.35
  -1   7  -4    5.56    0.28
   1  -7  -4    5.60    0.34
  -1  -7   4    5.41    0.35
   1   7   4    5.77    0.31
  -1   7  -4    5.81    0.31
  -1  -7   4    5.54    0.28
   1  -7  -4    5.61    0.30
  -1   7  -4    5.65    0.33
  -1  -7   4    5.58    0.31
  -1   7  -4    5.84    0.29
   1   7   4    5.57    0.31
  -1   7  -4    5.47    0.28
   2   7  -4    3.11    0.29
  -2   7   4    2.90    0.25
  -2   7   4    3.37    0.24
  -2  -7  -4    3.43    0.24
  -2  -7  -4    3.40    0.26
  -2   7   4    3.03    0.19
   2   7  -4    2.72    0.26
  -2  -7  -4    3.26    0.23
   2   7  -4    2.81    0.23
   2   7   4    3.27    0.22
  -2   7  -4    3.04    0.20
  -2  -7   4    3.23    0.22
  -2  -7   4    2.94    0.22
  -2   7  -4    2.99    0.23
   2  -7  -4    3.00    0.22
  -2   7  -4    3.12    0.20
   2   7   4    2.92    0.25
   2   7   4    3.35    0.31
  -2   7  -4    3.02    0.25
   2  -7  -4    3.16    0.22
  -2  -7   4    2.93    0.25
  -3  -7  -4   13.38    0.77
   3   7  -4   14.65    0.82
   3  -7   4   14.62    0.75
   3   7  -4   15.55    0.85
  -3  -7  -4   15.20    0.82
   3   7  -4   16.86    0.84
  -3   7   4   15.19    0.80
  -3  -7  -4   14.78    0.77
  -3   7   4   15.64    0.77
  -3   7  -4   15.41    0.76
   3   7   4   14.85    0.81
   3   7   4   15.79    0.85
  -3  -7   4   15.50    0.78
   3  -7  -4   15.72    0.78
  -3   7  -4   15.84    0.82
  -3  -7   4   16.10    0.77
   3  -7  -4   15.50    0.77
  -3  -7   4   14.98    0.82
  -3   7  -4   14.88    0.74
   3   7   4   13.98    0.81
  -4  -7  -4    0.02    0.12
   4   7  -4   -0.09    0.15
   4  -7   4    0.15    0.11
  -4   7   4    0.16    0.11
   4   7  -4    0.02    0.13
  -4  -7  -4   -0.04    0.12
  -4  -7  -4    0.04    0.14
   4   7  -4   -0.11    0.16
   4  -7  -4   -0.19    0.09
   4   7   4    0.00    0.16
   4   7   4   -0.20    0.11
  -4  -7   4   -0.14    0.11
  -4   7  -4    0.09    0.13
  -4  -7   4   -0.04    0.12
   4  -7  -4   -0.01    0.12
   4   7   4    0.33    0.16
  -4  -7   4   -0.08    0.12
   0  -8   4    1.90    0.18
   0  -8  -4    1.56    0.13
   0  -8   4    1.74    0.18
   0  -8   4    1.89    0.15
   0   8   4    1.64    0.17
   0  -8  -4    1.94    0.19
   0   8   4    1.58    0.21
   0   8   4    2.02    0.15
   0   8  -4    1.69    0.20
   0  -8  -4    1.86    0.17
   0   8  -4    1.70    0.15
  -1   8   4   11.16    0.62
  -1  -8  -4   11.54    0.63
   1  -8   4   10.70    0.60
  -1  -8  -4   12.03    0.59
  -1   8   4   11.41    0.57
   1   8  -4   11.38    0.63
   1   8  -4   11.61    0.60
   1  -8   4   11.54    0.55
  -1  -8  -4   11.36    0.56
   1   8  -4   10.95    0.65
  -1  -8   4    9.65    0.61
   1   8   4   11.21    0.61
   1  -8  -4   11.31    0.57
  -1  -8   4   11.08    0.57
  -1   8  -4   11.36    0.59
   1   8   4   11.02    0.64
   1  -8  -4   11.69    0.55
   1  -8  -4   11.15    0.61
  -1   8  -4   10.92    0.61
   1   8   4   11.41    0.57
  -2   8   4    0.07    0.11
   2  -8   4    0.04    0.08
  -2  -8  -4   -0.03    0.10
  -2  -8  -4   -0.03    0.10
   2   8  -4    0.19    0.14
   2   8  -4    0.02    0.15
   2   8  -4    0.03    0.10
  -2   8   4    0.04    0.11
  -2  -8  -4    0.14    0.12
   2   8   4    0.19    0.16
  -2  -8   4   -0.05    0.08
   2  -8  -4   -0.05    0.09
  -2   8  -4   -0.09    0.07
   2   8   4    0.08    0.09
  -2   8  -4   -0.07    0.11
   2   8   4   -0.01    0.12
  -2  -8   4   -0.13    0.08
  -2   8  -4    0.03    0.07
  -2  -8   4    0.25    0.12
  -2   8  -4   -0.04    0.12
   2  -8  -4   -0.02    0.09
  -2   8  -4    0.19    0.10
  -3   8   4    2.18    0.21
   3   8  -4    1.19    0.22
  -3  -8  -4    1.73    0.22
  -3  -8  -4    2.15    0.21
  -3   8   4    2.07    0.20
  -3  -8  -4    1.94    0.21
   3   8  -4    2.33    0.23
   3   8  -4    2.04    0.26
   3  -8  -4    2.15    0.21
  -3  -8   4    2.28    0.24
  -3   8  -4    2.10    0.22
   3   8   4    2.06    0.26
  -3   8  -4    2.41    0.23
  -3   8  -4    2.05    0.19
   3   8   4    2.10    0.25
  -3  -8   4    2.10    0.21
  -3  -8   4    2.36    0.20
   3   8   4    2.22    0.22
  -4  -8  -4    0.00    0.13
  -4  -8  -4   -0.03    0.13
   4   8  -4   -0.07    0.15
   4   8  -4   -0.01    0.12
  -4   8   4    0.05    0.11
   4   8  -4    0.05    0.17
  -4  -8  -4    0.06    0.14
   4   8   4    0.05    0.15
   4   8   4    0.25    0.18
  -4  -8   4   -0.02    0.13
  -4  -8   4    0.19    0.14
  -4  -8   4   -0.03    0.13
   4   8   4   -0.17    0.12
   0  -9  -4    0.07    0.09
   0   9  -4    0.12    0.08
   0  -9  -4   -0.05    0.10
   0   9   4    0.04    0.11
   0   9  -4    0.14    0.13
   0   9  -4   -0.19    0.13
   0  -9   4   -0.06    0.07
   0   9   4    0.15    0.15
   0  -9   4    0.03    0.11
   1   9  -4    3.77    0.25
  -1   9   4    3.57    0.29
  -1   9   4    3.90    0.25
  -1  -9  -4    3.82    0.26
   1  -9   4    3.76    0.22
   1   9  -4    3.54    0.29
  -1  -9  -4    3.42    0.28
  -1  -9  -4    3.80    0.23
   1   9  -4    2.47    0.30
   1  -9   4    3.54    0.26
   1   9   4    3.28    0.32
  -1   9  -4    3.56    0.30
   1  -9  -4    3.32    0.25
   1  -9  -4    3.70    0.27
  -1  -9   4    3.86    0.24
  -1  -9   4    3.83    0.29
   1  -9  -4    4.14    0.22
  -1   9  -4    3.59    0.24
   1   9   4    3.47    0.28
  -1   9  -4    3.47    0.28
   2   9  -4    1.07    0.22
  -2  -9  -4    1.18    0.14
   2  -9   4    0.98    0.13
  -2  -9  -4    1.07    0.16
  -2  -9  -4    0.97    0.17
  -2   9   4    0.95    0.16
   2   9  -4    0.80    0.18
  -2   9   4    1.06    0.16
   2   9  -4    1.15    0.16
   2   9   4    0.91    0.20
   2   9   4    1.21    0.14
   2  -9  -4    0.92    0.13
  -2   9  -4    1.01    0.16
  -2  -9   4    1.09    0.14
  -2  -9   4    0.68    0.16
   2  -9  -4    1.16    0.15
  -2   9  -4    0.97    0.16
   2   9   4    0.57    0.16
  -3  -9  -4    0.93    0.17
  -3   9   4    1.25    0.17
  -3  -9  -4    1.42    0.20
   3   9  -4    1.31    0.19
   3   9  -4    1.22    0.24
   3   9  -4    0.78    0.19
  -3  -9  -4    1.20    0.16
  -3   9   4    1.25    0.18
   3   9   4    1.16    0.17
   3   9   4    1.02    0.20
  -3  -9   4    1.19    0.19
   3   9   4    0.92    0.22
  -3  -9   4    1.22    0.17
   4   9  -4    0.50    0.21
  -4  -9  -4    0.46    0.17
   4   9  -4    0.37    0.16
   4   9  -4    0.31    0.18
  -4  -9  -4    0.31    0.15
  -4  -9   4    0.68    0.17
   4   9   4    0.06    0.19
   4   9   4    0.26    0.15
  -4  -9   4    0.34    0.16
   4   9   4    0.54    0.19
   0 -10   4    0.23    0.09
   0  10  -4   -0.08    0.15
   0 -10  -4    0.30    0.12
   0  10  -4    0.29    0.15
   0  10   4    0.19    0.12
   0 -10  -4    0.24    0.11
   0  10   4    0.22    0.15
   0 -10   4    0.16    0.11
  -1  10   4    7.61    0.43
  -1  10   4    6.90    0.48
  -1 -10  -4    7.50    0.43
  -1 -10  -4    7.70    0.47
   1 -10   4    8.07    0.46
   1  10  -4    7.84    0.49
   1  10  -4    8.16    0.53
   1  10   4    6.84    0.50
  -1 -10   4    7.24    0.41
   1 -10  -4    7.81    0.43
  -1 -10   4    8.63    0.49
  -1  10  -4    7.21    0.49
  -1  10  -4    7.56    0.46
   1  10   4    7.74    0.47
   1 -10  -4    7.08    0.45
   2  10  -4    0.24    0.18
  -2 -10  -4    0.13    0.11
  -2  10   4    0.15    0.14
  -2 -10  -4    0.14    0.13
   2  10  -4    0.33    0.16
  -2  10   4    0.25    0.14
   2 -10   4    0.35    0.11
   2  10  -4    0.12    0.12
  -2  10  -4    0.27    0.14
  -2  10  -4    0.14    0.14
  -2 -10   4    0.28    0.11
   2  10   4    0.28    0.15
   2 -10  -4    0.49    0.13
   2  10   4    0.42    0.19
  -2 -10   4    0.08    0.13
   3  10  -4   -0.09    0.13
  -3 -10  -4   -0.03    0.12
   3  10  -4    0.19    0.18
  -3 -10  -4    0.04    0.14
   3  10  -4   -0.02    0.15
   3  10   4   -0.25    0.15
  -3 -10   4    0.06    0.14
  -3 -10   4    0.02    0.12
   3  10   4   -0.14    0.16
   0 -11  -4    0.04    0.11
   0 -11  -4   -0.01    0.10
   0 -11   4    0.13    0.13
   0  11   4   -0.03    0.12
   0  11   4   -0.05    0.16
   0  11  -4    0.06    0.16
   0  11  -4   -0.13    0.14
   1  11  -4    2.35    0.28
   1  11  -4    3.39    0.33
  -1 -11  -4    3.07    0.25
   1 -11   4    3.08    0.26
  -1 -11  -4    3.33    0.29
  -1  11   4    3.36    0.32
   1  11   4    3.11    0.32
   1  11   4    3.37    0.29
   1 -11  -4    3.47    0.26
  -1 -11   4    3.15    0.23
  -1  11  -4    3.67    0.31
  -1  11  -4    3.59    0.30
   1 -11  -4    3.94    0.29
  -1 -11   4    3.53    0.30
   2  11  -4    0.02    0.17
   2  11  -4    0.02    0.18
  -2 -11  -4    0.07    0.13
  -2 -11  -4    0.30    0.13
  -2  11   4    0.09    0.14
  -2 -11   4    0.26    0.11
   2  11   4    0.32    0.18
   2 -11  -4    0.19    0.12
   2  11   4    0.13    0.15
  -2  11  -4    0.31    0.16
  -2 -11   4    0.19    0.14
   0  12   4    0.86    0.22
   0 -12  -4    1.14    0.19
   0 -12   4    1.07    0.18
   0  12  -4    0.97    0.20
   0  12  -4    0.92    0.22
   0 -12  -4    1.04    0.16
   1  12  -4    0.05    0.17
  -1  12   4    0.01    0.17
   1  12  -4   -0.12    0.14
  -1 -12  -4    0.06    0.12
  -1 -12  -4    0.00    0.14
   1 -12   4   -0.10    0.10
   1  12   4    0.14    0.14
   1 -12  -4   -0.05    0.11
   1  12   4    0.11    0.18
  -1  12  -4   -0.09    0.17
  -1 -12   4    0.00    0.14
   1 -12  -4    0.00    0.11
   0   0  -5   -1.43    0.05
   0   0   5   -1.58    0.05
   0   0   5   -1.61    0.03
   0   0   5   -1.54    0.04
   0   0   5   -1.59    0.05
   0   0  -5   -1.55    0.05
   0   0   5   -1.53    0.05
   0   0  -5   -1.61    0.05
   0   0  -5   -1.57    0.05
   0   0  -5   -1.55    0.03
   0   0   5   -1.57    0.03
   0   0  -5   -1.55    0.04
  -1   0   5   -0.03    0.05
   1   0   5    0.02    0.03
   1   0  -5    0.28    0.06
  -1   0  -5    0.00    0.04
  -1   0  -5   -0.05    0.06
  -1   0   5   -0.04    0.05
   1   0   5   -0.02    0.05
  -1   0  -5    0.04    0.05
   1   0  -5   -0.03    0.05
   1   0   5   -0.04    0.05
   1   0   5    0.26    0.06
   1   0   5    0.03    0.05
   1   0   5    0.08    0.04
   1   0  -5   -0.01    0.04
  -1   0   5   -0.07    0.05
  -1   0   5    0.02    0.06
  -1   0  -5   -0.01    0.04
  -1   0   5    0.02    0.04
  -1   0   5    0.02    0.06
  -1   0  -5   -0.01    0.03
   1   0  -5    0.01    0.05
   1   0  -5    0.11    0.06
   1   0  -5   -0.03    0.05
  -1   0  -5   -0.01    0.06
   2   0   5    0.07    0.08
  -2   0  -5   -0.01    0.08
   2   0   5   -0.04    0.07
  -2   0   5   -0.08    0.07
  -2   0   5   -0.01    0.08
   2   0  -5    0.05    0.09
   2   0   5   -0.09    0.05
   2   0  -5   -0.15    0.07
  -2   0  -5    0.06    0.09
   2   0  -5    0.02    0.05
  -2   0  -5    0.05    0.08
   2   0   5   -0.05    0.07
  -2   0   5   -0.09    0.06
   2   0  -5    0.03    0.08
   2   0  -5    0.02    0.08
  -2   0  -5   -0.01    0.05
  -2   0   5   -0.01    0.05
   2   0   5   -0.09    0.08
   3   0   5   -0.04    0.09
   3   0   5   -0.06    0.09
   3   0  -5    0.04    0.04
   3   0   5   -0.05    0.05
  -3   0  -5    0.13    0.08
  -3   0   5   -0.02    0.07
   3   0  -5    0.03    0.07
  -3   0  -5   -0.06    0.08
  -3   0   5    0.06    0.08
   3   0  -5   -0.06    0.08
   3   0   5   -0.04    0.07
   3   0  -5    0.00    0.09
   3   0  -5    0.04    0.10
  -3   0  -5   -0.03    0.06
  -3   0  -5   -0.17    0.10
  -4   0   5    0.01    0.08
  -4   0  -5    0.08    0.07
   4   0  -5   -0.16    0.11
  -4   0  -5    0.06    0.12
   4   0  -5   -0.10    0.11
   4   0   5    0.05    0.08
  -4   0   5    0.04    0.10
   4   0  -5    0.06    0.07
   4   0  -5   -0.04    0.09
   4   0   5    0.02    0.10
   4   0   5    0.01    0.10
  -4   0  -5   -0.17    0.10
  -5   0  -5    0.18    0.13
  -5   0  -5    0.21    0.14
   5   0   5   -0.05    0.12
   5   0  -5   -0.16    0.12
   5   0  -5    0.00    0.11
  -5   0   5   -0.08    0.12
   5   0   5   -0.01    0.12
  -5   0   5   -0.04    0.13
  -5   0   5   -0.16    0.10
   0   1  -5   -0.07    0.04
   0   1   5   -0.01    0.06
   0  -1  -5   -0.10    0.04
   0   1  -5   -0.09    0.03
   0  -1  -5   -0.15    0.06
   0  -1  -5   -0.13    0.06
   0  -1   5    0.13    0.05
   0  -1   5   -0.05    0.03
   0   1  -5   -0.08    0.04
   0   1   5   -0.16    0.04
   0  -1  -5   -0.11    0.05
   0   1  -5   -0.14    0.05
   0  -1  -5    0.04    0.06
   0   1   5   -0.14    0.05
   0  -1   5   -0.08    0.04
   0  -1  -5   -0.12    0.05
   0  -1   5   -0.12    0.04
   0   1  -5   -0.07    0.04
   0   1   5   -0.05    0.06
   0   1   5   -0.10    0.06
   0   1  -5   -0.11    0.06
   0   1   5   -0.09    0.04
   0  -1   5   -0.18    0.05
   0  -1   5   -0.07    0.05
   1  -1   5   46.96    2.19
   1  -1   5   49.16    2.29
  -1  -1  -5   49.33    2.19
  -1  -1  -5   48.72    2.20
  -1  -1  -5   50.44    2.30
  -1   1   5   48.13    2.19
  -1   1   5   49.78    2.30
  -1   1   5   46.39    2.29
  -1   1   5   49.56    2.22
  -1  -1  -5   46.50    2.29
   1  -1   5   47.70    2.26
   1   1  -5   44.62    2.23
   1   1  -5   51.09    2.30
  -1   1   5   52.76    2.20
   1   1  -5   46.24    2.19
   1  -1   5   47.63    2.23
  -1  -1  -5   48.80    2.23
   1   1  -5   47.92    2.26
   1  -1   5   47.51    2.18
   1   1  -5   47.64    2.30
   1  -1   5   47.17    2.28
  -1   1   5   47.08    2.26
  -1  -1  -5   49.93    2.27
   1   1  -5   49.15    2.20
  -1  -1   5   51.00    2.20
  -1   1  -5   46.23    2.23
  -1   1  -5   49.77    2.26
   1   1   5   43.82    2.20
   1  -1  -5   47.04    2.21
  -1  -1   5   47.01    2.26
   1  -1  -5   47.35    2.26
  -1  -1   5   47.08    2.24
   1   1   5   43.18    2.27
  -1   1  -5   47.39    2.18
   1   1   5   48.78    2.29
   1   1   5   49.92    2.19
   1  -1  -5   40.81    2.20
   1  -1  -5   45.95    2.29
   1  -1  -5   45.66    2.30
  -1   1  -5   47.94    2.20
  -1  -1   5   49.51    2.19
   1   1   5   48.02    2.29
  -1   1  -5   44.69    2.29
  -1  -1   5   50.41    2.30
  -1  -1   5   47.23    2.30
  -2  -1  -5    4.55    0.26
   2  -1   5    4.61    0.23
   2  -1   5    4.70    0.28
   2   1  -5    4.83    0.29
  -2   1   5    4.62    0.24
  -2  -1  -5    4.85    0.30
  -2  -1  -5    4.46    0.28
   2   1  -5    4.66    0.29
   2  -1   5    4.77    0.26
  -2   1   5    4.82    0.26
   2   1  -5    4.19    0.27
  -2   1   5    3.64    0.26
  -2   1   5    4.60    0.27
   2   1  -5    4.58    0.25
  -2  -1  -5    4.16    0.26
   2  -1   5    4.69    0.27
   2  -1   5    4.48    0.25
  -2  -1   5    4.50    0.27
   2   1   5    4.98    0.28
   2  -1  -5    4.60    0.25
   2   1   5    4.17    0.28
  -2   1  -5    4.48    0.28
   2  -1  -5    4.36    0.28
  -2   1  -5    4.87    0.27
   2  -1  -5    4.82    0.28
   2   1   5    4.31    0.26
   2  -1  -5    4.61    0.24
   2  -1  -5    4.98    0.29
   2   1   5    4.71    0.28
  -2  -1   5    4.86    0.30
  -2  -1   5    4.74    0.27
  -2   1  -5    4.51    0.23
  -2  -1   5    4.59    0.26
  -2   1  -5    4.87    0.26
   3   1  -5    2.72    0.22
   3  -1   5    2.74    0.21
  -3   1   5    2.89    0.19
   3  -1   5    2.32    0.22
  -3  -1  -5    3.04    0.23
   3   1  -5    2.88    0.22
   3   1  -5    2.55    0.21
   3  -1   5    2.68    0.17
  -3  -1  -5    3.00    0.19
   3  -1   5    2.76    0.16
  -3   1   5    2.86    0.21
   3   1  -5    2.75    0.23
  -3  -1  -5    2.75    0.21
   3   1  -5    3.05    0.18
  -3  -1   5    2.92    0.21
   3   1   5    2.85    0.22
   3  -1  -5    2.91    0.16
  -3  -1   5    2.71    0.20
  -3   1  -5    3.03    0.20
   3  -1  -5    2.94    0.19
  -3   1  -5    2.76    0.17
   3  -1  -5    3.26    0.24
  -3   1  -5    2.62    0.22
  -3   1  -5    3.07    0.19
   3   1   5    2.76    0.22
   3  -1  -5    3.12    0.23
   3  -1  -5    2.75    0.16
   3   1   5    3.00    0.18
   3   1   5    3.05    0.21
  -4  -1  -5   -0.13    0.12
  -4  -1  -5   -0.01    0.11
   4   1  -5    0.20    0.12
  -4   1   5    0.07    0.09
   4   1  -5   -0.20    0.12
   4  -1   5    0.00    0.09
   4   1  -5    0.01    0.10
  -4   1   5   -0.14    0.09
   4   1  -5    0.03    0.09
  -4  -1  -5    0.00    0.08
   4  -1   5    0.07    0.05
   4  -1   5    0.02    0.11
  -4  -1   5    0.05    0.10
   4  -1  -5   -0.07    0.12
   4  -1  -5   -0.08    0.09
   4   1   5   -0.02    0.10
   4   1   5   -0.09    0.08
   4   1   5   -0.04    0.10
  -4  -1   5    0.03    0.09
  -4   1  -5   -0.02    0.06
   4  -1  -5   -0.01    0.11
  -4   1  -5    0.06    0.10
  -4   1  -5   -0.01    0.12
  -5  -1  -5    3.60    0.27
   5   1  -5    2.93    0.29
  -5   1   5    3.20    0.28
   5   1  -5    2.99    0.26
  -5   1   5    3.17    0.23
   5  -1   5    3.14    0.25
   5  -1   5    3.25    0.29
  -5  -1  -5    2.61    0.27
  -5   1   5    2.65    0.25
   5   1   5    3.16    0.27
   5  -1  -5    3.24    0.30
  -5   1  -5    3.39    0.28
  -5  -1   5    2.61    0.27
  -5   1  -5    2.70    0.25
   5  -1  -5    2.86    0.24
   5   1   5    2.75    0.28
  -5  -1   5    2.94    0.25
  -5  -1   5    3.23    0.26
   0   2   5   -0.74    0.05
   0   2  -5   -0.71    0.03
   0  -2   5   -0.63    0.05
   0  -2  -5   -0.67    0.07
   0  -2  -5   -0.69    0.06
   0   2   5   -0.77    0.04
   0   2  -5   -0.75    0.04
   0   2   5   -0.72    0.07
   0   2   5   -0.71    0.06
   0   2   5   -0.75    0.05
   0  -2   5   -0.69    0.04
   0   2  -5   -0.63    0.04
   0  -2  -5   -0.73    0.05
   0  -2   5   -0.75    0.03
   0  -2  -5   -0.68    0.05
   0  -2  -5   -0.77    0.05
   0   2   5   -0.66    0.04
   0  -2   5   -0.66    0.05
   0  -2  -5   -0.65    0.04
   0   2  -5   -0.67    0.05
   0   2  -5   -0.66    0.06
   0   2  -5   -0.75    0.08
   0   2  -5   -0.73    0.05
   0  -2   5   -0.43    0.07
   1  -2   5   73.95    3.60
   1  -2   5   76.37    3.64
   1   2  -5   77.85    3.66
  -1  -2  -5   79.91    3.56
  -1   2   5   77.01    3.50
   1   2  -5   74.93    3.66
   1  -2   5   73.66    3.54
   1  -2   5   75.87    3.47
   1   2  -5   75.11    3.49
   1  -2   5   74.16    3.49
  -1   2   5   77.18    3.65
  -1   2   5   79.27    3.66
  -1  -2  -5   79.81    3.62
  -1   2   5   74.70    3.60
  -1  -2  -5   77.57    3.66
   1   2  -5   76.54    3.48
  -1  -2  -5   74.93    3.50
   1   2  -5   77.44    3.56
  -1   2   5   76.96    3.49
  -1  -2  -5   76.71    3.65
   1   2  -5   81.26    3.61
  -1   2  -5   76.30    3.64
   1  -2  -5   74.68    3.60
  -1  -2   5   77.19    3.49
  -1  -2   5   77.27    3.48
   1   2   5   74.78    3.65
  -1   2  -5   76.52    3.60
   1  -2  -5   72.36    3.65
   1   2   5   77.65    3.50
  -1  -2   5   71.24    3.66
  -1  -2   5   75.67    3.56
  -1   2  -5   76.34    3.65
   1   2   5   79.83    3.49
   1  -2  -5   74.99    3.66
  -1  -2   5   77.19    3.66
   1   2   5   79.20    3.66
  -1   2  -5   74.94    3.49
   1   2   5   78.07    3.55
  -1   2  -5   78.42    3.55
  -1  -2   5   77.94    3.61
   1  -2  -5   75.63    3.50
  -1   2  -5   75.81    3.47
   1  -2  -5   68.26    3.49
   1   2   5   77.52    3.62
   2  -2   5   22.78    1.04
  -2   2   5   22.15    1.05
  -2  -2  -5   22.83    1.07
  -2  -2  -5   21.59    1.05
   2   2  -5   23.26    1.12
   2   2  -5   22.39    1.06
  -2   2   5   21.86    1.05
   2  -2   5   22.33    1.06
   2   2  -5   22.22    1.08
   2  -2   5   23.33    1.11
   2   2  -5   22.34    1.08
  -2   2   5   21.88    1.10
  -2   2   5   21.66    1.05
  -2  -2  -5   21.19    1.09
   2  -2   5   22.58    1.06
   2  -2  -5   21.73    1.10
  -2   2  -5   22.09    1.04
   2   2   5   22.36    1.10
   2   2   5   22.70    1.10
   2   2   5   22.84    1.11
   2  -2  -5   22.84    1.06
  -2  -2   5   22.68    1.08
   2  -2  -5   20.58    1.10
  -2  -2   5   22.57    1.10
  -2   2  -5   22.81    1.07
   2  -2  -5   22.02    1.04
   2  -2  -5   22.26    1.06
  -2  -2   5   22.18    1.05
   2   2   5   22.70    1.08
  -2   2  -5   19.91    1.05
   3   2  -5    3.17    0.24
  -3   2   5    3.10    0.23
   3   2  -5    3.30    0.24
  -3  -2  -5    3.75    0.23
   3   2  -5    3.59    0.26
  -3  -2  -5    3.67    0.25
  -3   2   5    3.56    0.22
   3  -2   5    3.21    0.22
   3   2  -5    3.21    0.25
  -3   2   5    3.41    0.22
   3  -2   5    3.45    0.19
   3  -2   5    3.58    0.25
  -3  -2  -5    3.64    0.23
   3  -2   5    3.42    0.19
   3  -2  -5    3.52    0.21
  -3   2  -5    3.30    0.22
   3  -2  -5    3.58    0.25
   3  -2  -5    3.42    0.26
   3   2   5    4.09    0.25
   3   2   5    3.41    0.25
  -3  -2   5    3.19    0.23
   3   2   5    3.75    0.26
  -3   2  -5    3.55    0.21
  -3   2  -5    3.33    0.18
  -3  -2   5    3.33    0.24
  -3   2  -5    3.32    0.25
   4  -2   5    0.89    0.13
  -4  -2  -5    0.94    0.17
   4  -2   5    0.55    0.14
  -4   2   5    1.00    0.12
   4   2  -5    0.94    0.15
  -4  -2  -5    1.01    0.13
  -4   2   5    0.77    0.14
  -4  -2  -5    0.70    0.14
   4   2  -5    1.13    0.18
   4   2  -5    0.85    0.15
  -4  -2   5    1.13    0.15
   4   2   5    0.62    0.14
  -4   2  -5    0.92    0.17
  -4  -2   5    1.02    0.14
   4  -2  -5    0.96    0.18
   4   2   5    1.15    0.15
  -4   2  -5    0.97    0.14
   4   2   5    0.89    0.16
   4  -2  -5    1.07    0.16
   4  -2  -5    0.84    0.12
  -5   2   5    0.21    0.13
   5   2  -5   -0.02    0.13
  -5  -2  -5    0.48    0.14
   5   2  -5    0.13    0.13
   5  -2   5    0.57    0.12
  -5   2   5    0.53    0.16
   5  -2   5    0.11    0.13
  -5  -2  -5    0.23    0.16
   5   2   5    0.37    0.15
   5   2   5    0.47    0.15
   5  -2  -5    0.39    0.15
  -5   2  -5    0.31    0.13
  -5  -2   5    0.36    0.13
  -5  -2   5    0.24    0.13
  -5   2  -5    0.40    0.16
  -5  -2   5    0.36    0.16
   0  -3  -5   -0.01    0.05
   0   3  -5   -0.03    0.05
   0  -3  -5   -0.05    0.07
   0   3  -5   -0.09    0.03
   0  -3   5   -0.03    0.05
   0   3  -5    0.02    0.03
   0   3   5   -0.04    0.07
   0   3  -5    0.04    0.05
   0   3   5   -0.01    0.06
   0   3   5   -0.01    0.05
   0  -3  -5   -0.02    0.05
   0  -3  -5   -0.02    0.03
   0  -3  -5   -0.03    0.02
   0  -3   5    0.00    0.03
   0   3  -5   -0.08    0.06
   0   3   5    0.01    0.05
   0   3  -5    0.07    0.08
   0   3  -5    0.06    0.06
   0   3   5    0.04    0.06
   0  -3   5    0.01    0.03
   0  -3   5    0.06    0.06
   0  -3   5    0.10    0.07
   0  -3  -5    0.05    0.05
   0  -3  -5    0.08    0.06
   1  -3   5   52.94    2.55
  -1  -3  -5   53.05    2.47
   1  -3   5   53.87    2.47
   1   3  -5   55.81    2.47
  -1  -3  -5   57.11    2.53
  -1   3   5   52.63    2.55
   1   3  -5   55.65    2.60
  -1   3   5   53.79    2.58
  -1  -3  -5   55.25    2.60
  -1   3   5   50.33    2.47
  -1   3   5   56.67    2.48
  -1   3   5   56.47    2.60
  -1  -3  -5   54.64    2.58
   1   3  -5   52.53    2.47
  -1  -3  -5   54.22    2.48
  -1   3   5   52.64    2.59
  -1  -3  -5   56.02    2.58
   1   3  -5   48.03    2.53
   1  -3   5   52.28    2.51
   1   3  -5   54.98    2.56
   1  -3   5   53.80    2.58
  -1   3  -5   54.63    2.58
  -1   3  -5   52.51    2.45
   1  -3  -5   53.37    2.56
  -1   3  -5   49.67    2.59
   1   3   5   53.31    2.48
   1   3   5   50.37    2.52
  -1  -3   5   53.72    2.60
  -1   3  -5   54.72    2.51
   1  -3  -5   53.42    2.57
   1   3   5   54.46    2.57
   1   3   5   56.35    2.60
   1  -3  -5   51.62    2.48
   1   3   5   52.60    2.58
   1  -3  -5   55.68    2.47
  -1   3  -5   53.06    2.45
  -1   3  -5   55.92    2.55
  -1  -3   5   53.72    2.46
  -1  -3   5   55.51    2.47
  -1   3  -5   52.93    2.47
  -1   3  -5   55.06    2.58
   2  -3   5    4.24    0.24
   2   3  -5    4.52    0.26
   2   3  -5    4.31    0.28
   2   3  -5    4.26    0.28
  -2  -3  -5    4.06    0.26
  -2  -3  -5    4.24    0.28
  -2   3   5    4.13    0.21
  -2   3   5    4.39    0.26
   2  -3   5    4.26    0.24
  -2   3   5    4.47    0.23
   2  -3   5    4.13    0.27
   2  -3   5    4.05    0.23
  -2   3   5    4.44    0.27
  -2  -3  -5    4.04    0.26
  -2   3   5    4.35    0.27
   2  -3  -5    4.39    0.21
  -2   3  -5    4.21    0.23
  -2  -3   5    3.96    0.26
  -2   3  -5    4.05    0.26
  -2  -3   5    4.31    0.27
   2   3   5    4.05    0.26
   2  -3  -5    3.99    0.26
   2   3   5    4.10    0.29
   2  -3  -5    3.92    0.26
  -2   3  -5    4.27    0.24
  -2  -3   5    4.07    0.25
   2  -3  -5    4.14    0.23
   3   3  -5    0.81    0.14
  -3   3   5    1.02    0.11
  -3   3   5    0.97    0.13
   3   3  -5    0.69    0.14
  -3   3   5    1.00    0.11
   3  -3   5    1.11    0.12
  -3  -3  -5    1.33    0.16
   3  -3   5    1.19    0.09
  -3  -3  -5    1.24    0.15
   3   3  -5    1.07    0.14
  -3  -3  -5    1.02    0.13
   3   3  -5    1.07    0.15
   3  -3   5    0.98    0.13
  -3   3  -5    1.14    0.12
  -3   3  -5    1.25    0.15
   3   3   5    0.93    0.15
  -3   3  -5    1.10    0.09
   3  -3  -5    1.11    0.10
  -3  -3   5    0.98    0.14
   3   3   5    0.86    0.14
  -3  -3   5    1.13    0.14
   3   3   5    1.12    0.15
   3  -3  -5    1.13    0.14
   3  -3  -5    1.14    0.15
   4  -3   5    3.12    0.28
  -4   3   5    3.79    0.27
   4   3  -5    3.88    0.30
  -4  -3  -5    3.52    0.27
   4   3  -5    4.38    0.32
   4   3  -5    4.06    0.31
   4  -3   5    3.69    0.25
  -4  -3  -5    3.40    0.29
  -4  -3  -5    3.96    0.27
  -4   3   5    3.68    0.25
   4  -3  -5    4.49    0.32
   4  -3  -5    3.70    0.28
  -4  -3   5    4.12    0.31
  -4  -3   5    3.56    0.27
   4   3   5    3.64    0.29
   4   3   5    3.92    0.29
  -4   3  -5    3.90    0.25
   4   3   5    3.54    0.29
   4  -3  -5    3.82    0.23
  -4   3  -5    3.68    0.29
  -4  -3   5    4.16    0.29
  -5  -3  -5    4.45    0.34
  -5   3   5    4.15    0.30
   5  -3   5    3.79    0.32
   5   3  -5    3.52    0.33
   5   3  -5    3.92    0.31
  -5   3   5    3.89    0.31
  -5  -3  -5    3.43    0.29
   5  -3   5    3.66    0.27
  -5   3  -5    3.99    0.28
  -5   3  -5    3.44    0.31
   5  -3  -5    3.25    0.30
  -5  -3   5    3.87    0.30
   5   3   5    3.61    0.32
  -5  -3   5    3.44    0.31
   5   3   5    4.04    0.32
  -5  -3   5    3.29    0.28
   0  -4  -5   25.09    1.21
   0   4  -5   26.29    1.25
   0   4  -5   25.93    1.17
   0   4  -5   26.67    1.21
   0  -4   5   24.68    1.24
   0  -4  -5   24.53    1.19
   0  -4   5   25.79    1.25
   0  -4   5   26.16    1.24
   0   4   5   25.57    1.20
   0  -4  -5   25.85    1.19
   0  -4  -5   25.07    1.25
   0   4   5   26.29    1.19
   0  -4   5   24.68    1.17
   0   4  -5   24.85    1.25
   0   4  -5   26.49    1.23
   0   4   5   24.78    1.19
   0   4   5   23.26    1.24
   1   4  -5   23.79    1.35
  -1   4   5   29.21    1.32
  -1   4   5   28.81    1.31
   1  -4   5   28.52    1.36
  -1  -4  -5   29.34    1.32
  -1   4   5   28.24    1.39
   1  -4   5   27.10    1.33
  -1  -4  -5   28.21    1.32
  -1   4   5   28.49    1.36
  -1  -4  -5   28.76    1.39
  -1   4   5   28.63    1.36
   1  -4   5   28.32    1.36
  -1  -4  -5   27.80    1.37
  -1   4   5   27.95    1.31
   1   4  -5   28.83    1.31
   1   4  -5   27.46    1.30
   1   4  -5   28.11    1.38
   1  -4  -5   27.75    1.32
  -1   4  -5   28.47    1.30
   1  -4  -5   28.65    1.37
  -1  -4   5   27.80    1.39
  -1  -4   5   27.56    1.37
  -1   4  -5   28.82    1.39
  -1   4  -5   28.17    1.37
   1   4   5   28.74    1.32
   1   4   5   28.35    1.36
   1  -4  -5   28.51    1.35
   1   4   5   28.67    1.35
  -1  -4   5   26.75    1.39
  -1   4  -5   28.05    1.33
  -1  -4   5   29.05    1.30
  -1   4  -5   28.31    1.30
  -1   4  -5   28.88    1.36
  -1   4  -5   28.85    1.35
   1   4   5   28.57    1.38
  -1   4  -5   27.64    1.29
   1  -4  -5   27.54    1.31
  -1   4  -5   27.45    1.29
  -1  -4   5   27.48    1.31
   2  -4   5    0.02    0.07
   2   4  -5    0.21    0.11
   2   4  -5    0.22    0.08
  -2   4   5    0.09    0.06
  -2  -4  -5    0.22    0.10
  -2  -4  -5    0.11    0.09
  -2   4   5    0.09    0.08
   2  -4   5    0.21    0.07
  -2   4   5    0.21    0.09
  -2   4   5    0.16    0.07
   2   4  -5    0.32    0.10
   2  -4   5    0.22    0.06
  -2  -4  -5    0.11    0.09
  -2   4   5    0.13    0.09
   2   4   5    0.16    0.09
   2   4   5    0.17    0.11
  -2   4  -5    0.28    0.04
  -2  -4   5    0.12    0.09
  -2   4  -5    0.31    0.06
   2  -4  -5    0.29    0.07
   2  -4  -5    0.31    0.10
  -2  -4   5    0.23    0.09
   2   4   5    0.07    0.12
  -2   4  -5    0.26    0.06
  -2  -4   5    0.07    0.09
  -2   4  -5    0.15    0.09
  -2   4  -5    0.18    0.06
  -2   4  -5    0.24    0.05
   3   4  -5    6.72    0.41
  -3   4   5    6.22    0.36
   3  -4   5    6.47    0.35
   3  -4   5    6.88    0.38
  -3  -4  -5    6.16    0.38
   3   4  -5    5.80    0.39
  -3   4   5    6.45    0.37
  -3  -4  -5    6.81    0.39
   3   4  -5    6.34    0.40
  -3  -4  -5    5.33    0.36
   3  -4   5    6.72    0.33
   3   4   5    6.42    0.39
  -3  -4   5    6.33    0.38
   3  -4  -5    6.29    0.38
   3   4   5    6.10    0.39
  -3   4  -5    6.53    0.34
   3  -4  -5    6.62    0.32
   3  -4  -5    6.48    0.38
  -3   4  -5    6.42    0.38
  -3   4  -5    6.45    0.34
   3   4   5    6.24    0.41
  -3  -4   5    6.55    0.39
  -3  -4   5    6.86    0.38
  -4  -4  -5    1.06    0.17
   4   4  -5    0.95    0.17
   4   4  -5    0.71    0.16
   4  -4   5    0.71    0.14
  -4  -4  -5    0.80    0.15
   4   4  -5    1.08    0.19
  -4   4   5    0.96    0.12
   4  -4   5    1.00    0.13
  -4   4   5    0.85    0.15
  -4  -4  -5    1.34    0.16
  -4   4  -5    0.90    0.16
  -4   4  -5    0.84    0.13
   4   4   5    1.04    0.18
  -4  -4   5    0.72    0.15
   4   4   5    0.63    0.15
  -4  -4   5    0.73    0.15
   4  -4  -5    1.03    0.18
   4  -4  -5    0.81    0.14
   4   4   5    0.81    0.16
  -4  -4   5    1.02    0.16
   5  -4   5    0.30    0.10
  -5  -4  -5    0.16    0.12
   5  -4   5    0.25    0.14
   5   4  -5    0.22    0.15
  -5  -4  -5    0.01    0.15
   5   4  -5    0.19    0.16
  -5   4   5    0.14    0.13
  -5  -4  -5    0.32    0.15
  -5   4  -5    0.24    0.16
  -5  -4   5    0.18    0.13
  -5  -4   5    0.05    0.14
  -5  -4   5    0.17    0.12
   5   4   5    0.04    0.14
  -5   4  -5    0.27    0.12
   5   4   5    0.36    0.15
   5  -4  -5    0.30    0.13
   0  -5  -5   -0.17    0.07
   0   5  -5   -0.27    0.10
   0  -5   5   -0.08    0.08
   0  -5   5   -0.16    0.07
   0   5   5    0.07    0.12
   0  -5  -5    0.00    0.09
   0   5  -5   -0.10    0.07
   0  -5  -5    0.03    0.09
   0  -5   5   -0.01    0.08
   0   5   5   -0.09    0.08
   0  -5  -5   -0.12    0.07
   0   5   5   -0.13    0.08
   0  -5   5   -0.07    0.05
   0   5  -5   -0.03    0.06
  -1  -5  -5    2.45    0.19
  -1  -5  -5    2.68    0.21
  -1   5   5    2.70    0.23
   1  -5   5    2.74    0.18
   1   5  -5    2.76    0.21
  -1   5   5    2.69    0.15
  -1  -5  -5    2.53    0.20
   1   5  -5    2.73    0.23
   1  -5   5    2.80    0.20
  -1   5   5    2.86    0.20
  -1   5   5    2.83    0.16
  -1  -5  -5    2.71    0.18
  -1   5   5    2.78    0.15
   1  -5   5    2.63    0.15
  -1   5   5    2.55    0.22
  -1   5  -5    2.46    0.16
  -1   5  -5    2.61    0.23
   1   5   5    2.81    0.19
   1   5   5    2.59    0.22
  -1   5  -5    2.54    0.16
   1   5   5    2.74    0.18
  -1  -5   5    2.65    0.18
  -1   5  -5    2.79    0.18
   1  -5  -5    2.78    0.14
  -1   5  -5    2.80    0.19
   1  -5  -5    2.61    0.19
   1  -5  -5    2.93    0.18
  -1  -5   5    3.05    0.22
   1   5   5    2.93    0.25
  -1   5  -5    2.81    0.15
  -1  -5   5    2.70    0.16
  -1   5  -5    3.08    0.21
  -1  -5   5    2.65    0.21
  -1  -5   5    2.71    0.17
  -2   5   5   29.37    1.36
  -2   5   5   27.80    1.34
  -2  -5  -5   27.92    1.31
  -2   5   5   28.61    1.38
  -2  -5  -5   27.39    1.38
  -2  -5  -5   28.07    1.32
   2   5  -5   23.11    1.35
   2  -5   5   27.90    1.32
  -2   5   5   28.48    1.33
   2   5  -5   27.87    1.38
   2  -5   5   27.12    1.34
  -2   5  -5   27.28    1.30
  -2   5  -5   28.94    1.33
   2   5   5   25.07    1.35
   2  -5  -5   26.62    1.31
  -2   5  -5   27.04    1.35
  -2   5  -5   28.11    1.28
   2  -5  -5   28.11    1.32
  -2  -5   5   28.83    1.37
   2  -5  -5   28.20    1.35
  -2   5  -5   28.35    1.34
  -2  -5   5   28.55    1.31
  -2   5  -5   27.16    1.28
  -2  -5   5   28.35    1.39
   2   5   5   27.78    1.37
  -2  -5   5   27.98    1.30
   2   5   5   28.00    1.38
  -2   5  -5   26.96    1.38
  -3  -5  -5    2.12    0.20
   3  -5   5    2.18    0.16
  -3   5   5    1.68    0.17
   3   5  -5    2.08    0.23
   3   5  -5    2.06    0.23
  -3  -5  -5    1.61    0.18
   3  -5   5    1.92    0.14
  -3  -5  -5    2.14    0.19
  -3   5   5    1.97    0.18
   3  -5   5    1.67    0.17
   3   5  -5    1.79    0.20
   3   5   5    2.07    0.21
  -3  -5   5    1.72    0.18
  -3   5  -5    1.81    0.16
   3  -5  -5    1.98    0.19
   3   5   5    1.62    0.18
  -3   5  -5    1.96    0.19
   3   5   5    2.15    0.22
  -3  -5   5    1.90    0.20
  -3  -5   5    2.20    0.20
  -3   5  -5    2.00    0.12
   3  -5  -5    2.01    0.18
   4   5  -5    1.33    0.21
   4   5  -5    1.48    0.21
  -4  -5  -5    1.90    0.21
   4   5  -5    1.38    0.21
  -4  -5  -5    1.69    0.19
  -4   5   5    1.59    0.15
   4  -5   5    1.59    0.18
   4  -5   5    1.60    0.15
  -4  -5  -5    2.03    0.21
  -4   5   5    1.84    0.19
   4   5   5    1.64    0.21
  -4  -5   5    1.65    0.20
   4   5   5    1.42    0.20
   4  -5  -5    1.63    0.18
  -4  -5   5    1.53    0.19
  -4   5  -5    1.55    0.16
  -4  -5   5    1.52    0.19
   4  -5  -5    1.63    0.20
   4   5   5    1.56    0.22
  -4   5  -5    1.67    0.21
  -5   5   5    0.13    0.16
  -5  -5  -5   -0.01    0.16
   5   5  -5    0.04    0.15
  -5   5   5    0.25    0.13
   5  -5   5    0.04    0.12
  -5  -5  -5    0.11    0.13
  -5  -5  -5    0.04    0.12
   5   5  -5    0.13    0.16
  -5  -5   5   -0.08    0.13
  -5  -5   5    0.06    0.12
  -5   5  -5    0.07    0.15
   5   5   5    0.16    0.14
   5   5   5   -0.16    0.13
   5   5   5   -0.07    0.14
  -5  -5   5   -0.15    0.14
   5  -5  -5   -0.07    0.12
   0  -6   5    0.35    0.10
   0  -6   5    0.49    0.10
   0   6   5    0.26    0.12
   0   6  -5    0.48    0.07
   0  -6  -5    0.39    0.10
   0  -6   5    0.37    0.09
   0   6   5    0.41    0.10
   0   6  -5    0.43    0.09
   0  -6  -5    0.47    0.08
   0  -6   5    0.53    0.07
   0   6  -5    0.50    0.12
   0   6   5    0.45    0.08
   0  -6  -5    0.36    0.09
   1  -6   5   21.44    1.07
  -1   6   5   21.65    1.03
   1   6  -5   21.32    1.08
   1   6  -5   21.16    1.07
  -1  -6  -5   21.93    1.06
   1  -6   5   21.19    1.06
  -1  -6  -5   20.58    1.03
  -1   6   5   21.73    1.02
  -1   6   5   21.21    1.07
   1  -6   5   21.75    1.00
  -1  -6  -5   21.84    1.09
  -1  -6  -5   19.84    1.03
  -1   6   5   22.68    1.03
  -1   6  -5   21.45    1.00
   1  -6  -5   21.17    1.02
   1   6   5   21.93    1.06
  -1   6  -5   21.84    1.08
  -1  -6   5   21.65    1.02
   1   6   5   21.84    1.05
   1  -6  -5   21.07    1.03
  -1  -6   5   21.77    1.00
  -1   6  -5   21.20    1.07
  -1  -6   5   22.13    1.08
  -1  -6   5   22.55    1.09
  -1   6  -5   21.83    1.00
  -1   6  -5   20.91    1.00
  -1  -6   5   22.08    1.00
   1   6   5   21.18    1.10
  -1   6  -5   22.07    1.06
   1   6   5   21.79    1.02
  -2   6   5    3.86    0.27
  -2  -6  -5    2.94    0.26
  -2  -6  -5    3.45    0.25
  -2   6   5    4.06    0.19
  -2   6   5    3.79    0.23
   2  -6   5    4.13    0.23
   2   6  -5    3.54    0.26
  -2   6   5    3.68    0.20
  -2   6   5    3.66    0.25
   2   6  -5    4.10    0.29
  -2  -6  -5    3.66    0.25
   2  -6   5    3.67    0.24
   2   6   5    3.93    0.25
  -2  -6   5    3.89    0.24
   2   6   5    3.88    0.30
   2  -6  -5    3.61    0.24
  -2  -6   5    3.38    0.27
   2  -6  -5    3.70    0.22
   2   6   5    3.84    0.27
  -2   6  -5    3.73    0.21
  -2   6  -5    3.59    0.26
   2  -6  -5    4.11    0.25
  -2   6  -5    4.05    0.21
  -2   6  -5    3.83    0.23
  -2  -6   5    4.23    0.29
  -2   6  -5    3.90    0.23
  -2  -6   5    3.89    0.25
  -3  -6  -5   18.84    0.98
  -3  -6  -5   18.78    0.94
  -3  -6  -5   18.28    0.94
   3   6  -5   19.50    0.99
   3  -6   5   18.03    0.96
  -3   6   5   18.51    0.96
   3   6  -5   19.38    1.01
  -3   6   5   18.92    0.92
   3   6  -5   18.43    0.98
   3  -6   5   17.79    0.91
  -3   6  -5   18.18    0.90
  -3  -6   5   19.75    0.94
   3  -6  -5   18.58    0.95
  -3  -6   5   17.85    0.98
  -3   6  -5   18.42    0.92
   3   6   5   19.92    1.01
   3   6   5   18.96    0.98
   3  -6  -5   19.02    0.94
  -3  -6   5   19.55    0.93
   3   6   5   20.13    0.98
  -4  -6  -5    1.84    0.22
   4   6  -5    1.84    0.24
  -4   6   5    1.86    0.19
  -4  -6  -5    1.92    0.21
   4  -6   5    1.97    0.17
   4  -6   5    1.91    0.20
   4   6  -5    2.00    0.24
  -4  -6  -5    2.13    0.22
   4   6  -5    1.61    0.22
   4  -6  -5    1.55    0.20
   4   6   5    1.94    0.23
  -4   6  -5    1.72    0.16
  -4  -6   5    2.47    0.23
  -4  -6   5    1.94    0.22
   4  -6  -5    1.70    0.19
   4   6   5    1.38    0.21
   4   6   5    1.76    0.24
  -4   6  -5    1.70    0.21
  -4  -6   5    1.60    0.20
  -5  -6  -5    0.20    0.14
   5   6  -5    0.14    0.17
  -5  -6  -5    0.08    0.17
  -5   6   5    0.10    0.15
  -5  -6  -5    0.07    0.14
   5   6  -5    0.00    0.16
   5   6  -5    0.15    0.16
   5  -6   5    0.13    0.12
  -5   6   5    0.39    0.14
   5  -6  -5    0.25    0.12
   5   6   5   -0.09    0.15
  -5  -6   5    0.29    0.16
  -5   6  -5    0.18    0.16
   5   6   5    0.07    0.14
  -5  -6   5    0.09    0.14
   5   6   5   -0.02    0.16
  -5  -6   5    0.16    0.14
   0  -7   5    0.07    0.09
   0   7   5   -0.09    0.08
   0  -7   5   -0.04    0.08
   0   7  -5    0.00    0.10
   0  -7  -5    0.06    0.06
   0  -7  -5   -0.13    0.08
   0  -7  -5    0.03    0.08
   0   7   5    0.04    0.11
   0   7  -5   -0.02    0.06
   0  -7   5    0.06    0.07
   0  -7   5    0.00    0.06
   0   7   5    0.01    0.07
   0   7  -5   -0.02    0.07
  -1  -7  -5    0.40    0.11
  -1  -7  -5    0.54    0.11
   1  -7   5    0.45    0.07
   1   7  -5    0.06    0.12
  -1   7   5    0.45    0.06
   1  -7   5    0.29    0.10
  -1   7   5    0.34    0.12
  -1   7   5    0.43    0.10
  -1  -7  -5    0.13    0.07
   1   7  -5    0.32    0.10
   1  -7   5    0.37    0.09
  -1  -7  -5    0.26    0.08
  -1   7   5    0.44    0.08
  -1  -7   5    0.41    0.08
   1  -7  -5    0.25    0.09
  -1  -7   5    0.42    0.12
  -1   7  -5    0.42    0.07
   1   7   5    0.34    0.09
  -1   7  -5    0.34    0.12
  -1  -7   5    0.31    0.05
  -1   7  -5    0.37    0.09
   1   7   5    0.43    0.07
   1  -7  -5    0.41    0.11
  -1   7  -5    0.36    0.05
  -1   7  -5    0.27    0.05
   1   7   5    0.25    0.11
  -1  -7   5    0.40    0.11
   1   7   5    0.45    0.14
   1  -7  -5    0.50    0.08
   2   7  -5    1.96    0.24
  -2   7   5    2.40    0.22
  -2  -7  -5    2.39    0.20
  -2  -7  -5    2.08    0.21
   2  -7   5    2.29    0.17
   2   7  -5    2.44    0.21
   2   7  -5    2.06    0.23
  -2   7   5    2.56    0.21
   2  -7   5    2.36    0.19
  -2   7   5    2.20    0.14
  -2  -7  -5    2.48    0.21
   2   7   5    2.54    0.25
   2  -7  -5    2.26    0.19
  -2  -7   5    2.34    0.22
  -2   7  -5    2.21    0.16
  -2  -7   5    2.31    0.19
  -2   7  -5    2.25    0.22
   2  -7  -5    2.62    0.20
   2   7   5    2.67    0.23
  -2   7  -5    2.14    0.18
  -2   7  -5    2.18    0.21
   2  -7  -5    2.27    0.15
  -2  -7   5    2.20    0.20
   2   7   5    2.15    0.19
   3  -7   5    0.12    0.08
  -3   7   5    0.11    0.11
  -3  -7  -5    0.05    0.12
  -3  -7  -5    0.10    0.12
   3   7  -5    0.05    0.12
   3   7  -5    0.17    0.15
  -3  -7  -5    0.01    0.11
  -3   7   5    0.04    0.11
   3   7  -5    0.11    0.17
  -3  -7   5    0.02    0.12
   3   7   5    0.00    0.13
   3  -7  -5    0.09    0.11
  -3  -7   5    0.25    0.11
   3  -7  -5   -0.10    0.08
  -3   7  -5    0.09    0.12
  -3   7  -5    0.11    0.08
  -3  -7   5    0.05    0.12
  -3   7  -5    0.02    0.10
   3   7   5   -0.06    0.11
   3   7   5   -0.08    0.16
   4   7  -5   -0.05    0.16
   4   7  -5    0.14    0.14
  -4   7   5   -0.01    0.11
  -4  -7  -5   -0.13    0.12
  -4  -7  -5   -0.02    0.14
  -4  -7  -5   -0.17    0.12
   4  -7   5    0.09    0.11
   4   7  -5   -0.05    0.15
  -4  -7   5    0.00    0.12
   4  -7  -5   -0.22    0.12
   4   7   5    0.07    0.13
   4   7   5    0.10    0.14
  -4  -7   5    0.13    0.13
  -4   7  -5   -0.21    0.11
  -4  -7   5   -0.03    0.12
   4  -7  -5   -0.17    0.08
   4   7   5    0.27    0.17
   0   8   5    3.38    0.24
   0  -8  -5    3.30    0.26
   0  -8  -5    3.48    0.21
   0   8   5    3.10    0.28
   0  -8   5    3.92    0.27
   0   8  -5    3.45    0.27
   0   8  -5    3.75    0.24
   0   8   5    3.61    0.22
   0  -8  -5    3.48    0.24
   0  -8   5    3.56    0.21
   0  -8   5    3.65    0.28
  -1  -8  -5    5.51    0.31
   1   8  -5    5.61    0.37
   1  -8   5    5.57    0.34
  -1   8   5    5.16    0.35
  -1   8   5    5.55    0.32
  -1  -8  -5    5.61    0.33
   1  -8   5    5.63    0.35
   1  -8   5    5.71    0.29
   1   8  -5    5.77    0.34
  -1  -8  -5    4.61    0.35
  -1   8  -5    5.93    0.37
  -1  -8   5    4.82    0.35
  -1  -8   5    5.84    0.31
   1   8   5    5.46    0.30
  -1   8  -5    5.50    0.33
   1  -8  -5    5.61    0.33
   1   8   5    5.27    0.35
   1  -8  -5    6.14    0.30
   1   8   5    6.17    0.40
   1  -8  -5    5.37    0.34
  -2  -8  -5    5.02    0.32
   2   8  -5    5.10    0.34
  -2  -8  -5    5.12    0.31
   2   8  -5    5.24    0.39
  -2   8   5    5.62    0.34
   2   8  -5    5.56    0.37
  -2  -8  -5    3.75    0.34
   2  -8   5    5.29    0.31
  -2   8   5    5.29    0.35
  -2   8  -5    5.34    0.34
  -2  -8   5    4.44    0.35
  -2   8  -5    5.17    0.35
  -2   8  -5    5.20    0.29
  -2  -8   5    5.24    0.29
   2  -8  -5    5.42    0.32
   2  -8  -5    4.94    0.31
   2   8   5    4.89    0.35
   2   8   5    5.85    0.39
  -2   8  -5    4.88    0.28
  -2  -8   5    5.29    0.31
   2   8   5    5.95    0.32
  -3   8   5    4.09    0.31
   3   8  -5    4.46    0.35
  -3  -8  -5    4.16    0.31
   3   8  -5    4.34    0.32
  -3   8   5    4.56    0.30
  -3  -8  -5    3.69    0.32
   3   8  -5    4.08    0.38
  -3  -8  -5    4.17    0.30
   3   8   5    4.52    0.31
   3  -8  -5    3.75    0.28
  -3  -8   5    4.29    0.30
  -3   8  -5    4.18    0.29
  -3   8  -5    3.71    0.31
  -3   8  -5    4.40    0.32
   3   8   5    4.71    0.39
  -3  -8   5    4.13    0.32
  -3  -8   5    4.46    0.29
   3   8   5    4.58    0.35
  -4  -8  -5    2.65    0.26
  -4  -8  -5    2.43    0.25
  -4   8   5    2.54    0.23
   4   8  -5    2.55    0.31
   4   8  -5    2.82    0.29
  -4  -8  -5    2.29    0.27
   4   8  -5    2.55    0.28
   4   8   5    2.19    0.28
   4   8   5    2.43    0.26
   4   8   5    2.32    0.29
  -4  -8   5    2.76    0.26
  -4  -8   5    2.50    0.24
   4  -8  -5    2.47    0.25
  -4  -8   5    2.31    0.26
   0  -9  -5    0.01    0.10
   0   9  -5   -0.13    0.13
   0  -9  -5    0.01    0.11
   0  -9   5   -0.13    0.10
   0   9   5   -0.03    0.14
   0  -9  -5    0.03    0.06
   0  -9   5   -0.15    0.07
   0   9  -5    0.10    0.08
   0   9  -5   -0.16    0.12
   0   9   5    0.01    0.11
  -1   9   5    0.80    0.17
   1  -9   5    0.75    0.10
  -1   9   5    1.09    0.13
   1   9  -5    0.50    0.18
   1   9  -5    0.50    0.16
   1  -9   5    0.74    0.13
   1   9  -5    0.89    0.13
  -1  -9  -5    0.79    0.11
  -1  -9  -5    0.93    0.16
  -1  -9  -5    0.89    0.14
  -1  -9   5    0.74    0.15
   1   9   5    1.09    0.20
  -1   9  -5    0.79    0.17
   1   9   5    0.82    0.16
   1  -9  -5    0.85    0.10
   1  -9  -5    0.89    0.15
  -1  -9   5    0.90    0.12
   1  -9  -5    0.81    0.13
  -1   9  -5    0.95    0.13
  -1   9  -5    0.95    0.16
  -2  -9  -5    0.28    0.11
  -2   9   5    0.13    0.13
  -2  -9  -5    0.24    0.11
  -2  -9  -5    0.24    0.13
   2   9  -5    0.01    0.11
  -2   9   5    0.27    0.13
   2  -9   5    0.17    0.09
   2   9  -5    0.17    0.15
   2   9  -5   -0.03    0.16
  -2  -9   5    0.12    0.13
  -2   9  -5    0.12    0.13
   2   9   5    0.07    0.14
  -2   9  -5    0.30    0.14
   2   9   5    0.21    0.10
   2  -9  -5    0.26    0.11
   2  -9  -5    0.16    0.09
  -2  -9   5    0.23    0.11
   2   9   5    0.41    0.18
  -3  -9  -5    0.04    0.11
  -3   9   5    0.04    0.11
  -3   9   5    0.25    0.14
  -3  -9  -5    0.23    0.14
  -3  -9  -5    0.32    0.13
   3   9  -5    0.26    0.18
   3   9  -5    0.06    0.15
   3   9  -5    0.13    0.13
   3   9   5    0.10    0.11
  -3  -9   5    0.21    0.13
   3   9   5    0.07    0.14
   3  -9  -5    0.11    0.10
   3   9   5    0.14    0.17
  -3  -9   5    0.11    0.12
  -4  -9  -5    1.15    0.21
   4   9  -5    0.83    0.24
  -4  -9  -5    1.50    0.20
   4   9  -5    1.34    0.22
   4   9  -5    1.44    0.25
   4   9   5    1.14    0.19
  -4  -9   5    0.98    0.19
  -4  -9   5    0.71    0.19
   4   9   5    1.25    0.26
   4   9   5    1.11    0.23
   0 -10  -5    3.09    0.26
   0  10  -5    2.35    0.29
   0  10   5    3.29    0.31
   0  10   5    3.00    0.25
   0  10  -5    3.49    0.29
   0 -10   5    3.22    0.27
   0 -10   5    3.19    0.21
   0 -10  -5    3.24    0.23
   1  10  -5    1.59    0.25
  -1 -10  -5    1.74    0.22
  -1  10   5    1.88    0.24
   1  10  -5    1.68    0.23
   1 -10   5    1.89    0.19
  -1 -10  -5    1.92    0.19
  -1 -10   5    2.00    0.18
   1 -10  -5    1.78    0.20
  -1 -10   5    2.12    0.23
   1 -10  -5    2.15    0.20
  -1  10  -5    2.15    0.25
   1  10   5    2.18    0.26
  -1  10  -5    1.98    0.22
   1  10   5    2.24    0.23
  -2  10   5    4.36    0.33
   2  10  -5    4.32    0.39
   2  10  -5    3.30    0.33
  -2 -10  -5    3.87    0.30
   2  10  -5    4.39    0.30
  -2 -10  -5    4.18    0.32
  -2  10   5    3.73    0.32
   2 -10   5    4.20    0.28
  -2 -10   5    4.10    0.32
   2 -10  -5    4.08    0.28
  -2  10  -5    4.01    0.32
   2  10   5    3.75    0.31
   2  10   5    3.01    0.34
  -2  10  -5    4.07    0.33
  -2 -10   5    4.72    0.29
  -3 -10  -5    1.83    0.23
  -3 -10  -5    1.93    0.22
  -3  10   5    1.69    0.19
   3  10  -5    1.33    0.24
   3  10  -5    1.34    0.25
   3  10  -5    1.81    0.22
   3  10   5    1.75    0.27
  -3 -10   5    1.87    0.21
   3  10   5    1.40    0.23
  -3 -10   5    2.18    0.25
   0  11  -5   -0.14    0.15
   0  11  -5    0.02    0.14
   0 -11   5   -0.13    0.11
   0 -11  -5   -0.05    0.12
   0  11   5    0.10    0.13
   0 -11  -5   -0.07    0.10
   0  11   5    0.22    0.16
  -1 -11  -5    0.77    0.15
   1  11  -5    0.79    0.19
   1  11  -5    0.75    0.20
  -1  11   5    0.64    0.19
   1 -11   5    0.50    0.14
  -1 -11  -5    0.94    0.17
   1  11   5    0.92    0.18
  -1 -11   5    0.74    0.12
  -1 -11   5    0.56    0.16
   1  11   5    0.68    0.20
   1 -11  -5    0.93    0.17
   1 -11  -5    0.98    0.15
  -1  11  -5    0.57    0.18
  -1  11  -5    0.92    0.18
   2  11  -5    0.04    0.17
  -2 -11  -5    0.18    0.15
   2  11  -5   -0.18    0.15
  -2  11   5    0.24    0.15
  -2 -11  -5    0.23    0.12
  -2 -11   5    0.15    0.11
   2  11   5    0.20    0.16
   2  11   5   -0.02    0.17
  -2 -11   5    0.00    0.13
  -2  11  -5    0.15    0.15
   2 -11  -5    0.00    0.11
   0  12  -5    5.21    0.40
   0  12   5    5.12    0.43
   0  12  -5    5.63    0.44
   0 -12   5    5.08    0.37
   0 -12  -5    5.05    0.34
   0 -12  -5    5.31    0.38
  -1 -12  -5    1.31    0.21
   1  12  -5    0.70    0.21
   1 -12   5    0.93    0.17
  -1  12   5    0.97    0.21
   1  12  -5    1.13    0.22
  -1 -12  -5    0.97    0.16
  -1 -12   5    0.64    0.18
  -1  12  -5    0.71    0.18
   1 -12  -5    1.05    0.16
   1  12   5    0.99    0.19
   1  12   5    0.84    0.22
  -1  12  -5    1.14    0.23
   0   0   6  137.09    6.34
   0   0  -6  138.92    6.34
   0   0   6  137.11    6.25
   0   0  -6  134.01    6.22
   0   0   6  138.57    6.54
   0   0  -6  141.99    6.54
   0   0  -6  140.88    6.46
   0   0   6  124.77    6.54
   0   0   6  128.73    6.22
   0   0  -6  131.74    6.54
   0   0  -6  140.06    6.25
   1   0   6  202.78    9.41
   1   0   6  188.76    9.58
  -1   0   6  190.42    9.70
   1   0  -6  187.13    9.69
  -1   0  -6  210.19    9.42
   1   0  -6  202.28    9.57
  -1   0   6  212.05    9.25
  -1   0   6  205.09    9.41
   1   0   6  184.48    9.28
  -1   0   6  205.53    9.57
  -1   0  -6  210.88    9.69
   1   0   6  206.61    9.70
   1   0  -6  207.30    9.41
  -1   0   6  219.77    9.28
  -1   0   6  201.44    9.25
  -1   0  -6  196.09    9.24
  -1   0  -6  213.58    9.58
   1   0   6  195.27    9.24
   1   0   6  197.68    9.70
   2   0   6    0.56    0.10
  -2   0  -6    0.64    0.10
  -2   0  -6    0.64    0.10
   2   0   6    0.43    0.10
   2   0   6    0.62    0.07
  -2   0  -6    0.74    0.07
   2   0  -6    0.70    0.10
   2   0  -6    0.58    0.08
   2   0   6    0.54    0.09
   2   0  -6    0.61    0.11
  -2   0  -6    0.94    0.12
  -2   0   6    0.63    0.08
  -2   0   6    0.51    0.09
  -2   0   6    0.77    0.12
  -2   0   6    0.66    0.10
   2   0  -6    0.68    0.11
   2   0   6    0.72    0.10
   3   0  -6   17.01    0.83
   3   0   6   15.28    0.87
   3   0  -6   17.76    0.88
  -3   0  -6   18.04    0.82
  -3   0   6   17.15    0.82
  -3   0  -6   17.35    0.84
   3   0  -6   13.59    0.83
   3   0  -6   17.56    0.81
  -3   0   6   15.70    0.85
  -3   0  -6   17.05    0.83
   3   0   6   17.60    0.83
  -3   0  -6   17.15    0.84
   3   0   6   17.01    0.83
   3   0   6   16.55    0.84
   4   0   6    0.77    0.11
  -4   0  -6    0.95    0.10
   4   0   6    0.94    0.15
   4   0   6    0.76    0.15
  -4   0   6    0.99    0.13
   4   0  -6    1.02    0.14
  -4   0  -6    0.80    0.14
   4   0  -6    0.82    0.16
  -4   0  -6    0.73    0.15
   4   0  -6    1.06    0.11
   4   0  -6    1.20    0.17
  -4   0   6    0.96    0.15
   5   0  -6   -0.16    0.13
  -5   0  -6    0.03    0.12
   5   0   6    0.02    0.12
   5   0  -6   -0.02    0.11
   5   0   6    0.05    0.11
  -5   0   6    0.18    0.14
  -5   0   6    0.06    0.11
  -5   0  -6   -0.12    0.14
  -5   0   6   -0.11    0.11
   0  -1   6   -0.44    0.04
   0  -1  -6   -0.47    0.05
   0   1  -6   -0.45    0.04
   0   1   6   -0.40    0.06
   0  -1   6   -0.42    0.06
   0  -1   6   -0.45    0.04
   0  -1   6   -0.40    0.04
   0   1   6   -0.35    0.05
   0   1   6   -0.40    0.04
   0   1  -6   -0.43    0.04
   0   1  -6   -0.39    0.03
   0   1   6   -0.43    0.05
   0   1   6   -0.35    0.06
   0  -1  -6   -0.46    0.06
   0  -1  -6   -0.41    0.04
   0  -1   6   -0.44    0.03
   0  -1  -6   -0.40    0.04
   0   1  -6   -0.48    0.04
   0   1  -6   -0.46    0.05
   0  -1  -6   -0.40    0.06
   0  -1   6   -0.48    0.06
   0  -1  -6   -0.47    0.06
   0   1   6   -0.50    0.06
   0   1  -6   -0.43    0.07
  -1  -1  -6    0.02    0.07
   1   1  -6    0.02    0.05
  -1  -1  -6   -0.08    0.06
  -1   1   6   -0.01    0.04
   1  -1   6   -0.05    0.05
   1   1  -6    0.00    0.04
  -1  -1  -6   -0.02    0.04
  -1   1   6   -0.08    0.05
   1  -1   6   -0.07    0.03
   1  -1   6   -0.06    0.04
   1   1  -6    0.05    0.07
   1   1  -6   -0.15    0.06
  -1  -1  -6   -0.10    0.05
  -1  -1  -6   -0.08    0.05
   1  -1   6   -0.04    0.02
   1  -1   6   -0.10    0.06
  -1   1   6   -0.03    0.06
  -1  -1  -6   -0.09    0.06
  -1   1   6    0.05    0.06
  -1   1   6   -0.01    0.05
   1   1  -6   -0.03    0.05
   1   1  -6    0.04    0.05
   1  -1   6    0.07    0.05
   1  -1  -6   -0.06    0.04
  -1  -1   6   -0.08    0.05
  -1  -1   6   -0.04    0.04
  -1   1  -6   -0.11    0.05
  -1  -1   6   -0.06    0.05
   1   1   6   -0.10    0.06
  -1   1  -6   -0.08    0.05
   1   1   6    0.00    0.06
   1  -1  -6   -0.03    0.03
   1   1   6   -0.07    0.05
  -1   1  -6   -0.04    0.04
   1   1   6   -0.09    0.05
   1  -1  -6   -0.09    0.06
   1  -1  -6   -0.04    0.05
  -1   1  -6   -0.06    0.05
   1   1   6    0.01    0.06
  -1  -1   6    0.01    0.07
   1   1   6   -0.03    0.04
  -1  -1   6   -0.04    0.05
   1  -1  -6   -0.06    0.05
   1  -1  -6   -0.11    0.05
   1  -1  -6   -0.01    0.06
  -1   1  -6    0.02    0.05
  -1  -1   6   -0.07    0.07
  -2  -1  -6    0.01    0.08
   2   1  -6    0.01    0.07
  -2   1   6    0.13    0.08
   2   1  -6   -0.10    0.09
  -2  -1  -6    0.00    0.06
  -2  -1  -6    0.08    0.10
   2  -1   6   -0.06    0.07
   2   1  -6   -0.01    0.09
   2  -1   6   -0.02    0.03
  -2   1   6   -0.12    0.08
   2  -1   6   -0.02    0.08
  -2   1   6    0.01    0.09
  -2   1   6   -0.05    0.05
   2  -1   6   -0.05    0.08
   2   1  -6    0.05    0.10
  -2  -1  -6    0.20    0.11
   2  -1   6    0.06    0.07
   2   1   6    0.02    0.07
   2  -1  -6    0.03    0.09
  -2   1  -6    0.00    0.03
   2  -1  -6    0.10    0.06
  -2   1  -6    0.05    0.08
  -2  -1   6   -0.01    0.08
   2   1   6    0.04    0.09
  -2  -1   6    0.08    0.07
   2   1   6   -0.02    0.09
   2   1   6    0.08    0.10
  -2  -1   6   -0.02    0.09
   2  -1  -6   -0.05    0.07
   2  -1  -6   -0.11    0.09
  -2   1  -6    0.09    0.07
  -2   1  -6    0.02    0.09
  -2  -1   6    0.02    0.10
  -3  -1  -6    0.01    0.06
   3   1  -6    0.05    0.10
   3  -1   6    0.06    0.06
  -3  -1  -6    0.00    0.10
   3  -1   6    0.12    0.09
  -3   1   6    0.06    0.08
  -3  -1  -6   -0.04    0.08
   3   1  -6    0.03    0.09
   3  -1   6    0.07    0.08
  -3   1   6    0.01    0.07
   3  -1   6    0.05    0.04
   3   1  -6    0.02    0.09
   3   1  -6    0.09    0.05
  -3   1  -6    0.11    0.08
   3   1   6    0.09    0.08
   3  -1  -6    0.03    0.05
  -3  -1   6    0.01    0.07
   3  -1  -6    0.00    0.09
  -3  -1   6    0.10    0.07
   3   1   6    0.01    0.09
   3   1   6    0.07    0.06
  -3   1  -6    0.01    0.07
   3  -1  -6    0.00    0.07
  -3   1  -6    0.02    0.04
  -3  -1   6    0.15    0.08
  -3   1  -6   -0.07    0.09
   3  -1  -6    0.10    0.09
   3   1   6   -0.02    0.09
   4   1  -6    2.12    0.23
   4  -1   6    1.89    0.14
   4  -1   6    1.76    0.20
   4   1  -6    2.05    0.22
  -4  -1  -6    1.81    0.16
   4   1  -6    1.87    0.19
  -4   1   6    1.96    0.18
   4   1  -6    1.93    0.17
  -4  -1  -6    1.50    0.17
  -4   1   6    2.13    0.20
   4  -1   6    1.66    0.18
  -4   1  -6    2.04    0.21
  -4   1  -6    2.17    0.19
  -4  -1   6    2.13    0.18
   4  -1  -6    1.85    0.17
  -4  -1   6    2.18    0.20
   4  -1  -6    1.77    0.21
   4  -1  -6    1.65    0.20
   4   1   6    1.91    0.17
   4   1   6    2.21    0.21
   4   1   6    1.14    0.18
  -4   1  -6    2.33    0.14
  -5  -1  -6    0.38    0.14
   5  -1   6    0.22    0.13
  -5  -1  -6    0.40    0.16
  -5   1   6    0.69    0.13
   5   1  -6    0.27    0.15
   5  -1   6    0.38    0.15
   5   1  -6    0.14    0.12
  -5   1   6    0.39    0.14
  -5   1  -6    0.30    0.13
   5  -1  -6    0.61    0.16
   5  -1  -6    0.34    0.12
   5   1   6    0.21    0.14
   5   1   6    0.59    0.15
  -5  -1   6    0.28    0.15
  -5   1  -6    0.24    0.15
  -5  -1   6    0.42    0.13
  -5  -1   6    0.13    0.12
   0  -2   6  112.26    6.26
   0   2   6  137.38    6.33
   0  -2  -6  135.25    6.27
   0  -2   6  128.23    6.34
   0   2   6  139.14    6.27
   0  -2   6  132.08    6.15
   0   2   6  138.70    6.35
   0  -2  -6  128.51    6.07
   0   2  -6  137.52    6.35
   0  -2  -6  133.54    6.15
   0   2   6  134.29    6.14
   0   2   6  133.36    6.05
   0  -2  -6  133.91    6.33
   0   2  -6  140.93    6.15
   0  -2   6  120.72    6.34
   0   2   6  126.56    6.07
   0   2  -6  138.41    6.34
   0  -2   6  133.07    6.06
   0   2   6  136.34    6.35
   0   2  -6  129.95    6.06
   0   2  -6  135.38    6.03
   0  -2   6  132.37    6.03
  -1   2   6  142.13    6.66
   1  -2   6  144.08    6.88
  -1   2   6  147.86    6.97
   1   2  -6  154.64    6.99
  -1   2   6  142.98    6.88
  -1  -2  -6  148.14    6.90
   1   2  -6  149.41    6.79
   1  -2   6  144.41    6.63
  -1  -2  -6  145.86    6.97
  -1   2   6  154.36    6.68
   1   2  -6  123.76    6.98
   1  -2   6  145.37    6.97
   1  -2   6  141.18    6.67
  -1   2   6  152.45    6.99
  -1  -2  -6  148.57    6.98
  -1  -2  -6  149.82    6.68
   1  -2   6  150.79    6.77
   1   2  -6  156.25    6.89
  -1  -2  -6  154.83    6.78
   1   2  -6  143.24    6.67
   1   2  -6  143.08    6.65
   1   2   6  150.17    6.78
   1   2   6  147.36    6.90
   1   2   6  153.09    6.99
  -1   2  -6  145.48    6.97
  -1  -2   6  139.10    6.99
   1   2   6  154.66    6.66
  -1   2  -6  147.41    6.88
   1  -2  -6  147.06    6.88
   1  -2  -6  146.52    6.66
  -1   2  -6  145.04    6.63
  -1  -2   6  146.71    6.67
   1   2   6  147.66    6.68
  -1  -2   6  133.26    6.78
  -1  -2   6  129.12    6.89
   1  -2  -6  148.74    6.99
  -1   2  -6  140.73    6.67
   1  -2  -6  138.19    6.68
  -1   2  -6  142.39    6.97
  -1   2  -6  143.41    6.77
   1   2   6  150.68    6.97
  -1   2  -6  152.32    6.98
  -1  -2   6  146.32    6.65
   1  -2  -6  145.42    6.97
  -1  -2   6  154.84    6.99
   2   2  -6   32.25    1.47
   2   2  -6   30.75    1.50
  -2   2   6   32.82    1.46
  -2  -2  -6   31.44    1.52
   2   2  -6   32.40    1.55
  -2   2   6   33.96    1.53
  -2   2   6   32.38    1.46
   2  -2   6   32.02    1.53
  -2  -2  -6   27.77    1.46
  -2   2   6   31.33    1.48
   2  -2   6   31.84    1.49
   2   2  -6   31.17    1.50
   2  -2   6   32.31    1.45
  -2  -2  -6   28.93    1.47
   2  -2   6   31.96    1.48
   2  -2  -6   29.53    1.47
   2  -2  -6   31.69    1.53
  -2   2  -6   32.36    1.44
   2  -2  -6   32.02    1.49
   2   2   6   31.39    1.52
   2   2   6   31.66    1.53
   2  -2  -6   32.02    1.46
  -2   2  -6   28.82    1.46
  -2  -2   6   31.54    1.53
  -2   2  -6   32.34    1.50
  -2  -2   6   29.12    1.46
  -2  -2   6   30.92    1.50
   2   2   6   26.06    1.49
   2   2   6   32.78    1.53
   3   2  -6    1.06    0.14
  -3  -2  -6    0.93    0.14
   3  -2   6    1.21    0.13
  -3   2   6    1.08    0.12
   3   2  -6    1.34    0.15
  -3  -2  -6    0.81    0.12
  -3   2   6    1.27    0.14
   3  -2   6    0.97    0.14
  -3   2   6    1.13    0.12
  -3  -2  -6    1.08    0.12
   3   2  -6    1.23    0.16
   3  -2   6    1.11    0.09
   3   2   6    1.14    0.15
  -3   2  -6    1.29    0.11
  -3   2  -6    1.25    0.15
   3  -2  -6    1.14    0.10
   3   2   6    1.22    0.15
  -3  -2   6    1.02    0.12
  -3  -2   6    1.20    0.14
  -3   2  -6    1.27    0.12
   3  -2  -6    1.04    0.15
   3   2   6    1.24    0.14
  -3  -2   6    1.16    0.13
   3  -2  -6    0.84    0.13
  -4  -2  -6    0.21    0.11
   4   2  -6    0.18    0.12
  -4  -2  -6    0.27    0.10
   4  -2   6    0.43    0.11
  -4  -2  -6   -0.04    0.12
   4   2  -6    0.15    0.13
   4   2  -6    0.25    0.12
  -4   2   6    0.32    0.09
  -4   2   6    0.13    0.11
   4   2  -6   -0.01    0.12
   4  -2   6    0.26    0.12
   4   2   6    0.12    0.11
   4   2   6    0.21    0.11
  -4   2  -6    0.29    0.11
  -4   2  -6    0.21    0.13
  -4  -2   6    0.36    0.12
   4   2   6    0.40    0.13
   4  -2  -6    0.21    0.13
   4  -2  -6    0.33    0.12
   4  -2  -6    0.19    0.09
  -4  -2   6    0.20    0.11
  -5   2   6    0.54    0.14
  -5  -2  -6    0.19    0.15
   5   2  -6    0.13    0.13
   5  -2   6    0.37    0.15
  -5  -2  -6    0.11    0.12
   5  -2   6    0.19    0.11
   5   2  -6    0.26    0.15
   5   2   6    0.21    0.13
  -5  -2   6    0.33    0.13
  -5   2  -6    0.20    0.15
  -5   2  -6    0.16    0.12
   5   2   6    0.35    0.15
  -5  -2   6    0.03    0.13
  -5  -2   6    0.56    0.17
   5  -2  -6    0.28    0.15
   0  -3  -6   -0.40    0.04
   0  -3  -6   -0.41    0.05
   0  -3   6   -0.30    0.07
   0  -3   6   -0.33    0.06
   0  -3  -6   -0.36    0.07
   0   3   6   -0.37    0.05
   0  -3  -6   -0.29    0.06
   0   3  -6   -0.30    0.05
   0  -3  -6   -0.31    0.03
   0   3  -6   -0.31    0.05
   0  -3   6   -0.30    0.05
   0   3  -6   -0.34    0.03
   0  -3  -6   -0.34    0.08
   0   3   6   -0.39    0.06
   0   3   6   -0.33    0.07
   0   3  -6   -0.34    0.04
   0   3  -6   -0.36    0.07
   0   3   6   -0.43    0.05
   0  -3   6   -0.32    0.03
   0  -3  -6   -0.38    0.06
   0   3   6   -0.27    0.07
   0   3  -6   -0.36    0.05
   0   3  -6   -0.39    0.08
   0  -3   6   -0.30    0.04
   1  -3   6   28.63    1.37
  -1  -3  -6   29.26    1.42
  -1   3   6   29.11    1.35
  -1   3   6   30.09    1.40
  -1  -3  -6   27.94    1.36
   1  -3   6   28.72    1.39
   1   3  -6   30.74    1.43
  -1   3   6   28.06    1.39
   1  -3   6   29.22    1.40
  -1  -3  -6   29.08    1.41
  -1   3   6   27.44    1.42
  -1  -3  -6   27.32    1.35
   1   3  -6   29.14    1.35
   1   3  -6   29.70    1.34
  -1   3   6   28.65    1.36
   1   3  -6   26.36    1.39
   1  -3   6   29.53    1.35
  -1  -3  -6   26.42    1.38
  -1   3  -6   28.84    1.32
   1   3   6   30.03    1.38
  -1  -3   6   30.07    1.35
   1  -3  -6   29.13    1.40
  -1   3  -6   27.62    1.42
   1   3   6   30.28    1.36
  -1   3  -6   28.26    1.41
  -1   3  -6   29.09    1.37
  -1  -3   6   30.54    1.43
  -1   3  -6   28.49    1.34
   1  -3  -6   29.43    1.36
   1   3   6   29.94    1.42
  -1   3  -6   29.39    1.40
  -1  -3   6   27.73    1.42
   1  -3  -6   27.64    1.35
  -1   3  -6   28.81    1.32
   1   3   6   28.24    1.42
   1   3   6   28.79    1.41
  -1  -3   6   30.43    1.40
  -1  -3   6   29.14    1.34
  -1   3  -6   29.40    1.39
   1  -3  -6   29.02    1.40
  -2   3   6    0.05    0.08
   2  -3   6   -0.13    0.06
  -2   3   6   -0.14    0.08
  -2  -3  -6   -0.08    0.09
   2  -3   6    0.07    0.06
  -2  -3  -6   -0.07    0.07
   2   3  -6    0.04    0.09
   2   3  -6   -0.04    0.08
   2  -3   6    0.03    0.07
   2   3  -6    0.06    0.11
  -2  -3  -6    0.01    0.08
  -2   3   6    0.01    0.06
  -2   3   6    0.04    0.08
   2  -3   6   -0.01    0.05
   2  -3  -6   -0.12    0.06
   2  -3  -6    0.00    0.07
  -2  -3   6   -0.07    0.08
   2  -3  -6    0.11    0.09
  -2   3  -6    0.00    0.08
   2   3   6    0.05    0.10
  -2   3  -6   -0.02    0.07
  -2  -3   6    0.00    0.08
  -2   3  -6   -0.05    0.06
  -2  -3   6   -0.02    0.08
   2   3   6   -0.02    0.08
   2   3   6   -0.06    0.09
  -3  -3  -6   16.04    0.87
   3   3  -6   18.86    0.88
   3  -3   6   17.66    0.86
   3   3  -6   18.66    0.90
   3  -3   6   17.86    0.84
   3   3  -6   18.02    0.92
  -3   3   6   17.10    0.86
  -3   3   6   17.93    0.84
  -3  -3  -6   18.08    0.89
   3  -3   6   16.12    0.90
  -3  -3  -6   18.11    0.86
  -3   3   6   17.30    0.88
   3   3   6   17.46    0.91
   3   3   6   17.13    0.90
  -3   3  -6   18.12    0.85
  -3   3  -6   17.46    0.84
  -3  -3   6   18.35    0.86
   3  -3  -6   17.85    0.83
  -3  -3   6   16.60    0.90
   3  -3  -6   17.05    0.90
   3   3   6   18.03    0.89
  -3   3  -6   16.12    0.86
   3  -3  -6   17.02    0.87
  -3  -3   6   17.82    0.88
   4   3  -6    0.08    0.12
   4  -3   6   -0.01    0.09
  -4   3   6    0.07    0.10
  -4   3   6   -0.01    0.08
  -4  -3  -6    0.00    0.10
   4   3  -6    0.01    0.12
   4  -3   6    0.12    0.11
  -4  -3  -6   -0.01    0.12
   4   3  -6   -0.14    0.11
  -4  -3  -6    0.00    0.11
   4   3   6    0.05    0.12
  -4   3  -6    0.05    0.09
   4  -3  -6   -0.16    0.12
  -4  -3   6    0.06    0.13
   4  -3  -6    0.13    0.11
   4   3   6    0.16    0.12
   4   3   6    0.16    0.13
   4  -3  -6   -0.11    0.06
  -4  -3   6    0.16    0.12
  -4  -3   6    0.01    0.11
  -4   3  -6    0.20    0.13
  -5   3   6    0.67    0.15
   5  -3   6    0.55    0.16
   5   3  -6    0.78    0.16
   5  -3   6    0.78    0.13
  -5  -3  -6    0.61    0.16
  -5  -3  -6    0.64    0.18
   5   3  -6    0.60    0.17
   5   3   6    0.94    0.18
  -5  -3   6    0.78    0.16
   5  -3  -6    0.88    0.17
  -5  -3   6    0.81    0.17
  -5  -3   6    0.64    0.17
   5   3   6    0.76    0.17
  -5   3  -6    0.58    0.14
  -5   3  -6    0.38    0.16
   0   4   6    0.65    0.09
   0  -4   6    0.56    0.06
   0  -4   6    0.64    0.10
   0   4  -6    0.71    0.13
   0  -4  -6    0.74    0.10
   0  -4  -6    0.63    0.09
   0   4  -6    0.60    0.11
   0  -4  -6    0.64    0.06
   0  -4  -6    0.62    0.06
   0  -4   6    0.81    0.12
   0   4  -6    0.79    0.07
   0  -4  -6    0.68    0.10
   0   4   6    0.75    0.10
   0  -4   6    0.50    0.06
   0   4   6    0.58    0.12
   0  -4  -6    0.52    0.09
   0   4  -6    0.60    0.06
   0  -4   6    0.69    0.10
   0   4  -6    0.52    0.09
  -1  -4  -6    1.96    0.17
   1   4  -6    2.19    0.19
   1   4  -6    1.88    0.19
   1  -4   6    1.90    0.15
  -1   4   6    2.21    0.19
   1  -4   6    2.13    0.17
  -1  -4  -6    2.03    0.16
  -1   4   6    2.18    0.19
  -1  -4  -6    2.03    0.19
   1  -4   6    2.12    0.15
   1   4  -6    2.23    0.16
  -1   4   6    2.04    0.20
   1   4  -6    2.28    0.15
  -1   4   6    2.27    0.14
  -1  -4  -6    1.97    0.18
  -1   4   6    2.38    0.12
  -1  -4   6    2.39    0.16
  -1   4  -6    2.17    0.17
   1   4   6    2.33    0.19
   1  -4  -6    2.41    0.17
   1   4   6    2.32    0.19
  -1   4  -6    2.03    0.20
   1   4   6    2.06    0.15
  -1   4  -6    2.21    0.12
  -1  -4   6    2.15    0.18
  -1   4  -6    2.01    0.15
  -1  -4   6    2.13    0.15
  -1  -4   6    1.76    0.18
   1   4   6    2.22    0.20
   1  -4  -6    2.38    0.14
   1  -4  -6    1.94    0.17
  -1   4  -6    2.18    0.15
   1  -4  -6    2.38    0.18
  -1   4  -6    2.15    0.17
  -1   4  -6    2.02    0.12
  -2   4   6    0.58    0.10
   2  -4   6    0.36    0.07
   2   4  -6    0.30    0.10
   2  -4   6    0.30    0.08
   2  -4   6    0.35    0.09
  -2   4   6    0.55    0.11
  -2  -4  -6    0.14    0.09
   2   4  -6    0.27    0.12
  -2  -4  -6    0.38    0.10
  -2   4   6    0.40    0.08
  -2  -4  -6    0.39    0.11
  -2  -4   6    0.34    0.10
   2   4   6    0.24    0.09
   2  -4  -6    0.40    0.08
  -2   4  -6    0.34    0.07
  -2   4  -6    0.42    0.05
  -2   4  -6    0.38    0.06
  -2   4  -6    0.42    0.06
   2   4   6    0.44    0.14
   2   4   6    0.23    0.11
  -2   4  -6    0.44    0.05
   2  -4  -6    0.41    0.08
  -2  -4   6    0.59    0.10
   2  -4  -6    0.38    0.10
  -2  -4   6    0.69    0.12
  -2   4  -6    0.36    0.09
   3  -4   6   17.17    0.85
   3   4  -6   17.55    0.87
   3   4  -6   17.36    0.92
  -3   4   6   16.62    0.85
  -3  -4  -6   17.22    0.87
  -3   4   6   16.95    0.88
   3   4  -6   17.27    0.90
  -3   4   6   17.20    0.83
   3  -4   6   17.60    0.90
  -3  -4  -6   18.41    0.90
  -3  -4  -6   18.21    0.87
   3  -4   6   18.27    0.85
   3  -4  -6   17.16    0.89
  -3   4  -6   17.18    0.83
  -3  -4   6   18.32    0.91
   3   4   6   18.08    0.89
   3  -4  -6   16.78    0.87
   3  -4  -6   18.12    0.82
   3   4   6   17.03    0.91
   3   4   6   17.28    0.90
  -3  -4   6   16.18    0.86
  -3   4  -6   17.43    0.87
  -3   4  -6   17.54    0.85
  -4  -4  -6    0.72    0.16
  -4   4   6    0.34    0.09
   4   4  -6    0.21    0.14
  -4  -4  -6    0.37    0.12
   4  -4   6    0.57    0.11
   4   4  -6    0.31    0.14
   4   4  -6    0.33    0.14
   4  -4   6    0.43    0.12
  -4  -4  -6    0.04    0.12
  -4   4   6    0.24    0.12
   4   4   6    0.41    0.14
   4   4   6    0.20    0.14
   4  -4  -6    0.46    0.16
  -4   4  -6    0.42    0.11
   4  -4  -6    0.37    0.12
  -4  -4   6    0.27    0.12
  -4  -4   6    0.25    0.13
  -4   4  -6    0.29    0.13
   4   4   6    0.37    0.13
  -4  -4   6    0.42    0.13
  -5  -4  -6    0.33    0.15
   5  -4   6    0.16    0.14
   5   4  -6    0.20    0.15
   5  -4   6    0.13    0.11
  -5  -4  -6    0.33    0.17
  -5  -4  -6    0.15    0.12
   5   4  -6    0.25    0.15
  -5   4   6    0.20    0.12
  -5   4  -6    0.15    0.16
   5   4   6    0.03    0.13
  -5  -4   6    0.26    0.13
  -5  -4   6    0.30    0.15
  -5   4  -6    0.26    0.12
   5   4   6    0.20    0.15
   5  -4  -6    0.27    0.13
  -5  -4   6    0.02    0.13
   0   5   6   -0.02    0.07
   0   5  -6    0.05    0.12
   0  -5   6    0.06    0.08
   0   5  -6   -0.05    0.05
   0  -5  -6   -0.06    0.08
   0   5   6   -0.09    0.08
   0  -5   6   -0.14    0.08
   0  -5   6   -0.06    0.05
   0  -5   6   -0.17    0.08
   0  -5  -6    0.05    0.08
   0   5   6   -0.15    0.10
   0   5  -6   -0.03    0.08
   0  -5  -6   -0.09    0.08
   0  -5  -6   -0.07    0.07
  -1  -5  -6   10.17    0.49
   1   5  -6    9.98    0.53
  -1   5   6    8.86    0.51
  -1  -5  -6    9.40    0.49
  -1  -5  -6    9.78    0.52
   1   5  -6    9.14    0.46
  -1   5   6    9.91    0.49
   1  -5   6    9.71    0.50
  -1   5   6    9.65    0.46
   1  -5   6    9.56    0.49
  -1  -5  -6   10.11    0.49
  -1   5   6    9.53    0.53
   1   5  -6    9.56    0.51
  -1   5   6    9.85    0.47
   1   5   6    8.35    0.53
  -1   5  -6    9.48    0.45
   1  -5  -6    9.56    0.48
  -1  -5   6    9.51    0.46
   1  -5  -6    9.28    0.48
   1   5   6    9.77    0.51
  -1   5  -6    9.55    0.46
  -1  -5   6    9.19    0.47
  -1  -5   6    9.68    0.52
  -1   5  -6    9.47    0.46
  -1   5  -6    9.43    0.52
  -1   5  -6    9.57    0.52
  -1   5  -6    9.89    0.49
  -1   5  -6    9.77    0.50
   1  -5  -6    9.52    0.47
   1   5   6    9.56    0.49
  -1  -5   6    9.36    0.51
   1   5   6    9.93    0.49
  -2   5   6   19.31    1.01
  -2   5   6   19.70    0.99
   2   5  -6   20.58    1.01
  -2  -5  -6   21.48    1.02
  -2  -5  -6   20.07    0.96
  -2  -5  -6   18.57    0.96
   2   5  -6   19.25    1.01
  -2   5   6   19.63    0.97
  -2   5   6   20.77    0.97
   2  -5   6   20.15    0.97
   2  -5   6   19.15    0.96
  -2  -5   6   21.25    1.00
   2   5   6   20.24    1.00
  -2   5  -6   19.51    0.95
   2   5   6   19.98    1.02
  -2   5  -6   19.49    1.01
  -2   5  -6   19.54    0.92
   2   5   6   19.49    0.99
  -2   5  -6   20.18    0.97
  -2   5  -6   20.07    0.97
  -2  -5   6   19.07    0.95
  -2   5  -6   19.97    0.93
   2  -5  -6   19.86    0.96
   2  -5  -6   20.05    0.96
   2  -5  -6   20.13    0.98
   3  -5   6    0.47    0.11
   3   5  -6    0.55    0.15
   3   5  -6    0.38    0.13
  -3  -5  -6    0.49    0.13
  -3  -5  -6    0.44    0.12
   3  -5   6    0.45    0.08
  -3   5   6    0.47    0.11
  -3   5   6    0.44    0.12
   3   5  -6    0.52    0.16
  -3   5   6    0.44    0.05
   3  -5   6    0.47    0.09
  -3  -5  -6    0.42    0.12
  -3  -5   6    0.50    0.12
   3   5   6    0.45    0.12
  -3  -5   6    0.41    0.12
  -3   5  -6    0.42    0.11
   3  -5  -6    0.31    0.10
   3   5   6    0.39    0.13
   3   5   6    0.45    0.15
  -3   5  -6    0.51    0.09
  -3  -5   6    0.48    0.12
   3  -5  -6    0.31    0.12
  -4   5   6    0.94    0.15
  -4  -5  -6    1.11    0.19
   4   5  -6    0.89    0.19
  -4  -5  -6    0.68    0.15
   4  -5   6    0.76    0.14
   4   5  -6    0.84    0.18
  -4   5   6    1.02    0.13
  -4  -5  -6    1.20    0.17
   4   5  -6    0.69    0.17
   4  -5   6    0.96    0.13
   4   5   6    0.98    0.19
  -4  -5   6    1.02    0.17
   4  -5  -6    1.01    0.15
  -4  -5   6    1.19    0.17
  -4   5  -6    0.88    0.12
   4   5   6    0.71    0.15
   4  -5  -6    1.01    0.17
  -4   5  -6    0.95    0.17
   4   5   6    0.62    0.16
  -4  -5   6    0.73    0.15
  -5   5   6    0.33    0.14
  -5  -5  -6    0.42    0.14
   5   5  -6    0.14    0.16
   5  -5   6    0.41    0.14
  -5  -5  -6    0.67    0.16
  -5  -5  -6    0.61    0.18
   5   5  -6    0.03    0.15
  -5  -5   6    0.38    0.14
  -5  -5   6    0.42    0.15
  -5  -5   6    0.17    0.16
   5   5   6    0.59    0.17
  -5   5  -6    0.43    0.17
   5   5   6    0.12    0.16
   5  -5  -6    0.27    0.14
   5   5   6    0.26    0.16
   0  -6  -6    1.38    0.14
   0  -6   6    1.62    0.12
   0   6  -6    1.65    0.18
   0  -6  -6    1.79    0.14
   0   6   6    1.53    0.14
   0   6  -6    1.78    0.13
   0   6   6    1.13    0.16
   0  -6   6    1.66    0.16
   0   6   6    1.78    0.14
   0  -6   6    1.72    0.16
   0  -6   6    1.78    0.17
   0  -6  -6    1.76    0.17
   0   6  -6    1.61    0.16
   1  -6   6    0.13    0.05
  -1   6   6    0.05    0.06
  -1   6   6    0.11    0.10
  -1  -6  -6   -0.03    0.09
  -1  -6  -6    0.05    0.08
  -1  -6  -6    0.06    0.06
  -1   6   6    0.17    0.10
   1   6  -6    0.18    0.12
   1  -6   6    0.03    0.07
   1  -6   6    0.09    0.08
  -1  -6  -6    0.03    0.08
   1   6  -6   -0.02    0.08
  -1  -6   6    0.25    0.10
  -1   6  -6    0.02    0.04
   1  -6  -6    0.11    0.07
  -1  -6   6    0.07    0.05
   1   6   6    0.01    0.09
   1  -6  -6    0.10    0.08
  -1   6  -6    0.04    0.08
   1   6   6    0.07    0.11
  -1   6  -6   -0.04    0.04
  -1  -6   6    0.02    0.05
  -1   6  -6    0.02    0.05
  -1   6  -6    0.22    0.11
   1   6   6    0.05    0.06
  -1  -6   6    0.06    0.09
  -1  -6   6   -0.03    0.07
  -2  -6  -6   -0.02    0.09
  -2   6   6    0.12    0.09
  -2  -6  -6   -0.09    0.09
  -2   6   6   -0.14    0.06
   2  -6   6   -0.08    0.07
   2   6  -6    0.12    0.09
   2  -6   6    0.10    0.07
   2  -6   6   -0.05    0.05
  -2  -6  -6    0.03    0.09
  -2   6   6   -0.07    0.09
   2   6  -6   -0.04    0.12
  -2   6  -6   -0.05    0.07
   2  -6  -6    0.00    0.06
   2   6   6   -0.10    0.11
  -2   6  -6    0.10    0.06
  -2  -6   6   -0.06    0.10
   2  -6  -6   -0.09    0.08
   2   6   6    0.11    0.13
  -2  -6   6    0.10    0.08
   2   6   6   -0.03    0.08
   2  -6  -6   -0.04    0.08
  -2  -6   6   -0.17    0.09
  -2   6  -6    0.12    0.09
  -2  -6   6   -0.07    0.08
  -2   6  -6    0.08    0.05
  -2   6  -6    0.02    0.05
  -3  -6  -6   -0.23    0.10
  -3  -6  -6    0.18    0.12
   3  -6   6    0.31    0.08
   3   6  -6    0.16    0.12
   3   6  -6    0.20    0.15
  -3  -6  -6    0.20    0.12
  -3   6   6    0.28    0.11
   3   6  -6    0.16    0.15
   3  -6   6    0.29    0.09
  -3   6   6    0.20    0.11
  -3  -6   6    0.11    0.12
   3  -6  -6    0.28    0.10
   3  -6  -6    0.39    0.13
  -3   6  -6    0.23    0.08
  -3  -6   6    0.19    0.12
   3   6   6    0.19    0.12
  -3  -6   6    0.10    0.11
   3   6   6   -0.05    0.15
   3   6   6    0.24    0.14
  -3   6  -6    0.18    0.12
   4  -6   6    0.83    0.15
  -4   6   6    0.73    0.15
   4  -6   6    1.12    0.13
   4   6  -6    0.65    0.18
  -4   6   6    1.17    0.14
  -4  -6  -6    1.13    0.19
  -4  -6  -6    0.82    0.16
   4   6  -6    1.15    0.21
   4   6  -6    1.00    0.18
  -4  -6  -6    0.67    0.15
   4  -6  -6    0.83    0.15
   4   6   6    0.46    0.18
   4   6   6    0.63    0.17
   4   6   6    0.82    0.16
  -4  -6   6    0.99    0.16
   4  -6  -6    0.72    0.16
  -4  -6   6    1.14    0.18
  -4   6  -6    1.21    0.18
  -4  -6   6    1.00    0.17
  -5   6   6    0.14    0.13
   5   6  -6   -0.07    0.15
  -5  -6  -6   -0.07    0.13
   5  -6   6   -0.13    0.11
  -5  -6  -6    0.04    0.14
  -5  -6  -6    0.03    0.16
   5   6  -6    0.07    0.17
   5   6   6   -0.02    0.15
   5   6   6   -0.21    0.15
  -5  -6   6   -0.11    0.13
  -5  -6   6    0.04    0.14
   5  -6  -6   -0.13    0.11
  -5  -6   6    0.09    0.16
   5   6   6   -0.20    0.13
  -5   6  -6   -0.21    0.15
   0  -7  -6   -0.07    0.06
   0   7   6    0.03    0.07
   0   7  -6    0.02    0.07
   0   7  -6    0.00    0.11
   0   7   6    0.06    0.11
   0  -7  -6   -0.02    0.08
   0  -7   6    0.01    0.08
   0   7   6   -0.06    0.08
   0  -7   6   -0.07    0.09
   0   7  -6   -0.03    0.06
   0  -7  -6   -0.08    0.08
   0  -7   6   -0.01    0.06
   1  -7   6   18.14    0.81
   1  -7   6   17.89    0.88
  -1   7   6   17.91    0.83
   1   7  -6   17.23    0.88
  -1  -7  -6   17.38    0.85
  -1   7   6   16.84    0.88
   1  -7   6   17.09    0.87
  -1  -7  -6   17.31    0.84
  -1  -7  -6   16.35    0.83
  -1  -7  -6   14.53    0.88
   1   7  -6   17.26    0.89
   1  -7  -6   17.89    0.83
  -1  -7   6   16.87    0.82
  -1   7  -6   17.94    0.80
  -1   7  -6   17.58    0.80
  -1  -7   6   17.41    0.80
   1   7   6   17.44    0.85
  -1  -7   6   15.98    0.89
  -1   7  -6   17.14    0.88
   1  -7  -6   17.61    0.84
   1   7   6   16.06    0.86
  -1   7  -6   16.91    0.88
   1   7   6   17.73    0.91
  -1  -7   6   18.23    0.89
  -2   7   6   11.19    0.52
   2  -7   6   11.60    0.57
  -2   7   6   10.32    0.60
  -2  -7  -6   10.81    0.57
  -2  -7  -6   11.46    0.58
  -2   7   6   11.25    0.59
   2   7  -6   11.43    0.62
  -2  -7  -6   10.82    0.61
   2  -7   6   11.22    0.58
   2   7  -6   10.25    0.60
  -2   7  -6   10.71    0.60
   2  -7  -6   10.90    0.57
  -2  -7   6   12.06    0.56
  -2  -7   6   10.89    0.57
   2   7   6   10.55    0.63
  -2  -7   6   11.53    0.62
  -2   7  -6   10.76    0.61
   2   7   6   10.74    0.58
  -2   7  -6   10.92    0.53
   2  -7  -6   10.97    0.57
   2  -7  -6   11.36    0.55
   2   7   6   10.36    0.60
  -2  -7   6   10.89    0.61
  -2   7  -6   11.04    0.55
  -3  -7  -6    5.55    0.35
  -3   7   6    5.46    0.34
   3  -7   6    5.40    0.31
  -3  -7  -6    5.47    0.35
  -3   7   6    5.68    0.35
   3   7  -6    4.96    0.38
  -3  -7  -6    5.79    0.37
   3   7  -6    5.25    0.40
   3   7  -6    5.33    0.37
   3   7   6    5.01    0.35
   3  -7  -6    5.63    0.34
  -3  -7   6    5.76    0.35
  -3   7  -6    5.38    0.33
   3   7   6    3.87    0.35
  -3  -7   6    4.87    0.36
  -3   7  -6    5.42    0.38
   3  -7  -6    5.52    0.32
   3   7   6    5.50    0.42
  -3  -7   6    5.22    0.34
   4   7  -6    1.56    0.23
  -4  -7  -6    2.07    0.23
   4   7  -6    2.30    0.28
  -4   7   6    2.19    0.21
   4   7  -6    1.79    0.25
  -4  -7  -6    2.27    0.24
  -4  -7  -6    1.41    0.21
   4   7   6    2.20    0.27
   4   7   6    1.91    0.25
  -4  -7   6    1.73    0.22
  -4   7  -6    2.19    0.22
   4   7   6    1.68    0.21
  -4  -7   6    2.03    0.22
   4  -7  -6    1.90    0.22
  -4  -7   6    1.88    0.22
   0   8  -6    0.67    0.16
   0  -8  -6    0.82    0.10
   0   8   6    0.77    0.13
   0   8  -6    0.68    0.12
   0  -8   6    0.91    0.10
   0   8   6    0.34    0.15
   0  -8  -6    0.90    0.14
   0  -8   6    0.87    0.13
   0  -8  -6    0.67    0.12
   0  -8   6    0.92    0.15
   1  -8   6    0.39    0.10
   1   8  -6    0.40    0.15
   1  -8   6    0.40    0.07
   1   8  -6    0.38    0.11
  -1  -8  -6    0.22    0.11
  -1   8   6    0.60    0.09
  -1  -8  -6    0.40    0.12
  -1  -8  -6    0.51    0.10
   1  -8   6    0.28    0.11
  -1   8   6    0.36    0.14
   1   8   6    0.29    0.16
  -1  -8   6    0.37    0.13
   1  -8  -6    0.35    0.10
  -1  -8   6    0.46    0.14
  -1   8  -6    0.48    0.14
  -1   8  -6    0.34    0.11
   1   8   6    0.37    0.07
  -1  -8   6    0.41    0.09
   1   8   6    0.32    0.12
  -2   8   6    1.96    0.21
   2   8  -6    1.67    0.24
   2  -8   6    1.83    0.16
  -2  -8  -6    1.80    0.20
  -2  -8  -6    1.83    0.18
   2   8  -6    1.64    0.19
   2   8  -6    1.73    0.23
  -2   8   6    1.70    0.19
  -2  -8  -6    1.87    0.19
   2  -8   6    1.89    0.18
  -2   8  -6    1.90    0.21
  -2  -8   6    2.18    0.22
  -2  -8   6    1.89    0.17
   2   8   6    1.97    0.24
  -2   8  -6    1.83    0.16
  -2   8  -6    1.89    0.19
   2  -8  -6    1.83    0.18
   2  -8  -6    1.92    0.17
  -2  -8   6    1.57    0.17
   2   8   6    1.60    0.21
   2   8   6    1.83    0.17
  -3   8   6    0.01    0.12
  -3  -8  -6    0.11    0.12
  -3  -8  -6    0.28    0.12
  -3  -8  -6   -0.04    0.11
  -3   8   6    0.10    0.11
   3   8  -6   -0.03    0.11
   3   8  -6    0.13    0.14
   3   8  -6   -0.02    0.17
   3   8   6    0.10    0.18
  -3   8  -6    0.04    0.12
  -3  -8   6   -0.02    0.12
  -3  -8   6    0.07    0.11
  -3   8  -6   -0.06    0.12
   3   8   6    0.26    0.14
  -3  -8   6    0.15    0.12
   3  -8  -6    0.03    0.10
  -3   8  -6    0.12    0.11
   3   8   6    0.10    0.11
  -4   8   6    2.82    0.25
  -4  -8  -6    2.61    0.26
  -4  -8  -6    2.83    0.28
  -4  -8  -6    2.61    0.26
   4   8  -6    2.82    0.31
   4   8  -6    2.11    0.26
   4   8  -6    2.41    0.30
  -4  -8   6    3.07    0.26
  -4   8  -6    2.70    0.29
   4   8   6    2.12    0.27
   4   8   6    2.23    0.29
  -4  -8   6    2.50    0.25
   4   8   6    2.49    0.25
  -4  -8   6    2.92    0.27
   4  -8  -6    2.81    0.26
   0   9  -6   -0.06    0.13
   0  -9  -6    0.06    0.10
   0   9   6    0.02    0.14
   0  -9   6   -0.15    0.11
   0  -9   6   -0.11    0.07
   0  -9   6   -0.01    0.09
   0   9   6    0.10    0.11
   0   9  -6    0.03    0.09
   0  -9  -6    0.05    0.10
   0  -9  -6    0.13    0.07
   1   9  -6    1.21    0.21
  -1   9   6    2.06    0.17
  -1   9   6    1.49    0.21
   1   9  -6    2.09    0.19
   1  -9   6    1.63    0.14
   1   9  -6    1.87    0.22
  -1  -9  -6    1.82    0.16
   1  -9   6    1.55    0.17
  -1  -9  -6    1.63    0.17
  -1  -9  -6    1.52    0.19
  -1  -9   6    1.76    0.21
  -1   9  -6    1.47    0.19
   1  -9  -6    1.92    0.18
   1   9   6    1.50    0.22
   1   9   6    1.79    0.20
  -1   9  -6    1.59    0.17
   1  -9  -6    1.70    0.15
  -1  -9   6    1.71    0.16
   2  -9   6    1.50    0.16
  -2  -9  -6    1.51    0.17
  -2  -9  -6    1.18    0.17
   2   9  -6    1.53    0.22
  -2   9   6    1.44    0.20
  -2   9   6    1.77    0.19
   2   9  -6    1.29    0.23
  -2  -9  -6    1.04    0.18
   2   9  -6    1.45    0.18
  -2  -9   6    1.55    0.20
  -2   9  -6    1.77    0.18
   2  -9  -6    1.51    0.15
  -2   9  -6    1.11    0.19
   2   9   6    1.41    0.20
  -2  -9   6    1.65    0.16
   2  -9  -6    1.67    0.18
   2   9   6    1.39    0.23
  -2   9  -6    1.61    0.20
  -3  -9  -6    1.68    0.20
  -3   9   6    2.09    0.22
   3   9  -6    1.76    0.26
   3   9  -6    1.95    0.23
  -3  -9  -6    1.73    0.22
  -3   9   6    1.59    0.19
  -3  -9  -6    1.40    0.19
   3   9  -6    1.63    0.24
  -3  -9   6    1.73    0.22
   3   9   6    2.14    0.26
  -3  -9   6    1.76    0.20
   3   9   6    1.71    0.19
   3   9   6    1.76    0.27
   3  -9  -6    1.80    0.19
   0 -10   6   23.76    1.06
   0 -10  -6   21.75    1.08
   0  10  -6   23.24    1.15
   0 -10  -6   21.29    1.15
   0  10   6   23.84    1.11
   0 -10   6   22.24    1.15
   0  10   6   20.77    1.16
   0  10  -6   19.96    1.16
   1 -10   6    6.40    0.37
   1  10  -6    6.29    0.42
  -1  10   6    5.98    0.41
   1  10  -6    4.36    0.41
  -1 -10  -6    6.17    0.39
   1  10  -6    5.33    0.35
  -1 -10  -6    5.63    0.35
  -1 -10   6    5.54    0.33
  -1  10  -6    5.60    0.39
  -1  10  -6    5.36    0.40
   1  10   6    6.37    0.44
  -1 -10   6    5.35    0.38
   1 -10  -6    5.98    0.35
   1  10   6    5.19    0.37
  -2  10   6    2.76    0.27
   2  10  -6    1.99    0.27
   2  10  -6    2.65    0.30
  -2 -10  -6    2.67    0.27
  -2 -10  -6    2.58    0.23
  -2  10   6    2.78    0.26
   2  10  -6    2.73    0.24
   2  10   6    2.87    0.28
  -2 -10   6    3.06    0.23
  -2  10  -6    2.47    0.26
  -2  10  -6    2.71    0.26
  -2 -10   6    2.82    0.26
   2  10   6    2.06    0.28
   2 -10  -6    2.74    0.23
   3  10  -6    0.05    0.16
  -3  10   6    0.16    0.13
  -3 -10  -6    0.10    0.13
  -3 -10  -6    0.19    0.14
   3  10  -6    0.14    0.19
   3  10  -6   -0.03    0.12
  -3 -10   6    0.15    0.14
   3  10   6   -0.03    0.15
  -3 -10   6    0.25    0.12
   3  10   6   -0.02    0.17
   0 -11   6    0.00    0.12
   0  11  -6   -0.08    0.16
   0  11  -6    0.00    0.15
   0 -11  -6    0.05    0.12
   0  11   6    0.18    0.13
   0  11   6    0.00    0.16
   0 -11  -6    0.06    0.11
  -1 -11  -6   -0.03    0.13
   1  11  -6    0.02    0.16
   1 -11   6   -0.01    0.10
   1  11  -6   -0.02    0.16
  -1  11   6   -0.20    0.13
  -1 -11  -6    0.06    0.12
  -1  11  -6    0.00    0.15
   1  11   6    0.14    0.14
   1 -11  -6    0.15    0.11
  -1 -11   6    0.07    0.13
  -1  11  -6    0.13    0.14
   1  11   6    0.21    0.18
   2  11  -6    0.14    0.18
   2  11  -6    0.19    0.18
  -2 -11  -6    0.06    0.13
  -2  11   6    0.16    0.14
  -2 -11  -6    0.21    0.13
   2  11   6    0.03    0.15
   2 -11  -6   -0.05    0.10
  -2 -11   6    0.14    0.15
  -2  11  -6    0.10    0.15
   2  11   6    0.14    0.19
  -2 -11   6    0.21    0.11
   0 -12  -6    2.55    0.24
   0  12  -6    3.07    0.30
   0  12  -6    1.99    0.29
   0 -12   6    2.53    0.26
   0  12   6    2.95    0.33
   0 -12  -6    2.45    0.27
   1  12  -6    1.98    0.27
   1 -12   6    1.94    0.22
  -1  12   6    2.09    0.27
   1  12  -6    1.84    0.29
  -1 -12  -6    2.56    0.27
  -1 -12  -6    1.96    0.22
   1  12   6    1.74    0.27
   1  12   6    1.93    0.24
   1 -12  -6    1.76    0.21
  -1 -12   6    2.04    0.25
  -1  12  -6    2.17    0.28
  -1  12  -6    2.18    0.25
   0   0  -7   -0.23    0.06
   0   0   7   -0.21    0.06
   0   0  -7   -0.20    0.05
   0   0  -7   -0.18    0.04
   0   0  -7   -0.06    0.07
   0   0   7   -0.19    0.06
   0   0   7   -0.19    0.04
   0   0  -7   -0.17    0.04
   0   0   7   -0.05    0.04
   0   0  -7   -0.21    0.06
   0   0   7   -0.15    0.05
   0   0   7   -0.16    0.07
  -1   0  -7   -0.12    0.05
  -1   0  -7   -0.08    0.06
  -1   0   7   -0.07    0.05
   1   0   7   -0.03    0.05
   1   0  -7   -0.02    0.05
  -1   0   7    0.01    0.05
  -1   0   7   -0.05    0.07
  -1   0   7   -0.08    0.07
   1   0   7   -0.01    0.06
   1   0  -7   -0.11    0.06
  -1   0  -7   -0.10    0.04
   1   0  -7   -0.02    0.06
   1   0   7   -0.01    0.06
   1   0  -7   -0.09    0.04
   1   0   7   -0.01    0.04
  -1   0  -7   -0.13    0.06
  -1   0   7   -0.05    0.05
  -1   0  -7   -0.09    0.06
   1   0   7   -0.08    0.05
   1   0   7   -0.04    0.04
   1   0  -7    0.00    0.06
  -1   0   7   -0.03    0.04
   1   0   7   -0.03    0.05
  -1   0   7   -0.04    0.06
   2   0   7    0.00    0.05
   2   0  -7   -0.08    0.09
   2   0  -7   -0.04    0.09
  -2   0   7   -0.07    0.09
   2   0  -7    0.01    0.06
  -2   0  -7   -0.02    0.09
   2   0   7    0.05    0.08
  -2   0  -7    0.02    0.07
  -2   0  -7    0.00    0.05
  -2   0  -7    0.05    0.09
  -2   0   7   -0.01    0.08
  -2   0   7   -0.03    0.08
   2   0   7   -0.05    0.07
   2   0   7   -0.04    0.08
  -2   0   7    0.00    0.06
   2   0   7   -0.04    0.08
   2   0  -7   -0.12    0.08
  -3   0   7   -0.01    0.05
   3   0  -7   -0.03    0.08
   3   0   7   -0.02    0.04
   3   0  -7    0.01    0.09
   3   0   7   -0.02    0.08
  -3   0  -7   -0.03    0.05
   3   0  -7    0.04    0.05
  -3   0  -7   -0.04    0.09
  -3   0   7    0.05    0.08
   3   0   7    0.04    0.08
  -3   0  -7    0.05    0.08
  -3   0   7    0.03    0.07
  -3   0  -7    0.01    0.07
   3   0   7    0.05    0.09
   3   0  -7    0.11    0.10
  -4   0   7   -0.10    0.08
   4   0   7    0.00    0.10
   4   0  -7    0.09    0.08
   4   0   7   -0.03    0.09
   4   0  -7    0.04    0.11
  -4   0  -7   -0.06    0.06
  -4   0  -7    0.06    0.12
  -4   0   7    0.09    0.11
   4   0  -7    0.15    0.12
   4   0   7   -0.18    0.09
  -4   0  -7    0.01    0.10
   4   0  -7   -0.13    0.09
  -5   0  -7    0.05    0.13
   5   0   7    0.09    0.12
   5   0  -7   -0.06    0.11
   5   0  -7    0.26    0.15
   5   0   7    0.22    0.13
  -5   0   7    0.12    0.11
  -5   0   7    0.27    0.13
  -5   0  -7    0.09    0.14
   0  -1  -7   -0.04    0.06
   0   1   7    0.03    0.06
   0   1   7   -0.06    0.06
   0  -1   7    0.00    0.04
   0   1  -7   -0.06    0.05
   0  -1   7    0.04    0.07
   0  -1  -7   -0.05    0.07
   0  -1  -7   -0.01    0.06
   0   1  -7   -0.04    0.03
   0   1  -7   -0.05    0.05
   0   1   7   -0.16    0.05
   0   1   7   -0.07    0.04
   0  -1   7   -0.11    0.04
   0   1   7   -0.10    0.06
   0   1  -7   -0.07    0.04
   0  -1  -7   -0.08    0.04
   0  -1   7   -0.10    0.06
   0  -1   7   -0.07    0.03
   0   1   7   -0.08    0.06
   0  -1  -7   -0.05    0.05
   0  -1   7   -0.03    0.04
   0   1  -7   -0.09    0.05
   0   1  -7   -0.07    0.07
   0  -1  -7   -0.01    0.06
  -1   1   7   10.46    0.50
  -1   1   7    9.81    0.51
   1   1  -7    9.04    0.52
   1   1  -7    9.72    0.50
   1  -1   7   10.29    0.49
  -1   1   7    8.82    0.49
  -1   1   7   10.00    0.52
   1  -1   7    9.93    0.50
   1  -1   7    9.97    0.47
   1  -1   7   10.41    0.49
   1   1  -7   10.20    0.51
  -1  -1  -7   10.95    0.52
  -1  -1  -7    9.91    0.50
  -1  -1  -7   10.60    0.51
  -1  -1  -7    9.81    0.50
   1   1  -7   10.34    0.49
  -1  -1  -7    9.74    0.50
  -1  -1  -7    9.61    0.48
   1   1  -7   10.31    0.51
   1   1  -7    9.59    0.49
  -1   1   7    9.96    0.49
   1  -1   7    9.72    0.49
  -1   1  -7   10.33    0.52
  -1  -1   7   10.71    0.53
  -1  -1   7   11.01    0.50
  -1   1  -7   10.27    0.51
  -1  -1   7    9.47    0.48
  -1  -1   7    9.80    0.50
   1  -1  -7    9.33    0.50
  -1   1  -7   10.24    0.49
   1  -1  -7    9.15    0.51
   1  -1  -7    9.95    0.49
   1   1   7    9.54    0.48
  -1   1  -7    9.62    0.49
   1   1   7   10.61    0.50
   1   1   7    9.36    0.50
   1  -1  -7   10.74    0.50
  -1   1  -7    9.92    0.50
   1  -1  -7    9.75    0.47
   1  -1  -7   10.03    0.48
   1   1   7   10.25    0.50
   1   1   7   10.27    0.51
  -1   1  -7    8.68    0.51
   1  -1  -7    9.81    0.51
   1   1   7   10.39    0.51
  -1   1  -7    9.95    0.47
  -1  -1   7    9.28    0.51
  -1  -1   7   10.80    0.52
  -2   1   7    8.00    0.45
  -2  -1  -7    8.74    0.44
   2   1  -7    8.85    0.44
   2  -1   7    9.23    0.45
  -2  -1  -7    8.40    0.44
   2   1  -7    8.51    0.45
  -2   1   7    8.62    0.45
   2   1  -7    8.77    0.48
  -2   1   7    8.31    0.43
  -2  -1  -7    8.42    0.46
   2  -1   7    8.84    0.42
   2  -1   7    8.67    0.46
  -2   1   7    8.67    0.44
   2   1  -7    8.47    0.45
   2  -1   7    8.34    0.43
  -2  -1  -7    8.18    0.45
   2  -1   7    8.57    0.44
   2   1   7    8.64    0.46
   2   1   7    8.61    0.45
  -2  -1   7    8.47    0.44
  -2  -1   7    8.80    0.44
   2  -1  -7    8.46    0.43
  -2  -1   7    7.11    0.45
   2  -1  -7    9.19    0.46
  -2   1  -7    8.64    0.43
   2  -1  -7    8.60    0.47
   2   1   7    8.58    0.46
  -2   1  -7    8.72    0.45
  -2   1  -7    8.40    0.45
  -2  -1   7    7.97    0.46
   2  -1  -7    8.28    0.43
   2   1   7    8.83    0.44
   3   1  -7    0.03    0.09
   3   1  -7    0.12    0.06
  -3   1   7    0.01    0.05
   3  -1   7    0.00    0.04
   3  -1   7    0.12    0.09
   3  -1   7    0.04    0.06
  -3  -1  -7   -0.02    0.06
  -3  -1  -7    0.00    0.08
   3   1  -7    0.12    0.10
   3  -1   7    0.08    0.09
  -3   1   7   -0.06    0.06
  -3  -1  -7    0.22    0.11
  -3   1   7    0.05    0.08
   3   1  -7    0.02    0.09
  -3  -1   7    0.03    0.09
  -3   1  -7   -0.06    0.10
  -3  -1   7   -0.08    0.06
   3  -1  -7    0.04    0.05
   3  -1  -7    0.09    0.09
  -3   1  -7    0.07    0.04
   3   1   7   -0.02    0.08
  -3   1  -7   -0.03    0.08
  -3  -1   7    0.02    0.08
   3   1   7    0.00    0.08
  -3   1  -7    0.07    0.08
   3  -1  -7    0.06    0.07
   3   1   7   -0.09    0.05
   3   1   7    0.03    0.08
   3  -1  -7    0.03    0.09
   4   1  -7    6.88    0.40
  -4   1   7    6.71    0.39
  -4  -1  -7    7.04    0.42
   4   1  -7    5.48    0.42
  -4  -1  -7    6.98    0.39
   4  -1   7    6.73    0.35
   4  -1   7    6.66    0.39
  -4   1   7    6.62    0.40
   4   1  -7    6.68    0.39
   4  -1   7    7.03    0.43
  -4  -1  -7    7.03    0.38
   4   1  -7    6.95    0.43
  -4   1  -7    6.29    0.38
  -4   1  -7    7.26    0.43
   4   1   7    6.54    0.40
   4  -1  -7    6.98    0.42
   4  -1  -7    6.46    0.38
   4  -1  -7    6.14    0.42
   4   1   7    7.16    0.39
  -4  -1   7    7.10    0.41
  -4  -1   7    6.95    0.40
   4   1   7    6.76    0.43
   5   1  -7    2.88    0.26
  -5  -1  -7    3.06    0.26
   5  -1   7    3.28    0.29
   5  -1   7    3.44    0.27
  -5   1   7    2.97    0.25
  -5   1   7    3.42    0.27
   5   1  -7    3.15    0.31
  -5  -1  -7    3.34    0.29
   5   1   7    3.58    0.29
   5  -1  -7    3.04    0.29
  -5   1  -7    3.65    0.31
   5   1   7    2.43    0.28
  -5  -1   7    2.97    0.26
  -5  -1   7    2.93    0.26
  -5   1  -7    2.84    0.26
   5  -1  -7    3.30    0.31
  -5  -1   7    3.91    0.31
   0   2   7   77.96    3.64
   0  -2   7   78.26    3.62
   0   2   7   79.72    3.81
   0   2  -7   80.28    3.64
   0   2  -7   79.44    3.81
   0   2   7   80.74    3.77
   0  -2   7   78.28    3.76
   0  -2   7   74.71    3.81
   0  -2  -7   78.02    3.69
   0   2  -7   80.22    3.76
   0   2   7   81.17    3.83
   0  -2  -7   81.04    3.77
   0   2   7   78.07    3.69
   0   2   7   82.92    3.66
   0  -2   7   78.23    3.64
   0  -2   7   77.12    3.62
   0   2  -7   80.69    3.83
   0  -2  -7   78.09    3.81
   0  -2  -7   79.15    3.65
   0   2   7   80.81    3.82
   0  -2   7   82.40    3.83
   0   2  -7   77.54    3.70
  -1  -2  -7   14.54    0.68
   1   2  -7   15.13    0.69
   1  -2   7   13.82    0.68
  -1   2   7   14.13    0.70
  -1   2   7   14.54    0.68
  -1  -2  -7   13.65    0.70
  -1  -2  -7   14.45    0.70
   1   2  -7   12.64    0.70
   1   2  -7   14.53    0.70
   1  -2   7   13.38    0.64
   1   2  -7   13.73    0.66
   1   2  -7   13.88    0.67
  -1  -2  -7   14.34    0.67
  -1   2   7   13.96    0.71
  -1  -2  -7   14.32    0.69
  -1  -2  -7   12.09    0.71
   1  -2   7   13.04    0.67
  -1   2   7   14.66    0.68
   1  -2   7   13.71    0.68
   1  -2   7   14.91    0.68
   1   2  -7   14.33    0.72
  -1   2   7   13.93    0.69
  -1   2  -7   13.21    0.68
  -1  -2   7   14.20    0.71
   1  -2  -7   13.84    0.67
  -1   2  -7   14.02    0.68
  -1   2  -7   13.75    0.70
  -1   2  -7   13.99    0.67
  -1  -2   7   14.34    0.67
   1  -2  -7   13.46    0.69
   1   2   7   13.68    0.69
  -1  -2   7   13.71    0.66
  -1   2  -7   14.09    0.65
   1  -2  -7   14.54    0.71
  -1  -2   7   13.52    0.71
   1   2   7   14.09    0.68
   1   2   7   14.25    0.70
   1   2   7   13.20    0.68
   1  -2  -7   14.34    0.68
   1   2   7   14.66    0.67
  -1   2  -7   14.41    0.69
   1  -2  -7   14.19    0.69
  -1  -2   7   14.13    0.70
  -1   2  -7   12.40    0.71
   1   2   7   13.25    0.70
  -1  -2   7   14.15    0.69
   1  -2  -7   13.76    0.66
   1  -2  -7   13.73    0.65
  -2  -2  -7    0.09    0.08
  -2   2   7    0.09    0.08
   2  -2   7    0.08    0.06
   2  -2   7    0.03    0.07
  -2   2   7   -0.03    0.08
  -2  -2  -7    0.14    0.10
   2  -2   7   -0.01    0.08
  -2  -2  -7   -0.06    0.07
   2   2  -7    0.01    0.08
   2  -2   7    0.07    0.06
  -2   2   7    0.07    0.05
   2   2  -7    0.10    0.09
  -2   2   7   -0.02    0.06
   2   2  -7   -0.03    0.10
   2   2   7    0.07    0.08
   2  -2  -7    0.06    0.05
   2   2   7    0.04    0.11
   2  -2  -7    0.08    0.06
   2   2   7    0.01    0.08
   2  -2  -7    0.04    0.09
  -2   2  -7    0.12    0.06
  -2  -2   7    0.12    0.09
  -2   2  -7    0.08    0.10
  -2   2  -7    0.12    0.08
  -2  -2   7    0.00    0.08
   2   2   7    0.07    0.10
   2  -2  -7    0.03    0.07
  -2  -2   7    0.20    0.08
   3  -2   7   14.71    0.74
   3  -2   7   15.93    0.78
   3   2  -7   12.60    0.78
   3   2  -7   14.93    0.76
  -3  -2  -7   15.54    0.75
  -3   2   7   15.75    0.73
   3   2  -7   14.64    0.74
  -3   2   7   14.25    0.75
  -3  -2  -7   14.46    0.75
   3  -2   7   14.94    0.72
  -3   2   7   14.60    0.73
  -3  -2  -7   14.66    0.73
  -3   2  -7   14.52    0.71
   3  -2  -7   15.33    0.71
   3   2   7   14.97    0.78
  -3   2  -7   15.63    0.73
  -3  -2   7   12.84    0.73
  -3   2  -7   14.74    0.74
  -3  -2   7   14.71    0.74
   3   2   7   14.83    0.76
  -3  -2   7   13.87    0.76
   3   2   7   14.79    0.76
   3  -2  -7   14.46    0.77
   3  -2  -7   16.29    0.76
   4  -2   7    0.38    0.10
   4  -2   7    0.31    0.12
  -4  -2  -7    0.20    0.14
  -4  -2  -7    0.22    0.10
   4   2  -7    0.39    0.14
  -4  -2  -7    0.46    0.13
   4   2  -7    0.31    0.13
  -4   2   7    0.31    0.10
   4   2  -7    0.32    0.13
   4   2  -7    0.22    0.12
  -4   2   7    0.11    0.11
   4   2   7    0.16    0.11
  -4   2  -7    0.33    0.13
  -4   2  -7    0.29    0.11
   4  -2  -7    0.24    0.15
  -4  -2   7    0.09    0.10
   4   2   7    0.08    0.12
   4   2   7    0.18    0.12
  -4  -2   7    0.09    0.11
   4  -2  -7    0.42    0.09
   4  -2  -7    0.33    0.13
  -5  -2  -7    0.49    0.15
   5   2  -7    0.51    0.17
   5   2  -7    0.40    0.15
  -5  -2  -7    0.23    0.16
   5  -2   7    0.48    0.15
   5  -2   7    0.47    0.13
  -5   2   7    0.46    0.12
  -5   2   7    0.54    0.14
  -5  -2   7    0.64    0.14
   5   2   7    0.31    0.15
   5  -2  -7    0.48    0.17
  -5   2  -7    0.41    0.13
  -5  -2   7    0.40    0.16
   5  -2  -7    0.47    0.16
  -5   2  -7    0.44    0.17
  -5  -2   7    0.31    0.15
   5   2   7    0.53    0.16
   0   3  -7   -0.01    0.03
   0  -3   7    0.01    0.03
   0   3   7   -0.01    0.06
   0  -3  -7    0.03    0.05
   0  -3   7   -0.02    0.07
   0  -3  -7   -0.03    0.07
   0   3   7    0.02    0.08
   0  -3  -7   -0.04    0.05
   0  -3   7   -0.09    0.05
   0  -3  -7   -0.03    0.06
   0  -3  -7    0.00    0.03
   0  -3   7   -0.03    0.05
   0   3  -7   -0.05    0.05
   0   3   7   -0.01    0.05
   0   3  -7    0.02    0.05
   0  -3  -7   -0.06    0.08
   0   3   7   -0.04    0.06
   0   3   7   -0.02    0.07
   0   3  -7   -0.03    0.06
   0  -3   7    0.01    0.05
   0   3  -7    0.00    0.05
   0   3  -7    0.09    0.09
   0   3  -7   -0.07    0.07
  -1   3   7    6.26    0.35
   1  -3   7    6.58    0.35
   1  -3   7    6.76    0.33
  -1  -3  -7    6.80    0.36
   1   3  -7    7.02    0.38
   1   3  -7    6.45    0.33
   1  -3   7    6.26    0.34
  -1  -3  -7    6.90    0.35
  -1   3   7    6.30    0.35
   1   3  -7    6.88    0.34
   1  -3   7    6.62    0.34
  -1   3   7    6.39    0.37
  -1   3   7    6.73    0.35
   1   3  -7    5.61    0.37
  -1  -3  -7    6.39    0.35
  -1  -3  -7    6.87    0.36
   1   3   7    6.43    0.38
   1  -3  -7    6.25    0.35
  -1   3  -7    6.55    0.33
   1  -3  -7    6.67    0.35
   1   3   7    7.36    0.36
   1  -3  -7    6.24    0.34
   1   3   7    6.19    0.35
  -1   3  -7    6.17    0.37
  -1  -3   7    6.65    0.34
  -1   3  -7    6.48    0.34
  -1  -3   7    6.60    0.33
  -1  -3   7    6.38    0.36
  -1   3  -7    6.32    0.34
  -1   3  -7    6.84    0.35
  -1   3  -7    6.30    0.35
   1   3   7    6.72    0.36
   1  -3  -7    6.58    0.36
  -1  -3   7    6.26    0.36
  -2   3   7   15.76    0.77
  -2  -3  -7   13.75    0.76
   2  -3   7   15.76    0.80
   2  -3   7   15.99    0.77
   2   3  -7   14.47    0.81
   2  -3   7   16.01    0.77
  -2   3   7   16.42    0.77
  -2  -3  -7   16.46    0.78
   2  -3   7   16.29    0.74
   2   3  -7   14.46    0.79
   2   3  -7   16.19    0.77
  -2  -3  -7   16.10    0.80
  -2   3   7   16.07    0.80
   2  -3  -7   16.33    0.77
  -2   3  -7   16.12    0.74
  -2   3  -7   15.56    0.76
  -2   3  -7   15.68    0.78
   2   3   7   16.19    0.80
   2  -3  -7   15.47    0.77
   2  -3  -7   16.16    0.79
  -2  -3   7   16.07    0.76
  -2  -3   7   14.71    0.78
  -2  -3   7   16.33    0.81
   2   3   7   16.30    0.81
   2   3   7   14.68    0.79
  -3  -3  -7    0.49    0.13
   3   3  -7    0.80    0.14
  -3   3   7    0.73    0.11
  -3  -3  -7    0.95    0.12
   3   3  -7    0.64    0.14
  -3  -3  -7    0.52    0.12
   3  -3   7    0.61    0.12
   3  -3   7    0.82    0.11
   3  -3   7    0.77    0.08
   3   3  -7    0.54    0.12
  -3   3   7    0.74    0.09
  -3   3   7    0.60    0.12
  -3  -3   7    0.67    0.12
  -3   3  -7    0.85    0.10
   3   3   7    0.65    0.13
  -3  -3   7    0.73    0.11
   3   3   7    0.66    0.13
   3   3   7    0.77    0.14
   3  -3  -7    0.72    0.07
   3  -3  -7    0.85    0.13
  -3   3  -7    0.69    0.10
  -3   3  -7    0.55    0.12
   3  -3  -7    0.82    0.14
  -3  -3   7    0.62    0.12
   4   3  -7    1.43    0.19
   4  -3   7    1.53    0.19
  -4   3   7    1.55    0.15
   4  -3   7    1.63    0.16
  -4  -3  -7    1.12    0.19
  -4  -3  -7    1.53    0.16
   4   3  -7    1.14    0.19
   4   3  -7    1.55    0.19
  -4  -3  -7    1.02    0.16
  -4   3   7    1.42    0.18
   4   3  -7    1.39    0.19
  -4  -3   7    1.39    0.17
   4   3   7    1.20    0.18
   4  -3  -7    1.41    0.18
   4   3   7    1.46    0.19
  -4   3  -7    1.74    0.19
  -4   3  -7    1.45    0.15
   4  -3  -7    1.58    0.21
   4   3   7    1.46    0.18
  -4  -3   7    1.22    0.17
   4  -3  -7    1.53    0.14
  -5  -3  -7    0.04    0.15
   5   3  -7   -0.16    0.12
   5  -3   7    0.05    0.10
   5  -3   7   -0.15    0.11
  -5   3   7    0.21    0.12
   5   3  -7   -0.02    0.12
  -5  -3  -7   -0.10    0.12
  -5  -3   7   -0.17    0.12
   5   3   7   -0.14    0.13
  -5  -3   7   -0.09    0.11
   5   3   7    0.12    0.13
   5  -3  -7    0.01    0.14
  -5  -3   7   -0.11    0.14
  -5   3  -7    0.08    0.11
   5  -3  -7    0.10    0.13
  -5   3  -7    0.03    0.14
   0  -4  -7   16.31    0.76
   0  -4   7   15.54    0.73
   0  -4  -7   15.38    0.76
   0  -4  -7   15.72    0.80
   0  -4  -7   15.58    0.77
   0   4   7   15.38    0.76
   0   4  -7   15.46    0.74
   0  -4  -7   16.33    0.76
   0   4   7   16.31    0.81
   0   4   7   16.79    0.77
   0  -4   7   15.77    0.79
   0   4  -7   15.35    0.81
   0  -4   7   15.51    0.81
   0  -4  -7   15.96    0.77
   0   4  -7   15.68    0.73
   0   4  -7   16.37    0.79
   0   4  -7   16.11    0.81
   0  -4   7   15.59    0.79
   0  -4   7   15.56    0.74
  -1  -4  -7    3.46    0.25
  -1  -4  -7    4.60    0.25
  -1   4   7    4.65    0.24
   1  -4   7    4.43    0.25
  -1   4   7    4.34    0.29
  -1   4   7    4.46    0.21
   1  -4   7    4.29    0.24
   1   4  -7    4.12    0.24
  -1   4   7    4.12    0.27
   1   4  -7    4.34    0.25
  -1  -4  -7    4.15    0.26
   1   4  -7    3.98    0.29
   1  -4   7    4.54    0.24
   1   4  -7    4.11    0.28
   1  -4   7    4.30    0.26
  -1   4  -7    4.42    0.24
  -1  -4   7    4.02    0.24
   1  -4  -7    4.43    0.22
  -1   4  -7    4.35    0.28
   1   4   7    4.18    0.24
  -1  -4   7    4.39    0.27
   1  -4  -7    4.65    0.29
   1  -4  -7    4.32    0.23
   1  -4  -7    4.65    0.26
  -1  -4   7    4.31    0.24
   1  -4  -7    4.38    0.26
  -1  -4   7    4.47    0.28
  -1   4  -7    4.44    0.24
   1   4   7    4.24    0.28
   1   4   7    4.27    0.30
  -2  -4  -7   15.68    0.85
  -2  -4  -7   13.88    0.81
   2   4  -7   16.82    0.81
   2   4  -7   18.43    0.86
   2  -4   7   16.71    0.82
  -2   4   7   16.57    0.82
   2  -4   7   17.33    0.81
  -2  -4  -7   17.76    0.82
  -2   4   7   17.39    0.86
   2   4  -7   17.19    0.87
  -2   4   7   17.40    0.84
  -2   4  -7   16.98    0.81
   2  -4  -7   16.74    0.83
  -2  -4   7   17.65    0.84
  -2   4  -7   16.93    0.81
  -2   4  -7   16.99    0.80
   2   4   7   16.44    0.84
  -2   4  -7   16.59    0.78
   2  -4  -7   17.04    0.82
  -2  -4   7   15.99    0.80
  -2  -4   7   13.84    0.85
  -2   4  -7   16.78    0.78
   2   4   7   17.36    0.86
   2  -4  -7   16.23    0.81
   2  -4  -7   15.88    0.81
  -2   4  -7   17.17    0.82
  -3  -4  -7    0.69    0.12
   3  -4   7    0.56    0.07
   3  -4   7    0.52    0.09
   3   4  -7    0.62    0.15
   3   4  -7    0.63    0.13
  -3  -4  -7    0.30    0.10
  -3  -4  -7    0.54    0.13
  -3   4   7    0.70    0.13
   3  -4   7    0.50    0.11
  -3   4   7    0.39    0.10
   3   4  -7    0.31    0.13
   3   4   7    0.64    0.14
   3  -4  -7    0.54    0.05
   3  -4  -7    0.29    0.10
  -3  -4   7    0.51    0.12
  -3  -4   7    0.50    0.11
  -3  -4   7    0.33    0.12
   3   4   7    0.45    0.14
  -3   4  -7    0.55    0.09
  -3   4  -7    0.69    0.09
   3   4   7    0.48    0.12
   3  -4  -7    0.42    0.13
  -3   4  -7    0.53    0.13
  -4   4   7    0.53    0.13
   4  -4   7    0.43    0.11
  -4  -4  -7    0.40    0.13
   4   4  -7    0.28    0.15
   4   4  -7    0.31    0.14
  -4  -4  -7    0.42    0.12
   4   4  -7    0.74    0.16
  -4  -4  -7    0.61    0.16
   4  -4   7    0.34    0.12
  -4   4   7    0.37    0.10
   4  -4  -7    0.54    0.13
  -4  -4   7    0.19    0.12
   4   4   7    0.42    0.15
   4  -4  -7    0.53    0.15
  -4  -4   7    0.51    0.15
   4   4   7    0.56    0.14
  -4   4  -7    0.42    0.14
  -4   4  -7    0.48    0.11
   4   4   7    0.11    0.14
  -4  -4   7    0.46    0.14
  -5   4   7    0.48    0.14
   5   4  -7    0.12    0.14
   5  -4   7    0.27    0.11
  -5  -4  -7    0.06    0.13
  -5  -4  -7    0.10    0.16
   5  -4   7    0.15    0.13
   5   4  -7    0.07    0.14
  -5  -4   7    0.16    0.14
   5  -4  -7    0.34    0.13
   5  -4  -7    0.25    0.15
   5   4   7    0.22    0.15
  -5   4  -7    0.29    0.12
  -5  -4   7    0.00    0.14
  -5  -4   7    0.20    0.13
   5   4   7    0.13    0.14
  -5   4  -7    0.17    0.16
   0  -5   7   -0.07    0.05
   0   5  -7    0.02    0.05
   0  -5  -7   -0.08    0.08
   0  -5  -7   -0.03    0.08
   0   5   7   -0.17    0.07
   0  -5  -7   -0.05    0.09
   0  -5   7   -0.05    0.03
   0  -5   7   -0.04    0.08
   0   5   7   -0.15    0.08
   0   5  -7   -0.07    0.11
   0  -5   7   -0.19    0.08
   0  -5  -7   -0.10    0.08
   0   5   7   -0.31    0.11
   0   5  -7    0.06    0.09
   0  -5   7   -0.10    0.07
   0   5  -7   -0.06    0.03
   1   5  -7    0.52    0.07
  -1  -5  -7    0.32    0.10
  -1   5   7    0.44    0.06
  -1   5   7    0.39    0.06
   1  -5   7    0.38    0.08
   1   5  -7    0.48    0.10
  -1  -5  -7    0.46    0.10
  -1   5   7    0.38    0.11
   1   5  -7    0.79    0.14
  -1  -5  -7    0.53    0.10
  -1  -5  -7    0.49    0.08
  -1   5   7    0.38    0.10
   1  -5   7    0.44    0.09
   1   5   7    0.43    0.07
  -1   5  -7    0.36    0.07
  -1   5  -7    0.53    0.04
   1   5   7    0.41    0.11
  -1   5  -7    0.31    0.10
   1   5   7    0.44    0.13
  -1  -5   7    0.49    0.11
  -1   5  -7    0.52    0.07
   1  -5  -7    0.18    0.08
   1  -5  -7    0.49    0.09
  -1   5  -7    0.41    0.07
   1  -5  -7    0.51    0.05
  -1   5  -7    0.52    0.04
  -1  -5   7    0.39    0.07
  -1  -5   7    0.52    0.11
  -1  -5   7    0.44    0.08
   1  -5  -7    0.46    0.07
   2   5  -7    1.75    0.18
  -2   5   7    1.77    0.16
   2  -5   7    1.73    0.15
  -2  -5  -7    2.00    0.18
  -2   5   7    1.47    0.16
   2  -5   7    1.88    0.15
  -2  -5  -7    1.81    0.18
  -2   5   7    1.69    0.16
   2   5  -7    1.43    0.18
   2   5  -7    2.08    0.16
  -2  -5  -7    1.86    0.17
  -2  -5   7    1.63    0.15
  -2   5  -7    1.47    0.17
   2   5   7    1.80    0.17
  -2  -5   7    2.03    0.18
  -2   5  -7    1.78    0.12
   2   5   7    1.87    0.18
   2  -5  -7    2.22    0.18
   2  -5  -7    1.74    0.14
   2  -5  -7    1.77    0.16
  -2  -5   7    1.73    0.17
  -2   5  -7    1.74    0.15
  -2   5  -7    1.96    0.12
   2  -5  -7    1.86    0.16
  -2   5  -7    1.85    0.12
   2   5   7    1.91    0.21
  -3  -5  -7    1.18    0.17
  -3   5   7    1.27    0.10
   3  -5   7    1.04    0.12
  -3  -5  -7    0.86    0.15
   3  -5   7    1.29    0.11
   3  -5   7    1.24    0.15
  -3  -5  -7    1.16    0.16
  -3   5   7    1.30    0.15
  -3   5   7    1.22    0.15
   3   5  -7    0.74    0.16
   3   5  -7    0.97    0.18
   3  -5  -7    1.16    0.14
  -3  -5   7    0.78    0.15
  -3   5  -7    1.21    0.11
   3   5   7    1.18    0.15
   3  -5  -7    1.15    0.16
  -3  -5   7    0.92    0.15
  -3  -5   7    1.22    0.16
  -3   5  -7    1.30    0.16
   3   5   7    1.13    0.19
  -3  -5   7    1.14    0.15
   3   5   7    1.29    0.17
  -4  -5  -7    0.18    0.12
  -4   5   7    0.22    0.12
   4  -5   7    0.04    0.09
   4   5  -7    0.29    0.14
   4   5  -7    0.17    0.16
  -4   5   7    0.18    0.10
  -4  -5  -7    0.11    0.13
  -4  -5  -7    0.35    0.15
   4   5  -7   -0.08    0.13
   4  -5   7    0.13    0.11
  -4   5  -7    0.15    0.14
   4   5   7    0.26    0.14
   4   5   7    0.31    0.15
  -4  -5   7    0.07    0.12
   4   5   7    0.26    0.15
   4  -5  -7    0.05    0.13
  -4   5  -7    0.27    0.10
   4  -5  -7    0.05    0.10
  -4  -5   7    0.19    0.13
  -4  -5   7    0.10    0.12
  -5  -5  -7   -0.04    0.13
   5   5  -7   -0.08    0.13
   5  -5   7    0.11    0.13
  -5  -5  -7    0.16    0.17
   5   5  -7    0.07    0.16
  -5  -5  -7    0.27    0.14
  -5   5   7    0.04    0.12
   5  -5  -7    0.01    0.11
  -5  -5   7    0.05    0.13
   5   5   7   -0.13    0.14
   5  -5  -7   -0.10    0.14
  -5  -5   7    0.25    0.15
  -5  -5   7   -0.09    0.15
  -5   5  -7   -0.06    0.15
   5   5   7    0.00    0.14
   5   5   7    0.12    0.15
   0  -6  -7   -0.02    0.08
   0  -6   7    0.15    0.05
   0   6   7    0.23    0.09
   0   6  -7    0.22    0.09
   0  -6  -7    0.26    0.08
   0   6   7    0.15    0.11
   0   6  -7    0.15    0.06
   0   6  -7    0.24    0.11
   0  -6  -7    0.11    0.08
   0  -6   7    0.07    0.08
   0  -6   7    0.02    0.08
   0   6   7    0.11    0.08
  -1  -6  -7   19.23    0.95
  -1   6   7   17.94    0.94
  -1   6   7   18.69    0.96
   1  -6   7   19.38    0.86
  -1  -6  -7   18.09    0.90
  -1  -6  -7   18.86    0.92
   1  -6   7   18.17    0.93
  -1   6   7   18.91    0.89
  -1  -6  -7   18.91    0.91
   1   6  -7   19.09    0.95
   1   6  -7   19.56    0.95
   1  -6   7   18.59    0.93
  -1   6  -7   19.03    0.96
  -1   6  -7   18.98    0.87
   1  -6  -7   18.98    0.90
  -1  -6   7   18.72    0.95
  -1   6  -7   18.19    0.94
  -1  -6   7   18.77    0.87
   1   6   7   18.96    0.91
   1   6   7   18.06    0.92
  -1   6  -7   18.73    0.86
   1  -6  -7   18.04    0.89
  -1  -6   7   19.31    0.95
   1   6   7   17.00    0.96
  -1  -6   7   18.50    0.87
  -1   6  -7   19.03    0.87
   1  -6  -7   18.10    0.90
  -1  -6   7   18.10    0.88
   2   6  -7    0.39    0.11
  -2  -6  -7    0.50    0.12
   2  -6   7    0.48    0.07
  -2  -6  -7    0.50    0.12
   2  -6   7    0.41    0.09
  -2   6   7    0.64    0.11
  -2   6   7    0.57    0.09
   2  -6   7    0.47    0.09
  -2   6   7    0.39    0.12
   2   6  -7    0.50    0.15
  -2  -6  -7    0.53    0.11
  -2   6  -7    0.46    0.06
   2  -6  -7    0.42    0.11
  -2   6  -7    0.48    0.07
   2   6   7    0.29    0.12
  -2  -6   7    0.57    0.10
   2   6   7    0.51    0.15
   2  -6  -7    0.56    0.08
  -2   6  -7    0.82    0.13
  -2  -6   7    0.39    0.12
  -2  -6   7    0.38    0.10
   2   6   7    0.51    0.10
  -2  -6   7    0.29    0.11
  -2   6  -7    0.59    0.09
   2  -6  -7    0.64    0.11
  -2   6  -7    0.45    0.06
   3  -6   7   13.96    0.68
  -3  -6  -7   12.95    0.70
  -3   6   7   13.46    0.69
  -3   6   7   12.39    0.71
  -3  -6  -7   13.67    0.73
   3   6  -7   14.73    0.75
  -3  -6  -7   13.73    0.70
   3   6  -7   13.90    0.76
   3   6  -7   12.30    0.74
   3  -6   7   13.87    0.68
   3   6   7   14.35    0.76
  -3   6  -7   13.22    0.69
  -3  -6   7   13.51    0.69
  -3   6  -7   13.42    0.75
   3  -6  -7   13.16    0.70
   3  -6  -7   13.31    0.70
  -3   6  -7   13.34    0.65
  -3  -6   7   13.04    0.73
  -3  -6   7   13.19    0.69
   3   6   7   13.87    0.73
   4   6  -7    1.73    0.24
   4   6  -7    1.38    0.22
  -4  -6  -7    1.88    0.21
  -4  -6  -7    2.19    0.22
   4  -6   7    1.90    0.21
  -4  -6  -7    2.10    0.24
  -4   6   7    1.89    0.19
  -4   6   7    2.04    0.21
   4   6  -7    2.21    0.26
   4  -6   7    2.17    0.18
   4   6   7    1.97    0.25
   4  -6  -7    1.85    0.21
  -4   6  -7    2.24    0.22
   4   6   7    1.89    0.22
  -4  -6   7    2.23    0.22
  -4  -6   7    2.17    0.23
   4  -6  -7    2.15    0.21
   4   6   7    1.38    0.22
  -4  -6   7    2.52    0.24
   0   7   7   -0.26    0.11
   0  -7   7   -0.02    0.08
   0  -7  -7   -0.08    0.08
   0   7   7    0.04    0.08
   0   7  -7   -0.01    0.11
   0  -7   7    0.08    0.10
   0   7  -7    0.01    0.06
   0  -7  -7    0.01    0.08
   0   7  -7    0.10    0.08
   0  -7   7    0.00    0.05
   0  -7  -7   -0.03    0.07
  -1   7   7   -0.09    0.11
  -1   7   7    0.09    0.07
  -1  -7  -7    0.14    0.09
   1  -7   7    0.05    0.09
  -1  -7  -7    0.00    0.05
   1  -7   7    0.06    0.07
  -1   7   7    0.08    0.12
   1   7  -7    0.09    0.12
   1  -7   7    0.05    0.05
  -1  -7  -7    0.13    0.10
   1   7  -7    0.16    0.09
  -1  -7  -7    0.00    0.09
   1   7   7   -0.03    0.05
   1   7   7   -0.15    0.10
  -1   7  -7   -0.01    0.10
  -1  -7   7    0.02    0.03
  -1   7  -7    0.00    0.05
   1   7   7    0.07    0.13
  -1  -7   7   -0.03    0.09
   1  -7  -7   -0.06    0.07
  -1   7  -7    0.03    0.08
  -1  -7   7    0.08    0.10
   1  -7  -7   -0.03    0.08
   1  -7  -7    0.20    0.08
  -1   7  -7    0.03    0.04
  -1  -7   7    0.08    0.07
  -1  -7   7   -0.02    0.04
  -1   7  -7    0.08    0.05
  -2  -7  -7    4.14    0.28
   2  -7   7    3.91    0.26
   2  -7   7    4.08    0.25
  -2  -7  -7    4.32    0.30
   2   7  -7    4.11    0.31
  -2   7   7    4.36    0.27
  -2   7   7    4.23    0.29
   2   7  -7    3.88    0.28
  -2  -7  -7    4.45    0.28
  -2   7  -7    4.00    0.29
  -2   7  -7    4.15    0.22
   2   7   7    3.93    0.26
  -2   7  -7    3.83    0.24
  -2  -7   7    3.88    0.26
   2   7   7    3.61    0.29
  -2  -7   7    4.28    0.26
   2   7   7    3.81    0.33
  -2  -7   7    3.33    0.29
   2  -7  -7    4.08    0.27
  -2  -7   7    3.56    0.29
   2  -7  -7    4.15    0.26
   2  -7  -7    4.10    0.22
  -2   7  -7    4.32    0.31
   3  -7   7    1.87    0.17
  -3  -7  -7    1.97    0.21
  -3   7   7    2.13    0.21
   3   7  -7    1.61    0.24
  -3  -7  -7    1.80    0.20
   3  -7   7    1.84    0.17
  -3   7   7    1.91    0.19
   3   7  -7    1.67    0.23
   3   7  -7    1.81    0.21
  -3  -7  -7    1.56    0.20
   3  -7  -7    1.68    0.19
   3   7   7    1.55    0.21
  -3  -7   7    1.80    0.19
  -3  -7   7    1.91    0.18
  -3   7  -7    1.98    0.18
  -3   7  -7    2.09    0.22
   3   7   7    1.68    0.24
   3   7   7    1.84    0.19
  -3  -7   7    1.85    0.21
   3  -7  -7    1.75    0.16
  -4  -7  -7    1.53    0.20
   4   7  -7    1.64    0.24
   4   7  -7    2.12    0.25
   4   7  -7    2.31    0.27
  -4  -7  -7    1.93    0.22
  -4   7   7    1.90    0.20
  -4  -7  -7    1.51    0.21
   4  -7  -7    1.89    0.22
  -4  -7   7    2.01    0.22
   4   7   7    1.62    0.21
  -4   7  -7    2.20    0.22
   4   7   7    1.73    0.25
  -4  -7   7    2.02    0.21
   4   7   7    1.61    0.23
  -4   7  -7    1.62    0.23
  -4  -7   7    1.68    0.22
   0  -8   7   12.12    0.66
   0  -8  -7   13.34    0.68
   0   8  -7   12.01    0.68
   0   8  -7   12.83    0.66
   0  -8  -7   13.17    0.64
   0   8   7   12.55    0.69
   0  -8  -7   12.32    0.61
   0   8   7   12.09    0.64
   0  -8   7   12.42    0.60
   0  -8   7   11.33    0.66
  -1   8   7   14.26    0.83
  -1   8   7   15.44    0.76
   1  -8   7   15.46    0.80
   1   8  -7   16.06    0.82
  -1  -8  -7   15.99    0.78
  -1   8   7   15.58    0.82
   1  -8   7   14.92    0.81
   1   8  -7   14.83    0.82
  -1  -8  -7   16.29    0.83
  -1  -8  -7   15.70    0.77
   1  -8   7   15.56    0.73
  -1   8  -7   15.80    0.82
   1   8   7   15.24    0.80
   1   8   7   15.64    0.85
  -1   8  -7   15.52    0.82
   1  -8  -7   16.17    0.76
   1   8   7   15.65    0.76
  -1  -8   7   15.90    0.82
  -1  -8   7   15.82    0.83
  -1  -8   7   15.05    0.75
   1  -8  -7   15.63    0.78
   2   8  -7    0.23    0.15
  -2   8   7    0.23    0.12
  -2   8   7    0.34    0.12
  -2  -8  -7    0.24    0.13
  -2  -8  -7    0.52    0.13
  -2  -8  -7    0.18    0.12
   2   8  -7    0.23    0.12
   2  -8   7    0.31    0.09
   2  -8   7    0.14    0.10
   2  -8  -7    0.12    0.10
   2   8   7    0.16    0.16
  -2  -8   7    0.34    0.09
   2   8   7    0.13    0.12
   2   8   7    0.22    0.10
  -2   8  -7    0.38    0.15
  -2  -8   7    0.36    0.11
  -2   8  -7    0.25    0.12
   2  -8  -7    0.16    0.11
   3   8  -7    0.12    0.12
   3   8  -7    0.15    0.15
  -3   8   7    0.15    0.13
  -3   8   7    0.31    0.12
  -3  -8  -7    0.20    0.12
  -3  -8  -7    0.44    0.14
   3   8  -7    0.15    0.17
  -3  -8  -7    0.35    0.14
  -3  -8   7    0.35    0.12
   3   8   7    0.22    0.17
  -3  -8   7    0.21    0.13
  -3   8  -7    0.20    0.14
  -3   8  -7    0.36    0.15
   3   8   7    0.09    0.11
   3  -8  -7    0.40    0.12
   3   8   7    0.21    0.15
  -3  -8   7    0.38    0.12
   4   8  -7    0.15    0.15
   4   8  -7    0.01    0.16
   4   8  -7   -0.16    0.18
  -4  -8  -7    0.23    0.15
  -4  -8  -7    0.11    0.14
  -4  -8  -7    0.13    0.14
  -4   8   7    0.20    0.13
   4  -8  -7    0.08    0.13
   4   8   7   -0.19    0.18
   4   8   7    0.31    0.17
  -4  -8   7    0.05    0.13
  -4   8  -7    0.15    0.15
  -4  -8   7    0.07    0.15
   4   8   7    0.00    0.13
   0  -9  -7   -0.09    0.10
   0  -9  -7    0.09    0.08
   0  -9   7   -0.05    0.10
   0  -9   7    0.04    0.07
   0   9   7   -0.05    0.14
   0   9  -7   -0.06    0.09
   0   9   7   -0.04    0.10
   0  -9   7   -0.03    0.11
   0  -9  -7   -0.05    0.09
   0   9  -7   -0.20    0.13
  -1   9   7    7.69    0.48
  -1   9   7    7.29    0.48
  -1  -9  -7    7.88    0.44
  -1  -9  -7    7.57    0.42
   1  -9   7    7.55    0.44
   1   9  -7    7.78    0.45
   1  -9   7    7.80    0.46
  -1   9   7    8.24    0.42
   1   9  -7    7.36    0.48
  -1  -9  -7    7.94    0.47
  -1   9  -7    8.19    0.48
  -1   9  -7    7.62    0.45
  -1  -9   7    6.99    0.47
  -1  -9   7    7.96    0.41
   1   9   7    7.59    0.50
   1  -9  -7    7.63    0.40
   1   9   7    7.78    0.45
  -1  -9   7    6.93    0.46
   1  -9  -7    7.71    0.43
  -2  -9  -7    2.37    0.22
  -2  -9  -7    1.68    0.21
  -2   9   7    2.20    0.22
   2   9  -7    2.08    0.27
  -2  -9  -7    1.88    0.20
   2   9  -7    1.81    0.25
   2  -9   7    1.96    0.18
  -2   9   7    2.09    0.23
   2   9  -7    1.83    0.21
  -2   9  -7    1.91    0.21
   2  -9  -7    2.14    0.19
  -2  -9   7    2.41    0.24
  -2  -9   7    1.84    0.19
   2   9   7    1.59    0.24
   2   9   7    2.02    0.23
  -2   9  -7    1.88    0.23
   2  -9  -7    2.26    0.20
   3   9  -7    0.32    0.17
   3   9  -7    0.15    0.19
   3   9  -7    0.23    0.14
  -3   9   7    0.31    0.14
  -3  -9  -7    0.48    0.15
  -3  -9  -7    0.24    0.13
  -3   9   7    0.28    0.13
  -3  -9  -7    0.42    0.14
  -3  -9   7    0.21    0.14
  -3  -9   7    0.25    0.12
   3   9   7    0.18    0.19
   3   9   7    0.26    0.16
   3  -9  -7    0.14    0.12
   0 -10  -7    4.52    0.31
   0  10  -7    4.59    0.35
   0 -10   7    4.43    0.33
   0  10   7    4.89    0.32
   0 -10  -7    4.26    0.33
   0  10   7    5.12    0.39
   1 -10   7    4.65    0.31
   1  10  -7    4.82    0.31
  -1 -10  -7    4.48    0.30
   1  10  -7    5.08    0.40
  -1  10   7    4.48    0.36
  -1 -10  -7    3.40    0.31
  -1  10   7    4.28    0.35
   1  10  -7    3.65    0.34
   1 -10  -7    4.48    0.29
  -1 -10   7    4.37    0.27
  -1  10  -7    4.76    0.35
  -1 -10   7    4.29    0.33
   1  10   7    4.35    0.37
   1  10   7    4.14    0.32
   2  10  -7    0.40    0.19
  -2 -10  -7    0.55    0.14
  -2 -10  -7    0.59    0.16
  -2  10   7    0.50    0.16
  -2  10   7    0.32    0.16
   2  10  -7    0.42    0.13
   2  10  -7    0.41    0.17
   2  10   7    0.47    0.16
   2 -10  -7    0.37    0.12
  -2  10  -7    0.34    0.16
   2  10   7    0.03    0.17
  -2 -10   7    0.56    0.16
  -2  10  -7    0.45    0.15
   3  10  -7    0.62    0.15
  -3 -10  -7    0.92    0.18
  -3  10   7    0.58    0.15
  -3 -10  -7    0.53    0.16
   3  10  -7    0.50    0.20
  -3  10   7    0.56    0.17
   3  10  -7    0.56    0.20
   3  10   7    0.33    0.20
   3  10   7    0.51    0.18
  -3 -10   7    0.49    0.16
  -3 -10   7    0.60    0.15
   0  11   7    0.12    0.16
   0 -11  -7    0.08    0.13
   0  11  -7   -0.15    0.13
   0  11   7    0.01    0.12
   0 -11  -7    0.13    0.12
   0  11  -7    0.07    0.16
   0 -11   7   -0.04    0.12
  -1 -11  -7    3.53    0.31
   1 -11   7    3.68    0.28
  -1 -11  -7    3.78    0.28
   1  11  -7    4.22    0.35
   1  11  -7    3.79    0.37
  -1  11   7    3.67    0.35
  -1  11   7    3.96    0.33
  -1  11  -7    3.45    0.33
   1  11   7    4.29    0.38
   1  11   7    3.62    0.31
  -1 -11   7    3.45    0.31
  -1  11  -7    3.79    0.32
   1 -11  -7    3.62    0.28
  -2 -11  -7    0.25    0.14
   2  11  -7    0.03    0.18
  -2 -11  -7    0.04    0.12
  -2  11   7   -0.12    0.13
   2  11  -7   -0.01    0.16
   2 -11  -7    0.04    0.11
   2  11   7    0.03    0.15
   2  11   7    0.20    0.18
  -2  11  -7    0.07    0.16
  -2 -11   7    0.04    0.14
  -2 -11   7    0.04    0.10
   0  12   7    2.28    0.30
   0 -12  -7    2.68    0.24
   0  12  -7    2.36    0.31
   0 -12   7    2.35    0.25
   0  12  -7    2.21    0.28
   0 -12  -7    2.26    0.26
  -1  12   7    0.71    0.21
  -1 -12  -7    0.85    0.15
   1  12  -7    0.81    0.21
   1  12  -7    0.87    0.23
  -1 -12  -7    1.02    0.20
  -1  12   7    0.90    0.20
   1 -12   7    0.73    0.16
   1  12   7    0.93    0.23
  -1  12  -7    0.83    0.20
  -1 -12   7    0.82    0.18
   1 -12  -7    0.59    0.15
  -1  12  -7    0.82    0.22
   1  12   7    0.60    0.18
   0   0   8  176.11    7.94
   0   0  -8  175.20    7.84
   0   0   8  178.92    8.19
   0   0  -8  151.06    8.19
   0   0   8  174.30    7.80
   0   0  -8  167.00    8.20
   0   0  -8  163.44    7.80
   0   0  -8  184.98    8.09
   0   0   8  172.12    7.84
   0   0   8  161.33    8.19
   0   0  -8  178.85    7.94
   1   0  -8   22.90    1.09
   1   0  -8   23.05    1.11
  -1   0   8   23.97    1.13
   1   0   8   23.35    1.11
   1   0   8   23.11    1.11
   1   0  -8   19.87    1.13
   1   0  -8   24.48    1.13
  -1   0   8   23.91    1.07
  -1   0  -8   22.92    1.11
  -1   0   8   22.69    1.07
  -1   0   8   23.33    1.14
   1   0  -8   22.43    1.08
   1   0   8   22.99    1.11
   1   0   8   23.41    1.06
   1   0   8   22.50    1.09
  -1   0  -8   23.81    1.13
  -1   0   8   24.00    1.08
  -1   0  -8   22.99    1.08
   1   0   8   23.76    1.08
  -1   0  -8   22.38    1.06
  -1   0   8   23.48    1.10
   1   0  -8   19.24    1.08
  -1   0  -8   23.21    1.09
  -2   0   8    2.08    0.19
   2   0   8    2.37    0.20
  -2   0  -8    2.30    0.17
  -2   0  -8    2.71    0.21
  -2   0   8    2.43    0.16
  -2   0   8    2.34    0.18
  -2   0   8    2.33    0.21
   2   0  -8    2.69    0.17
  -2   0  -8    2.78    0.21
   2   0  -8    2.80    0.19
  -2   0  -8    2.36    0.15
   2   0   8    2.64    0.15
   2   0  -8    2.55    0.20
   2   0   8    2.06    0.19
   2   0  -8    2.37    0.20
   2   0   8    2.08    0.19
  -3   0  -8    4.76    0.26
   3   0  -8    4.67    0.29
   3   0  -8    4.49    0.32
  -3   0   8    5.08    0.27
  -3   0   8    5.06    0.30
   3   0   8    4.61    0.31
   3   0  -8    4.73    0.31
   3   0   8    5.06    0.29
   3   0  -8    5.21    0.27
  -3   0  -8    4.66    0.31
  -3   0   8    4.02    0.29
  -3   0  -8    4.95    0.28
   3   0   8    5.04    0.26
   3   0   8    4.90    0.30
   4   0  -8    2.69    0.20
  -4   0  -8    2.82    0.22
   4   0  -8    2.32    0.25
  -4   0   8    3.06    0.23
   4   0  -8    2.71    0.25
   4   0   8    2.61    0.22
   4   0  -8    2.67    0.22
  -4   0  -8    2.69    0.18
  -4   0  -8    3.09    0.26
  -4   0   8    2.00    0.21
   4   0   8    2.95    0.25
   4   0   8    2.77    0.21
   5   0  -8   13.11    0.74
   5   0   8   11.74    0.71
   5   0  -8   12.91    0.71
   5   0  -8   12.24    0.67
   5   0   8   12.43    0.68
  -5   0  -8   12.21    0.66
  -5   0   8   12.46    0.68
   0  -1  -8   -0.01    0.06
   0  -1   8   -0.09    0.04
   0  -1   8   -0.12    0.05
   0   1  -8   -0.04    0.06
   0  -1  -8   -0.08    0.05
   0  -1   8   -0.08    0.04
   0   1  -8   -0.06    0.05
   0   1  -8   -0.14    0.07
   0  -1   8   -0.10    0.04
   0   1   8   -0.07    0.07
   0   1   8   -0.08    0.06
   0  -1  -8   -0.02    0.04
   0   1  -8   -0.09    0.04
   0   1   8    0.00    0.05
   0   1   8   -0.08    0.06
   0  -1  -8   -0.06    0.07
   0  -1   8   -0.08    0.07
   0   1   8   -0.09    0.04
   0   1  -8   -0.03    0.04
   0  -1  -8   -0.02    0.06
   0   1   8   -0.02    0.07
   0  -1  -8   -0.03    0.06
   0   1  -8   -0.20    0.06
   0  -1   8   -0.17    0.06
   1   1  -8   12.61    0.62
  -1   1   8   10.13    0.59
   1   1  -8   10.28    0.62
   1  -1   8   11.98    0.59
   1   1  -8   13.03    0.60
  -1  -1  -8   13.17    0.62
   1  -1   8   11.52    0.59
   1   1  -8   12.79    0.61
   1  -1   8   12.24    0.60
   1  -1   8   12.41    0.57
  -1  -1  -8   11.57    0.58
  -1  -1  -8   11.65    0.62
  -1   1   8   12.06    0.62
  -1   1   8   10.37    0.59
  -1  -1  -8   13.40    0.61
  -1   1   8   13.50    0.62
   1   1  -8   12.24    0.59
   1   1  -8   12.93    0.59
  -1  -1  -8   11.71    0.60
  -1   1   8   12.59    0.60
   1  -1   8   12.58    0.60
  -1  -1   8   11.55    0.60
   1   1   8   13.22    0.60
   1   1   8   12.23    0.58
   1   1   8   11.77    0.61
  -1   1  -8   12.53    0.60
  -1   1  -8   12.01    0.63
   1  -1  -8   11.77    0.62
  -1  -1   8   12.52    0.58
   1  -1  -8   12.18    0.61
   1   1   8   12.80    0.60
   1  -1  -8   12.43    0.62
  -1   1  -8   13.05    0.62
   1  -1  -8   12.02    0.59
  -1  -1   8   12.10    0.61
   1   1   8   12.33    0.61
  -1   1  -8   11.07    0.61
  -1   1  -8   12.22    0.57
   1   1   8   10.73    0.61
   1  -1  -8   12.62    0.60
  -1   1  -8   12.54    0.60
  -1   1  -8   12.29    0.60
  -1  -1   8   12.13    0.59
  -1  -1   8   13.41    0.64
   1  -1  -8   12.63    0.58
  -2   1   8    0.02    0.08
   2  -1   8    0.12    0.08
  -2  -1  -8    0.11    0.10
   2  -1   8   -0.04    0.08
   2   1  -8    0.11    0.09
  -2  -1  -8    0.05    0.08
   2  -1   8    0.02    0.03
  -2  -1  -8    0.09    0.06
  -2   1   8   -0.04    0.05
  -2   1   8    0.09    0.08
   2   1  -8   -0.01    0.06
  -2   1   8   -0.06    0.08
   2  -1   8    0.18    0.04
   2   1  -8    0.02    0.09
   2   1  -8    0.12    0.10
   2  -1   8    0.07    0.07
   2  -1   8    0.01    0.07
   2   1   8   -0.02    0.06
  -2   1  -8    0.17    0.10
   2  -1  -8    0.14    0.09
   2   1   8    0.10    0.10
  -2  -1   8   -0.11    0.08
   2  -1  -8    0.01    0.09
   2  -1  -8    0.13    0.07
   2   1   8    0.01    0.08
  -2   1  -8   -0.03    0.09
   2  -1  -8    0.14    0.08
  -2  -1   8   -0.08    0.07
  -2   1  -8    0.00    0.07
  -2  -1   8    0.02    0.07
   2   1   8    0.03    0.08
  -3  -1  -8    0.09    0.06
  -3  -1  -8    0.06    0.10
   3   1  -8    0.16    0.10
  -3   1   8    0.32    0.10
   3  -1   8    0.28    0.09
   3   1  -8    0.08    0.09
   3  -1   8    0.15    0.07
  -3   1   8    0.19    0.05
  -3   1   8    0.12    0.07
   3  -1   8    0.21    0.04
  -3  -1  -8    0.07    0.08
   3   1  -8    0.19    0.06
   3  -1   8    0.19    0.09
   3   1  -8    0.26    0.11
  -3  -1   8    0.19    0.07
  -3   1  -8    0.17    0.04
   3  -1  -8    0.19    0.06
   3   1   8    0.23    0.07
  -3  -1   8    0.15    0.09
  -3  -1   8    0.31    0.09
  -3   1  -8    0.03    0.07
   3  -1  -8    0.24    0.10
   3   1   8    0.18    0.09
  -3   1  -8    0.04    0.11
   3   1   8    0.08    0.09
   3   1   8    0.27    0.10
  -3   1  -8    0.28    0.09
   3  -1  -8    0.18    0.11
   3  -1  -8   -0.03    0.07
  -4  -1  -8    0.02    0.08
   4  -1   8   -0.08    0.11
   4  -1   8    0.13    0.10
  -4  -1  -8    0.00    0.12
  -4   1   8    0.02    0.09
   4   1  -8   -0.04    0.10
   4  -1   8    0.11    0.07
   4   1  -8    0.14    0.12
  -4  -1  -8   -0.08    0.11
   4   1  -8    0.24    0.10
   4   1  -8   -0.14    0.11
  -4   1   8   -0.03    0.10
  -4  -1   8    0.10    0.10
  -4  -1   8   -0.16    0.10
   4  -1  -8    0.14    0.12
   4  -1  -8    0.07    0.09
  -4   1  -8    0.06    0.10
   4   1   8    0.13    0.12
  -4   1  -8    0.01    0.12
   4   1   8    0.05    0.10
   4   1   8    0.01    0.12
   4  -1  -8   -0.03    0.13
   5   1  -8    4.01    0.33
  -5  -1  -8    3.72    0.33
  -5   1   8    4.00    0.30
   5  -1   8    3.53    0.31
   5   1  -8    4.18    0.29
   5  -1   8    3.61    0.28
  -5   1   8    3.48    0.27
  -5  -1  -8    3.22    0.28
  -5  -1   8    3.37    0.28
   5  -1  -8    3.63    0.32
   5   1   8    3.85    0.32
  -5   1  -8    4.07    0.33
  -5  -1   8    3.95    0.29
  -5   1  -8    3.70    0.28
   5   1   8    3.40    0.29
   5  -1  -8    3.67    0.32
   0  -2   8    1.41    0.09
   0   2  -8    1.31    0.12
   0   2   8    1.46    0.13
   0   2  -8    1.67    0.15
   0  -2   8    2.07    0.13
   0   2   8    1.52    0.13
   0   2   8    1.22    0.12
   0  -2   8    1.41    0.09
   0   2   8    1.36    0.12
   0   2  -8    1.32    0.12
   0   2  -8    1.40    0.11
   0   2   8    1.31    0.12
   0   2   8    1.39    0.13
   0  -2  -8    1.95    0.13
   0  -2  -8    1.38    0.12
   0  -2  -8    1.31    0.13
   0  -2   8    1.47    0.11
   0  -2   8    1.22    0.11
   0  -2   8    1.35    0.14
   0  -2  -8    1.34    0.12
   0  -2  -8    1.39    0.11
   0   2  -8    1.35    0.12
   0  -2   8    1.17    0.11
   0   2   8    1.27    0.10
   1  -2   8  105.38    4.65
  -1  -2  -8  104.47    4.67
  -1  -2  -8   92.98    4.73
   1  -2   8  100.95    4.72
   1   2  -8  103.33    4.74
   1   2  -8  106.15    4.88
  -1  -2  -8   99.33    4.87
   1  -2   8  102.01    4.62
   1  -2   8  104.77    4.80
  -1   2   8  108.34    4.67
   1   2  -8  104.42    4.64
  -1   2   8  103.75    4.87
  -1   2   8  102.48    4.80
  -1  -2  -8  101.87    4.86
  -1  -2  -8  104.50    4.82
   1   2  -8   99.87    4.65
   1   2  -8  111.44    4.81
  -1   2   8   92.72    4.88
   1  -2   8  102.40    4.85
   1  -2  -8   92.76    4.66
   1   2   8   95.58    4.64
   1   2   8   96.73    4.66
  -1  -2   8   85.25    4.87
   1  -2  -8  100.49    4.86
   1   2   8  104.00    4.73
   1  -2  -8  105.12    4.71
  -1   2  -8  106.86    4.86
  -1  -2   8  104.39    4.64
   1  -2  -8   93.27    4.88
   1   2   8   99.40    4.86
  -1   2  -8  104.70    4.62
  -1  -2   8  105.74    4.81
  -1   2  -8  103.64    4.88
  -1   2  -8  103.99    4.66
  -1  -2   8  102.78    4.66
  -1   2  -8  107.39    4.87
  -1  -2   8  101.51    4.75
   1   2   8   91.71    4.81
  -1   2  -8  111.13    4.81
   1   2   8   98.48    4.87
   1  -2  -8  102.66    4.70
  -1   2  -8  101.98    4.72
   1  -2  -8  103.20    4.80
   2   2  -8    2.71    0.21
  -2  -2  -8    2.87    0.20
   2  -2   8    3.17    0.21
  -2   2   8    2.22    0.20
  -2  -2  -8    3.14    0.23
   2  -2   8    2.87    0.18
   2   2  -8    2.84    0.23
  -2   2   8    3.16    0.21
  -2   2   8    2.86    0.17
   2  -2   8    3.09    0.20
  -2  -2  -8    3.08    0.20
  -2   2   8    3.20    0.18
   2   2  -8    2.88    0.24
   2  -2   8    2.71    0.18
   2  -2  -8    3.12    0.21
   2  -2  -8    2.66    0.19
  -2  -2   8    2.95    0.20
   2  -2  -8    2.86    0.21
  -2   2  -8    2.95    0.21
   2  -2  -8    2.83    0.16
   2   2   8    2.97    0.21
  -2   2  -8    3.24    0.22
   2   2   8    3.18    0.21
   2   2   8    2.70    0.22
  -2  -2   8    2.84    0.20
  -2  -2   8    2.80    0.21
  -2   2  -8    2.98    0.17
   2   2   8    2.79    0.21
   3   2  -8    8.15    0.46
  -3   2   8    8.32    0.43
  -3   2   8    7.78    0.44
  -3   2   8    8.10    0.40
  -3  -2  -8    8.32    0.45
  -3   2   8    8.32    0.44
   3  -2   8    8.33    0.41
  -3  -2  -8    7.77    0.43
   3  -2   8    8.19    0.44
   3   2  -8    8.77    0.48
  -3  -2  -8    8.41    0.44
   3   2  -8    7.89    0.45
   3  -2   8    8.33    0.46
   3  -2  -8    7.11    0.45
  -3   2  -8    6.92    0.44
   3   2   8    7.77    0.45
  -3  -2   8    8.33    0.44
  -3   2  -8    8.29    0.43
  -3  -2   8    8.39    0.45
   3  -2  -8    8.00    0.41
   3   2   8    7.79    0.45
   3   2   8    7.06    0.46
  -3   2  -8    8.40    0.42
   3  -2  -8    8.77    0.47
  -3  -2   8    8.50    0.44
  -4  -2  -8    1.15    0.13
   4   2  -8    0.92    0.17
  -4   2   8    0.79    0.13
   4  -2   8    0.65    0.15
   4   2  -8    0.86    0.16
  -4  -2  -8    0.76    0.16
   4  -2   8    0.91    0.14
  -4   2   8    0.94    0.15
   4   2  -8    0.80    0.16
   4   2  -8    0.83    0.15
  -4  -2  -8    1.16    0.15
  -4   2  -8    0.59    0.15
   4   2   8    0.77    0.16
   4  -2  -8    0.91    0.17
   4  -2  -8    0.94    0.16
  -4  -2   8    1.03    0.15
   4   2   8    0.96    0.15
  -4   2  -8    1.04    0.14
   4   2   8    0.94    0.17
  -4  -2   8    0.90    0.15
   4  -2  -8    0.98    0.12
  -5   2   8    0.09    0.13
   5  -2   8    0.35    0.14
   5   2  -8    0.12    0.13
   5   2  -8   -0.06    0.14
   5  -2   8    0.24    0.13
  -5   2   8    0.34    0.12
  -5  -2  -8    0.20    0.16
  -5  -2  -8    0.18    0.13
  -5   2  -8    0.16    0.16
  -5  -2   8    0.00    0.14
   5  -2  -8    0.02    0.13
   5   2   8    0.18    0.13
  -5   2  -8    0.08    0.12
  -5  -2   8    0.22    0.15
   5   2   8   -0.07    0.13
  -5  -2   8    0.15    0.13
   5  -2  -8    0.18    0.15
   0   3  -8   -0.04    0.06
   0   3   8    0.02    0.08
   0  -3   8   -0.07    0.05
   0  -3  -8   -0.02    0.09
   0   3  -8    0.01    0.04
   0   3   8    0.13    0.08
   0   3  -8   -0.04    0.09
   0   3   8    0.02    0.05
   0  -3  -8   -0.10    0.05
   0  -3   8    0.06    0.08
   0  -3   8   -0.02    0.03
   0  -3   8   -0.03    0.06
   0  -3  -8    0.01    0.06
   0   3   8    0.02    0.09
   0  -3  -8   -0.02    0.04
   0   3  -8   -0.04    0.08
   0  -3  -8    0.00    0.06
   0  -3  -8    0.05    0.08
   0   3  -8   -0.01    0.05
   0  -3   8    0.07    0.06
   1  -3   8    1.46    0.12
   1   3  -8    1.28    0.11
   1  -3   8    1.27    0.11
  -1   3   8    1.31    0.12
  -1  -3  -8    1.36    0.15
  -1   3   8    0.90    0.13
   1  -3   8    1.10    0.10
  -1  -3  -8    1.36    0.12
  -1   3   8    1.27    0.13
  -1  -3  -8    1.32    0.12
   1  -3   8    1.01    0.11
   1   3  -8    1.30    0.11
   1   3  -8    1.47    0.16
  -1  -3  -8    1.26    0.12
   1   3  -8    1.35    0.14
  -1  -3   8    1.20    0.12
   1  -3  -8    1.26    0.11
   1   3   8    0.99    0.12
   1  -3  -8    1.28    0.13
  -1   3  -8    1.28    0.12
   1   3   8    0.93    0.14
  -1  -3   8    1.32    0.11
  -1  -3   8    1.13    0.11
   1  -3  -8    1.35    0.13
  -1   3  -8    1.30    0.12
  -1  -3   8    1.16    0.12
   1  -3  -8    1.23    0.12
  -1   3  -8    1.12    0.10
   1   3   8    1.15    0.11
  -1   3  -8    1.17    0.14
   2   3  -8   11.01    0.61
   2  -3   8   11.15    0.56
   2   3  -8   11.94    0.57
   2   3  -8   10.25    0.59
  -2  -3  -8   10.51    0.58
   2  -3   8   11.49    0.56
  -2   3   8   11.98    0.60
  -2  -3  -8   11.93    0.58
  -2  -3  -8   11.24    0.57
   2  -3   8   11.23    0.54
   2  -3   8   11.17    0.59
  -2   3   8   11.34    0.56
  -2   3  -8   11.70    0.57
   2   3   8    9.09    0.58
   2   3   8   11.13    0.60
  -2  -3   8   11.65    0.56
  -2  -3   8   11.40    0.58
   2  -3  -8   11.31    0.57
   2  -3  -8   11.06    0.58
  -2  -3   8   11.77    0.60
  -2   3  -8   11.76    0.57
   2  -3  -8   11.20    0.58
  -2   3  -8   11.64    0.54
   2   3   8   10.91    0.59
  -3   3   8   17.66    0.82
  -3  -3  -8   17.10    0.87
  -3   3   8   17.51    0.82
   3   3  -8   18.14    0.88
  -3   3   8   17.08    0.87
   3  -3   8   17.54    0.84
  -3  -3  -8   15.71    0.84
   3   3  -8   17.66    0.91
   3  -3   8   17.02    0.85
   3  -3   8   16.42    0.88
   3   3  -8   16.91    0.85
  -3   3   8   18.39    0.85
  -3  -3  -8   18.25    0.87
   3   3   8   15.87    0.89
   3  -3  -8   17.43    0.81
  -3  -3   8   17.12    0.85
  -3   3  -8   18.25    0.86
  -3  -3   8   16.23    0.88
   3  -3  -8   15.88    0.86
   3   3   8   17.99    0.89
  -3   3  -8   17.98    0.85
   3   3   8   17.03    0.87
  -3  -3   8   16.41    0.86
   3  -3  -8   16.47    0.88
  -3   3  -8   17.24    0.82
   4  -3   8    3.90    0.29
   4   3  -8    3.21    0.28
  -4   3   8    3.88    0.26
  -4  -3  -8    3.28    0.26
  -4   3   8    3.48    0.27
  -4  -3  -8    3.17    0.27
   4  -3   8    3.41    0.25
   4   3  -8    3.71    0.30
   4   3  -8    3.44    0.30
  -4  -3  -8    4.36    0.32
   4   3  -8    3.84    0.31
  -4   3  -8    3.52    0.24
  -4   3  -8    3.68    0.29
   4   3   8    3.18    0.28
  -4  -3   8    4.41    0.30
  -4  -3   8    3.55    0.27
   4   3   8    3.59    0.29
   4   3   8    4.46    0.31
   4  -3  -8    3.62    0.28
   4  -3  -8    3.77    0.29
   5  -3   8    0.14    0.11
  -5  -3  -8    0.02    0.14
  -5  -3  -8    0.02    0.15
   5   3  -8    0.05    0.13
  -5   3   8    0.13    0.12
   5   3  -8    0.12    0.14
   5  -3   8    0.28    0.14
  -5  -3   8    0.01    0.12
   5   3   8    0.04    0.13
  -5   3  -8    0.06    0.12
   5   3   8    0.41    0.16
  -5  -3   8    0.31    0.16
  -5   3  -8    0.12    0.15
   5  -3  -8    0.13    0.15
   5  -3  -8    0.23    0.14
  -5  -3   8    0.01    0.12
   0   4  -8    7.16    0.36
   0  -4   8    7.49    0.36
   0  -4  -8    7.45    0.40
   0  -4  -8    7.35    0.39
   0   4  -8    7.75    0.43
   0   4   8    7.52    0.40
   0  -4   8    7.03    0.35
   0  -4  -8    6.97    0.40
   0   4   8    7.14    0.38
   0   4  -8    7.00    0.35
   0  -4   8    6.98    0.39
   0   4   8    7.21    0.42
   0  -4   8    7.03    0.40
   0  -4  -8    7.81    0.38
   0   4  -8    6.85    0.40
   0  -4  -8    7.37    0.37
   0  -4  -8    7.43    0.38
   0  -4   8    8.37    0.44
   0   4  -8    7.21    0.43
   1   4  -8    4.77    0.27
   1  -4   8    4.74    0.28
  -1  -4  -8    4.50    0.28
   1   4  -8    4.54    0.30
  -1   4   8    4.53    0.29
  -1  -4  -8    4.17    0.27
   1   4  -8    4.44    0.31
  -1   4   8    4.94    0.26
  -1   4   8    4.67    0.23
  -1  -4  -8    5.10    0.29
  -1   4   8    4.28    0.30
   1  -4   8    4.93    0.26
   1   4  -8    4.59    0.25
  -1  -4  -8    5.24    0.27
   1  -4   8    4.72    0.27
   1  -4   8    4.61    0.26
   1   4   8    4.57    0.28
  -1  -4   8    4.79    0.26
  -1   4  -8    4.64    0.26
   1  -4  -8    4.65    0.25
   1   4   8    4.60    0.26
   1  -4  -8    5.04    0.28
   1   4   8    4.93    0.33
  -1   4  -8    4.82    0.26
  -1   4  -8    4.67    0.30
   1  -4  -8    4.90    0.31
   1  -4  -8    4.63    0.23
  -1  -4   8    4.68    0.29
   1  -4  -8    4.47    0.27
  -1  -4   8    4.73    0.26
  -1  -4   8    4.76    0.29
  -2   4   8    2.11    0.19
  -2  -4  -8    1.53    0.15
   2   4  -8    1.69    0.18
   2  -4   8    1.61    0.14
  -2   4   8    1.93    0.14
  -2  -4  -8    1.52    0.16
   2   4  -8    1.66    0.15
   2  -4   8    1.75    0.15
  -2   4   8    1.69    0.15
   2   4  -8    1.38    0.16
  -2  -4  -8    1.63    0.16
  -2  -4   8    1.55    0.16
  -2  -4   8    1.93    0.16
  -2   4  -8    1.69    0.15
   2  -4  -8    1.61    0.15
  -2  -4   8    1.43    0.15
   2  -4  -8    1.81    0.16
   2   4   8    1.23    0.16
  -2   4  -8    1.59    0.11
  -2   4  -8    1.61    0.15
   2   4   8    1.82    0.16
   2  -4  -8    1.75    0.14
   2  -4  -8    1.91    0.15
  -2   4  -8    1.73    0.17
   2   4   8    1.72    0.19
  -2   4  -8    1.53    0.11
   3   4  -8    1.94    0.22
  -3  -4  -8    2.08    0.20
  -3   4   8    2.31    0.12
  -3  -4  -8    2.08    0.20
   3   4  -8    2.21    0.20
   3   4  -8    1.87    0.21
  -3   4   8    2.29    0.20
  -3   4   8    2.04    0.18
   3  -4   8    2.12    0.15
   3  -4   8    2.09    0.19
  -3  -4  -8    2.23    0.20
   3  -4   8    1.93    0.17
   3  -4  -8    2.28    0.20
  -3   4  -8    2.04    0.18
  -3  -4   8    2.10    0.20
   3   4   8    2.19    0.20
   3  -4  -8    1.62    0.19
   3   4   8    2.13    0.22
  -3  -4   8    2.36    0.21
   3   4   8    2.17    0.21
  -3   4  -8    2.08    0.20
  -3  -4   8    2.10    0.19
  -3   4  -8    2.35    0.16
  -4  -4  -8    1.16    0.16
  -4  -4  -8    1.30    0.19
   4   4  -8    0.92    0.19
  -4   4   8    0.98    0.15
  -4   4   8    1.06    0.14
   4   4  -8    1.02    0.18
   4  -4   8    0.92    0.15
   4  -4   8    1.03    0.14
  -4  -4  -8    1.20    0.17
   4   4  -8    1.12    0.19
  -4   4  -8    1.11    0.17
   4  -4  -8    1.06    0.16
   4  -4  -8    1.13    0.18
   4   4   8    0.89    0.18
   4   4   8    1.35    0.20
   4   4   8    0.74    0.16
  -4  -4   8    0.76    0.16
  -4   4  -8    1.13    0.14
  -4  -4   8    0.80    0.16
  -5  -4  -8    0.13    0.16
   5   4  -8    0.15    0.15
   5  -4   8   -0.01    0.13
  -5   4   8    0.31    0.13
   5  -4   8   -0.02    0.10
   5   4  -8    0.05    0.14
  -5  -4  -8    0.18    0.14
   5   4   8   -0.15    0.13
   5  -4  -8    0.05    0.13
   5  -4  -8    0.02    0.15
  -5  -4   8    0.10    0.13
  -5  -4   8   -0.05    0.14
  -5  -4   8   -0.18    0.14
   5   4   8    0.20    0.15
  -5   4  -8    0.29    0.16
   0  -5  -8    0.06    0.08
   0  -5   8   -0.05    0.04
   0  -5  -8    0.03    0.08
   0  -5   8   -0.05    0.08
   0  -5  -8   -0.05    0.04
   0  -5   8    0.04    0.04
   0  -5   8   -0.06    0.08
   0   5  -8   -0.09    0.04
   0  -5  -8   -0.02    0.07
   0   5   8    0.07    0.11
   0  -5  -8    0.02    0.08
   0   5  -8    0.01    0.09
   0   5   8    0.01    0.07
   0  -5  -8    0.00    0.03
   0   5  -8    0.12    0.12
   0   5   8    0.03    0.09
   0   5  -8   -0.01    0.04
  -1   5   8   25.77    1.27
   1  -5   8   25.95    1.24
  -1   5   8   24.87    1.25
   1  -5   8   25.54    1.24
  -1  -5  -8   26.44    1.24
   1   5  -8   24.70    1.18
  -1   5   8   25.86    1.23
   1  -5   8   25.62    1.22
   1   5  -8   26.93    1.26
  -1  -5  -8   25.04    1.26
   1   5  -8   23.91    1.27
  -1   5   8   25.51    1.19
  -1  -5  -8   26.13    1.21
  -1  -5  -8   25.92    1.21
   1  -5  -8   25.13    1.20
  -1  -5   8   25.12    1.19
  -1   5  -8   25.22    1.18
   1  -5  -8   25.76    1.21
  -1  -5   8   24.81    1.18
  -1  -5   8   26.14    1.27
  -1   5  -8   25.36    1.24
   1   5   8   25.30    1.27
   1  -5  -8   25.75    1.19
   1   5   8   24.07    1.22
   1   5   8   24.45    1.23
   1  -5  -8   25.73    1.22
  -1   5  -8   24.93    1.27
  -2  -5  -8    2.64    0.21
   2  -5   8    2.59    0.17
  -2  -5  -8    2.49    0.19
  -2  -5  -8    2.45    0.20
   2  -5   8    2.60    0.15
  -2   5   8    2.48    0.19
  -2   5   8    2.65    0.22
   2  -5   8    2.47    0.17
   2   5  -8    2.25    0.18
  -2   5   8    2.62    0.19
   2   5  -8    1.74    0.21
   2   5  -8    2.14    0.21
  -2  -5   8    2.00    0.20
   2  -5  -8    2.67    0.17
   2  -5  -8    2.58    0.20
  -2   5  -8    2.44    0.14
   2   5   8    2.20    0.20
   2   5   8    2.14    0.19
  -2  -5   8    2.56    0.21
  -2   5  -8    2.40    0.19
  -2   5  -8    2.27    0.21
  -2  -5   8    2.55    0.18
   2  -5  -8    2.32    0.19
  -2   5  -8    2.46    0.14
   2   5   8    2.53    0.24
   2  -5  -8    2.51    0.20
  -2   5  -8    2.58    0.14
  -3  -5  -8    7.19    0.47
  -3   5   8    7.88    0.48
   3   5  -8    7.41    0.51
   3  -5   8    8.60    0.48
   3   5  -8    8.21    0.47
   3  -5   8    8.86    0.45
  -3   5   8    8.70    0.43
  -3  -5  -8    8.33    0.48
  -3   5   8    8.94    0.48
   3   5  -8    9.17    0.53
  -3  -5  -8    9.35    0.50
   3  -5   8    8.36    0.46
  -3   5  -8    8.53    0.43
   3   5   8    8.68    0.50
  -3   5  -8    8.86    0.48
  -3  -5   8    8.39    0.49
   3   5   8    9.27    0.51
  -3  -5   8    9.18    0.51
   3   5   8    9.09    0.53
   3  -5  -8    8.88    0.49
  -3  -5   8    9.05    0.48
   3  -5  -8    9.05    0.48
  -4  -5  -8    1.49    0.19
   4   5  -8    2.16    0.24
   4   5  -8    1.87    0.23
  -4   5   8    1.87    0.18
  -4  -5  -8    1.61    0.22
   4  -5   8    1.67    0.19
   4   5  -8    1.80    0.23
  -4  -5  -8    1.63    0.20
  -4   5   8    1.79    0.19
   4  -5   8    2.07    0.18
  -4   5  -8    1.69    0.21
   4   5   8    1.71    0.21
   4   5   8    1.65    0.23
  -4  -5   8    1.81    0.20
   4  -5  -8    1.70    0.21
  -4  -5   8    1.32    0.19
   4   5   8    1.60    0.22
   4  -5  -8    1.43    0.18
  -4  -5   8    1.95    0.22
  -4   5  -8    1.95    0.17
   5  -5   8    0.07    0.13
  -5  -5  -8    0.00    0.13
   5   5  -8   -0.10    0.14
  -5  -5  -8    0.31    0.16
   5   5  -8    0.07    0.14
  -5   5   8    0.33    0.15
  -5  -5  -8   -0.09    0.12
  -5  -5   8   -0.02    0.14
  -5  -5   8   -0.03    0.15
   5   5   8   -0.02    0.15
  -5  -5   8    0.12    0.13
  -5   5  -8   -0.14    0.15
   5   5   8    0.08    0.15
   5  -5  -8   -0.05    0.14
   5   5   8    0.04    0.15
   5  -5  -8    0.00    0.11
   0   6   8    0.13    0.12
   0  -6   8    0.09    0.05
   0  -6  -8    0.15    0.09
   0   6  -8    0.14    0.06
   0  -6   8    0.15    0.09
   0   6   8    0.22    0.09
   0  -6  -8    0.06    0.08
   0  -6  -8    0.25    0.09
   0   6  -8    0.19    0.12
   0   6  -8    0.12    0.09
   0  -6   8    0.08    0.09
  -1   6   8    9.62    0.51
   1   6  -8    9.27    0.51
  -1  -6  -8    7.92    0.50
   1  -6   8    9.22    0.48
  -1  -6  -8    9.23    0.47
   1  -6   8    9.01    0.49
  -1  -6  -8    9.16    0.49
   1   6  -8    9.16    0.44
  -1   6   8    9.66    0.45
  -1   6   8    9.59    0.52
  -1  -6  -8    9.63    0.48
   1   6  -8    9.04    0.52
  -1   6  -8    8.95    0.51
   1   6   8    8.57    0.49
  -1   6  -8    8.99    0.51
   1  -6  -8    9.28    0.47
   1  -6  -8    9.46    0.46
  -1   6  -8    9.25    0.45
  -1  -6   8    9.90    0.51
  -1   6  -8    8.81    0.42
   1  -6  -8    8.88    0.48
  -1  -6   8    9.73    0.51
   1   6   8    8.71    0.52
   1   6   8    8.96    0.46
  -1  -6   8    8.74    0.46
  -1  -6   8    9.31    0.45
  -1   6  -8    9.47    0.44
  -2  -6  -8    1.72    0.18
  -2  -6  -8    1.54    0.17
  -2  -6  -8    2.03    0.18
   2  -6   8    1.63    0.15
   2  -6   8    1.85    0.15
  -2   6   8    2.02    0.19
   2   6  -8    1.80    0.19
   2   6  -8    1.58    0.20
  -2   6   8    1.72    0.16
   2  -6   8    1.87    0.13
  -2   6   8    1.75    0.15
  -2  -6   8    1.49    0.16
  -2   6  -8    1.82    0.13
  -2   6  -8    1.79    0.11
   2  -6  -8    1.91    0.17
   2   6   8    1.63    0.16
   2  -6  -8    1.73    0.14
   2   6   8    1.78    0.19
  -2   6  -8    1.93    0.20
  -2  -6   8    1.66    0.18
  -2   6  -8    1.70    0.11
   2  -6  -8    1.91    0.17
  -2   6  -8    1.93    0.16
  -2  -6   8    1.41    0.17
   2   6   8    1.57    0.21
   3   6  -8    0.32    0.16
   3  -6   8    0.26    0.09
   3   6  -8    0.25    0.13
  -3  -6  -8    0.29    0.12
  -3   6   8    0.27    0.12
  -3   6   8    0.29    0.12
  -3  -6  -8    0.33    0.12
   3  -6   8    0.36    0.10
  -3  -6  -8    0.23    0.13
  -3  -6   8    0.23    0.12
  -3   6  -8    0.25    0.12
   3   6   8    0.29    0.12
   3   6   8    0.51    0.17
  -3   6  -8    0.12    0.13
  -3  -6   8    0.40    0.13
   3   6   8    0.26    0.13
   3  -6  -8    0.35    0.10
   3  -6  -8    0.35    0.13
  -3   6  -8    0.21    0.07
  -3  -6   8    0.39    0.12
  -3  -6   8    0.23    0.13
  -4  -6  -8    0.07    0.12
   4  -6   8    0.00    0.09
   4   6  -8    0.06    0.16
  -4   6   8    0.19    0.11
   4   6  -8   -0.07    0.13
  -4   6   8    0.01    0.12
   4   6  -8   -0.09    0.14
  -4  -6  -8    0.10    0.13
  -4  -6  -8    0.04    0.12
   4  -6   8    0.13    0.12
  -4  -6   8    0.20    0.14
   4  -6  -8    0.12    0.13
   4   6   8    0.01    0.13
   4  -6  -8    0.02    0.10
  -4  -6   8   -0.09    0.11
  -4   6  -8    0.05    0.13
   4   6   8    0.06    0.15
  -4  -6   8   -0.02    0.13
   4   6   8   -0.10    0.14
   0  -7   8   -0.08    0.09
   0  -7  -8    0.06    0.09
   0   7   8    0.03    0.09
   0  -7   8   -0.12    0.08
   0  -7  -8    0.03    0.07
   0  -7   8   -0.04    0.05
   0   7  -8    0.04    0.11
   0   7  -8    0.10    0.09
   0   7   8   -0.08    0.12
   0   7  -8   -0.10    0.05
   0  -7  -8    0.01    0.09
  -1  -7  -8    6.48    0.35
  -1   7   8    6.41    0.40
  -1   7   8    6.85    0.34
   1   7  -8    6.65    0.39
  -1  -7  -8    7.15    0.40
   1  -7   8    7.01    0.32
   1   7  -8    5.46    0.40
   1  -7   8    6.58    0.39
   1  -7   8    6.61    0.37
  -1  -7  -8    6.54    0.37
  -1  -7  -8    5.90    0.37
  -1   7   8    6.44    0.41
   1   7   8    6.74    0.34
  -1  -7   8    6.61    0.32
  -1  -7   8    6.66    0.39
   1  -7  -8    6.66    0.36
   1   7   8    6.52    0.39
  -1   7  -8    6.22    0.41
  -1   7  -8    6.62    0.32
  -1   7  -8    6.06    0.39
   1   7   8    6.96    0.42
  -1   7  -8    6.62    0.32
  -1  -7   8    6.71    0.40
   1  -7  -8    6.19    0.37
  -1  -7   8    6.54    0.35
  -1   7  -8    6.38    0.32
   1  -7  -8    6.88    0.36
   2  -7   8    1.92    0.15
  -2   7   8    1.84    0.17
   2   7  -8    1.81    0.19
  -2   7   8    1.97    0.21
  -2  -7  -8    1.95    0.19
   2   7  -8    1.82    0.22
   2  -7   8    1.82    0.17
  -2  -7  -8    1.56    0.18
  -2  -7  -8    1.58    0.19
   2   7   8    1.92    0.17
   2  -7  -8    1.72    0.18
  -2  -7   8    1.71    0.19
   2   7   8    1.02    0.18
  -2   7  -8    1.84    0.12
   2  -7  -8    1.67    0.13
   2   7   8    2.02    0.23
  -2   7  -8    1.96    0.20
  -2   7  -8    1.75    0.15
   2  -7  -8    1.75    0.17
  -2  -7   8    1.47    0.16
  -2  -7   8    2.26    0.21
  -2  -7   8    1.74    0.15
  -2   7  -8    1.68    0.21
  -3  -7  -8   -0.13    0.10
   3   7  -8   -0.04    0.11
  -3   7   8    0.01    0.12
   3  -7   8    0.05    0.09
  -3  -7  -8   -0.15    0.12
  -3   7   8   -0.18    0.10
   3   7  -8   -0.14    0.13
  -3  -7  -8   -0.07    0.11
   3   7  -8   -0.04    0.15
   3  -7   8   -0.02    0.08
   3  -7  -8   -0.09    0.11
  -3  -7   8    0.06    0.11
   3   7   8   -0.08    0.12
  -3   7  -8   -0.08    0.10
  -3  -7   8   -0.02    0.10
  -3   7  -8   -0.03    0.11
   3   7   8   -0.24    0.15
   3  -7  -8   -0.06    0.07
   3   7   8    0.06    0.10
  -3  -7   8   -0.15    0.12
  -4   7   8    0.15    0.12
   4   7  -8    0.08    0.13
   4   7  -8    0.20    0.17
   4   7  -8    0.26    0.17
  -4  -7  -8    0.27    0.14
  -4  -7  -8    0.14    0.12
   4  -7   8    0.19    0.10
  -4  -7  -8    0.02    0.15
   4  -7  -8    0.18    0.12
  -4   7  -8   -0.11    0.13
  -4  -7   8    0.21    0.14
  -4  -7   8    0.29    0.13
   4   7   8    0.13    0.14
  -4  -7   8    0.23    0.13
  -4   7  -8    0.11    0.13
   4   7   8    0.01    0.15
   4   7   8    0.32    0.18
   0  -8   8    4.05    0.29
   0   8   8    4.31    0.26
   0  -8   8    3.42    0.26
   0  -8  -8    3.89    0.28
   0   8  -8    4.19    0.32
   0  -8  -8    3.62    0.23
   0  -8  -8    3.80    0.26
   0  -8   8    3.48    0.21
   0   8   8    3.74    0.31
   0   8  -8    3.83    0.27
  -1  -8  -8   31.32    1.78
   1   8  -8   35.84    1.78
   1  -8   8   37.45    1.65
   1  -8   8   33.66    1.75
  -1  -8  -8   32.28    1.69
  -1   8   8   35.01    1.80
   1  -8   8   37.22    1.77
  -1   8   8   38.12    1.70
   1   8  -8   37.06    1.77
  -1   8   8   36.41    1.77
  -1  -8  -8   35.81    1.69
   1   8   8   36.75    1.73
   1   8   8   38.28    1.80
   1  -8  -8   36.26    1.70
   1   8   8   36.94    1.74
  -1  -8   8   35.11    1.67
  -1  -8   8   35.89    1.79
   1  -8  -8   36.62    1.68
  -1   8  -8   35.57    1.78
  -1  -8   8   34.39    1.77
  -1   8  -8   37.55    1.76
   2   8  -8    0.14    0.11
  -2  -8  -8    0.27    0.12
   2  -8   8    0.25    0.08
  -2   8   8    0.22    0.14
   2  -8   8    0.13    0.10
  -2  -8  -8    0.29    0.12
  -2   8   8    0.24    0.12
   2   8  -8    0.30    0.15
  -2  -8  -8    0.16    0.12
   2  -8  -8    0.32    0.12
  -2   8  -8    0.19    0.12
  -2  -8   8    0.15    0.10
   2   8   8    0.51    0.18
  -2   8  -8    0.40    0.14
   2   8   8    0.16    0.09
   2   8   8    0.09    0.13
   2  -8  -8    0.04    0.10
  -2  -8   8    0.29    0.13
  -2  -8   8    0.03    0.12
  -2  -8   8    0.12    0.08
   3   8  -8    2.46    0.28
  -3  -8  -8    2.96    0.26
   3   8  -8    3.39    0.33
  -3  -8  -8    2.80    0.27
  -3   8   8    2.75    0.25
  -3   8   8    2.97    0.27
  -3  -8  -8    2.91    0.26
   3   8  -8    2.67    0.26
   3  -8  -8    3.05    0.24
  -3  -8   8    2.90    0.25
  -3   8  -8    2.95    0.28
   3   8   8    2.87    0.27
   3   8   8    2.39    0.29
  -3  -8   8    1.83    0.24
   3   8   8    3.05    0.24
  -3  -8   8    2.97    0.24
  -4   8   8    0.27    0.13
   4   8  -8    0.12    0.15
  -4  -8  -8    0.32    0.15
   4   8  -8    0.01    0.17
   4   8  -8    0.22    0.19
  -4  -8  -8    0.07    0.14
  -4  -8  -8    0.22    0.14
  -4  -8   8    0.19    0.13
   4   8   8    0.01    0.19
  -4   8  -8    0.11    0.15
   4  -8  -8   -0.17    0.12
  -4  -8   8    0.11    0.14
   4   8   8    0.28    0.15
   4   8   8    0.21    0.16
   0  -9  -8    0.05    0.10
   0  -9  -8   -0.01    0.08
   0  -9   8    0.03    0.11
   0   9   8    0.02    0.11
   0  -9   8    0.00    0.07
   0  -9  -8    0.05    0.11
   0  -9   8   -0.02    0.11
   0   9   8    0.32    0.16
   0   9  -8   -0.11    0.09
   0   9  -8    0.04    0.13
   1   9  -8    7.28    0.46
  -1   9   8    6.98    0.45
  -1   9   8    6.06    0.46
   1  -9   8    7.45    0.41
   1   9  -8    6.42    0.42
  -1  -9  -8    7.21    0.41
  -1  -9  -8    6.89    0.39
   1  -9   8    6.58    0.42
  -1  -9  -8    6.19    0.43
  -1   9  -8    7.10    0.44
   1   9   8    7.24    0.48
   1  -9  -8    7.01    0.38
  -1  -9   8    7.35    0.44
   1   9   8    7.08    0.43
  -1   9  -8    7.13    0.42
  -1  -9   8    6.66    0.38
   1  -9  -8    7.01    0.41
  -1  -9   8    7.02    0.44
  -2  -9  -8    6.50    0.43
   2   9  -8    6.14    0.46
   2  -9   8    7.01    0.38
   2   9  -8    7.21    0.47
  -2  -9  -8    5.97    0.40
   2  -9   8    6.73    0.40
  -2   9   8    6.87    0.42
  -2   9   8    6.73    0.44
   2   9  -8    6.37    0.41
  -2  -9  -8    7.04    0.40
   2   9   8    6.98    0.47
  -2  -9   8    5.99    0.38
  -2   9  -8    7.08    0.43
   2  -9  -8    6.69    0.38
  -2   9  -8    6.33    0.43
   2  -9  -8    6.32    0.39
   2   9   8    6.52    0.43
  -2  -9   8    7.30    0.45
  -3  -9  -8    1.62    0.20
  -3  -9  -8    1.54    0.19
   3   9  -8    1.39    0.20
  -3   9   8    1.54    0.19
   3   9  -8    0.93    0.23
  -3   9   8    1.32    0.20
  -3  -9  -8    1.37    0.20
   3   9  -8    1.43    0.23
   3   9   8    1.55    0.26
  -3  -9   8    1.84    0.19
   3  -9  -8    1.55    0.18
   3   9   8    1.14    0.20
   0  10  -8    2.97    0.29
   0 -10  -8    3.11    0.25
   0 -10   8    3.10    0.26
   0  10   8    2.68    0.29
   0  10   8    2.56    0.24
   0 -10   8    3.20    0.29
   0 -10  -8    3.18    0.27
   1 -10   8    3.19    0.27
  -1  10   8    3.40    0.31
  -1  10   8    2.79    0.28
  -1 -10  -8    2.92    0.26
   1  10  -8    2.35    0.27
  -1 -10  -8    2.72    0.24
   1  10  -8    3.10    0.26
   1 -10   8    2.90    0.24
   1 -10  -8    2.99    0.25
  -1 -10   8    3.03    0.21
  -1  10  -8    3.23    0.28
   1  10   8    2.94    0.25
   1  10   8    2.45    0.29
  -1 -10   8    2.42    0.26
  -2 -10  -8    0.11    0.13
   2  10  -8    0.05    0.11
   2  10  -8   -0.04    0.15
  -2  10   8    0.03    0.14
  -2  10   8    0.09    0.14
   2  10  -8    0.00    0.18
  -2 -10  -8    0.19    0.12
   2 -10  -8    0.01    0.11
  -2 -10   8    0.03    0.10
  -2  10  -8    0.08    0.14
   2  10   8   -0.10    0.15
   2  10   8    0.16    0.14
  -2 -10   8   -0.11    0.11
  -2  10  -8   -0.21    0.13
  -3  10   8    1.18    0.20
  -3  10   8    1.54    0.19
   3  10  -8    1.76    0.22
   3  10  -8    1.06    0.23
  -3 -10  -8    1.62    0.22
   3  10  -8    1.66    0.27
  -3 -10  -8    1.29    0.19
   3  10   8    1.28    0.22
  -3 -10   8    1.17    0.18
   3  10   8    1.48    0.27
  -3 -10   8    1.31    0.21
   0  11  -8   -0.08    0.14
   0 -11  -8    0.01    0.13
   0 -11  -8   -0.04    0.11
   0  11   8    0.29    0.18
   0 -11   8    0.05    0.11
   0  11  -8   -0.08    0.16
   1  11  -8    9.18    0.62
  -1 -11  -8    9.84    0.54
   1  11  -8    9.07    0.59
  -1  11   8    9.70    0.58
  -1  11   8    9.45    0.59
   1 -11   8    9.35    0.54
  -1 -11  -8    9.68    0.58
  -1  11  -8    9.05    0.57
   1 -11  -8    9.24    0.53
  -1 -11   8    8.47    0.56
   1  11   8    9.76    0.56
   1  11   8   10.03    0.62
  -1  11  -8    9.34    0.60
   2  11  -8    0.13    0.16
   2  11  -8   -0.24    0.17
  -2 -11  -8   -0.14    0.11
  -2 -11  -8    0.05    0.13
  -2  11   8    0.21    0.14
   2 -11  -8    0.00    0.11
   2  11   8    0.05    0.17
   2  11   8   -0.07    0.14
  -2 -11   8    0.16    0.11
  -2  11  -8   -0.22    0.15
  -2 -11   8    0.19    0.14
   0  12  -8    8.07    0.54
   0 -12   8    7.49    0.46
   0  12  -8    6.89    0.48
   0 -12  -8    6.65    0.47
   0  12   8    6.88    0.52
   0 -12  -8    7.01    0.44
  -1  12   8    1.01    0.23
   1  12  -8    1.09    0.22
   1  12  -8    1.61    0.28
  -1 -12  -8    1.51    0.20
  -1 -12  -8    1.48    0.22
   1 -12   8    1.09    0.17
  -1  12   8    1.50    0.25
   1 -12  -8    1.44    0.19
  -1 -12   8    1.65    0.22
  -1  12  -8    1.27    0.24
   1  12   8    0.75    0.22
   1  12   8    1.57    0.22
  -1  12  -8    1.26    0.22
   0   0  -9   -0.21    0.05
   0   0  -9   -0.17    0.07
   0   0   9   -0.19    0.05
   0   0  -9   -0.17    0.07
   0   0   9   -0.16    0.04
   0   0   9   -0.08    0.07
   0   0   9   -0.06    0.05
   0   0   9   -0.18    0.05
   0   0  -9    0.10    0.07
   0   0  -9   -0.14    0.04
   0   0   9   -0.06    0.07
   0   0  -9    0.01    0.07
   1   0  -9    0.06    0.07
   1   0  -9   -0.04    0.04
   1   0   9    0.02    0.06
  -1   0  -9    0.02    0.07
  -1   0   9    0.02    0.06
   1   0   9    0.00    0.05
   1   0  -9   -0.01    0.06
   1   0  -9   -0.02    0.07
  -1   0  -9   -0.01    0.07
   1   0   9    0.15    0.08
   1   0   9    0.18    0.08
  -1   0   9    0.08    0.06
  -1   0   9    0.07    0.08
  -1   0  -9   -0.06    0.06
   1   0  -9   -0.05    0.06
   1   0   9    0.10    0.06
  -1   0  -9    0.02    0.07
  -1   0  -9   -0.01    0.06
   1   0  -9   -0.02    0.07
  -1   0   9    0.06    0.06
   1   0   9    0.08    0.05
  -1   0   9   -0.05    0.05
  -1   0   9   -0.01    0.07
  -1   0  -9    0.16    0.05
  -2   0  -9   -0.03    0.10
  -2   0   9   -0.05    0.08
   2   0   9   -0.05    0.05
   2   0   9   -0.09    0.08
   2   0  -9   -0.03    0.08
   2   0   9    0.13    0.09
   2   0  -9   -0.01    0.09
  -2   0   9    0.11    0.09
  -2   0  -9   -0.05    0.09
  -2   0  -9    0.06    0.07
   2   0   9    0.03    0.08
  -2   0   9   -0.05    0.06
   2   0  -9   -0.12    0.07
  -2   0   9   -0.06    0.09
   2   0  -9   -0.08    0.08
   3   0  -9    0.02    0.10
  -3   0  -9   -0.01    0.05
  -3   0  -9   -0.11    0.08
   3   0  -9   -0.08    0.08
  -3   0   9    0.02    0.07
   3   0   9    0.09    0.05
   3   0   9    0.00    0.09
   3   0  -9    0.03    0.06
  -3   0   9    0.00    0.06
   3   0   9    0.00    0.09
   3   0   9    0.04    0.09
   3   0  -9    0.03    0.09
  -3   0   9    0.02    0.09
  -3   0  -9   -0.04    0.10
   4   0  -9    0.09    0.09
  -4   0   9    0.08    0.11
   4   0  -9    0.14    0.12
  -4   0   9   -0.02    0.10
  -4   0  -9   -0.01    0.11
   4   0   9   -0.08    0.11
   4   0   9   -0.16    0.09
   4   0  -9    0.06    0.13
  -4   0  -9    0.09    0.13
   4   0  -9   -0.03    0.09
   4   0   9   -0.06    0.10
   5   0   9    0.21    0.13
  -5   0   9    0.34    0.15
  -5   0  -9    0.24    0.16
  -5   0   9    0.10    0.12
   5   0  -9    0.24    0.17
  -5   0  -9    0.19    0.13
   5   0   9    0.06    0.14
   5   0  -9    0.11    0.13
   5   0  -9    0.11    0.15
   0   1  -9   -0.04    0.06
   0   1  -9    0.08    0.05
   0   1   9    0.10    0.07
   0   1   9    0.14    0.05
   0  -1  -9   -0.02    0.07
   0  -1   9   -0.02    0.05
   0   1  -9   -0.03    0.07
   0   1  -9    0.07    0.04
   0  -1  -9   -0.03    0.05
   0   1   9   -0.04    0.07
   0   1  -9   -0.02    0.06
   0  -1  -9    0.04    0.05
   0   1   9   -0.09    0.04
   0   1   9    0.06    0.07
   0  -1   9   -0.04    0.04
   0  -1   9    0.08    0.06
   0   1   9   -0.02    0.06
   0   1  -9    0.07    0.05
   0  -1  -9    0.04    0.07
   0  -1   9    0.01    0.05
   0  -1   9    0.00    0.06
   0  -1   9    0.03    0.04
   0  -1  -9   -0.03    0.06
   0  -1  -9   -0.02    0.07
   1  -1   9    1.45    0.10
   1  -1   9    1.73    0.13
   1   1  -9    1.27    0.12
  -1  -1  -9    1.46    0.13
  -1  -1  -9    0.95    0.12
   1   1  -9    1.54    0.14
   1   1  -9    1.18    0.13
   1  -1   9    1.51    0.11
   1   1  -9    1.79    0.14
   1  -1   9    1.45    0.13
  -1  -1  -9    1.27    0.12
  -1   1   9    1.37    0.13
   1   1  -9    1.59    0.12
  -1   1   9    1.61    0.13
   1   1  -9    1.32    0.13
  -1   1   9    1.24    0.13
  -1   1   9    1.43    0.13
  -1  -1  -9    1.68    0.14
   1  -1   9    1.55    0.12
  -1   1   9    0.98    0.12
  -1  -1  -9    1.50    0.13
  -1   1  -9    1.41    0.11
   1  -1  -9    1.46    0.14
   1  -1  -9    1.37    0.13
  -1   1  -9    1.46    0.13
  -1  -1   9    1.36    0.12
  -1   1  -9    1.94    0.16
   1  -1  -9    1.20    0.12
   1   1   9    1.35    0.13
  -1  -1   9    1.66    0.13
  -1  -1   9    1.04    0.11
   1  -1  -9    1.60    0.10
  -1   1  -9    1.41    0.10
   1  -1  -9    2.17    0.16
   1   1   9    1.54    0.13
   1   1   9    1.70    0.14
   1  -1  -9    1.54    0.13
   1  -1  -9    1.59    0.15
  -1  -1   9    0.97    0.13
  -1  -1   9    1.58    0.12
  -1   1  -9    1.51    0.14
  -1   1  -9    1.46    0.14
   1   1   9    1.20    0.13
   1   1   9    1.63    0.13
  -1   1  -9    1.48    0.13
  -1  -1   9    1.56    0.13
   1   1   9    1.39    0.12
   2   1  -9    0.75    0.12
   2  -1   9    0.74    0.11
   2  -1   9    0.75    0.10
   2  -1   9    0.71    0.06
  -2   1   9    0.57    0.07
   2  -1   9    0.77    0.09
  -2  -1  -9    0.79    0.10
  -2   1   9    0.59    0.11
   2   1  -9    0.59    0.11
  -2   1   9    0.74    0.10
   2  -1   9    0.83    0.11
  -2  -1  -9    0.66    0.12
  -2   1   9    0.72    0.11
   2  -1   9    0.87    0.08
  -2  -1  -9    0.66    0.08
   2   1  -9    0.47    0.12
   2   1  -9    0.67    0.09
   2   1   9    0.72    0.09
   2  -1  -9    0.75    0.10
  -2  -1   9    0.66    0.11
   2  -1  -9    0.90    0.12
  -2  -1   9    0.75    0.09
  -2  -1   9    0.57    0.11
   2  -1  -9    0.60    0.11
  -2   1  -9    0.78    0.09
  -2   1  -9    0.42    0.11
  -2   1  -9    0.90    0.12
   2   1   9    0.82    0.12
   2   1   9    0.80    0.11
   2  -1  -9    0.68    0.09
   2   1   9    0.61    0.11
   3  -1   9    0.77    0.13
   3  -1   9    0.74    0.12
  -3   1   9    0.90    0.09
  -3  -1  -9    0.89    0.10
  -3   1   9    0.95    0.12
   3   1  -9    1.03    0.15
   3   1  -9    1.10    0.13
  -3  -1  -9    0.80    0.14
  -3   1   9    1.00    0.13
  -3  -1  -9    0.80    0.12
   3   1  -9    1.00    0.14
   3  -1   9    0.86    0.10
   3   1   9    0.95    0.14
   3   1   9    0.89    0.12
   3  -1  -9    0.92    0.14
   3  -1  -9    0.64    0.13
  -3  -1   9    0.93    0.13
   3  -1  -9    0.91    0.10
   3   1   9    0.84    0.13
  -3   1  -9    1.07    0.15
   3  -1  -9    0.90    0.11
  -3  -1   9    0.96    0.12
   3   1   9    1.04    0.10
  -3   1  -9    0.73    0.11
  -3  -1   9    1.04    0.10
   4  -1   9    4.34    0.25
   4   1  -9    3.90    0.32
   4   1  -9    4.71    0.29
   4  -1   9    4.06    0.31
  -4   1   9    4.00    0.27
  -4   1   9    4.34    0.29
  -4  -1  -9    4.13    0.31
   4   1  -9    3.62    0.30
  -4  -1  -9    4.32    0.26
   4   1  -9    4.64    0.30
   4  -1   9    4.19    0.28
  -4  -1  -9    4.14    0.28
  -4   1  -9    4.08    0.27
   4   1   9    4.47    0.29
   4  -1  -9    4.20    0.27
  -4  -1   9    4.36    0.29
   4  -1  -9    3.32    0.30
   4   1   9    4.03    0.29
   4  -1  -9    4.62    0.33
  -4  -1   9    3.88    0.29
   4   1   9    4.29    0.31
  -4   1  -9    3.47    0.30
   5  -1   9    0.51    0.15
   5   1  -9    0.68    0.18
   5   1  -9    0.58    0.17
  -5   1   9    0.63    0.15
   5   1  -9    0.81    0.15
  -5  -1  -9    0.64    0.15
  -5   1   9    0.66    0.14
  -5  -1  -9    1.17    0.20
   5  -1   9    0.62    0.14
   5  -1  -9    0.68    0.18
   5   1   9    0.63    0.16
   5   1   9    0.98    0.18
  -5  -1   9    0.60    0.15
  -5   1  -9    0.67    0.18
  -5   1  -9    0.74    0.15
   5  -1  -9    0.49    0.17
  -5  -1   9    0.83    0.18
   0  -2  -9    5.17    0.28
   0   2   9    4.90    0.29
   0   2  -9    4.29    0.26
   0   2   9    4.87    0.26
   0  -2   9    4.50    0.27
   0  -2  -9    4.73    0.28
   0  -2   9    5.21    0.31
   0   2   9    4.94    0.28
   0  -2  -9    5.08    0.26
   0   2   9    5.18    0.29
   0   2   9    4.21    0.27
   0  -2   9    4.73    0.24
   0   2   9    4.84    0.28
   0  -2   9    4.97    0.27
   0   2   9    5.30    0.27
   0   2  -9    5.23    0.27
   0  -2  -9    4.32    0.29
   0   2  -9    4.74    0.27
   0  -2   9    4.41    0.26
   0  -2   9    5.02    0.24
   0   2  -9    5.06    0.30
   0   2  -9    4.72    0.27
   1   2  -9    0.07    0.09
   1  -2   9    0.17    0.04
  -1  -2  -9    0.15    0.08
  -1   2   9    0.24    0.09
  -1   2   9    0.40    0.09
  -1  -2  -9    0.16    0.07
  -1  -2  -9    0.18    0.07
  -1  -2  -9    0.05    0.09
   1  -2   9    0.23    0.07
   1  -2   9    0.17    0.05
   1  -2   9    0.15    0.07
   1   2  -9    0.30    0.07
   1   2  -9    0.23    0.08
   1  -2   9    0.22    0.08
   1   2  -9    0.22    0.10
  -1   2   9    0.17    0.08
  -1   2  -9    0.20    0.05
  -1  -2   9    0.22    0.08
   1   2   9    0.20    0.10
  -1  -2   9    0.24    0.08
  -1   2  -9    0.15    0.04
   1  -2  -9    0.19    0.08
   1   2   9    0.31    0.08
  -1   2  -9    0.23    0.09
   1  -2  -9    0.16    0.04
   1  -2  -9    0.19    0.07
  -1  -2   9    0.31    0.08
  -1  -2   9    0.20    0.07
  -1   2  -9    0.21    0.09
  -1   2  -9    0.01    0.09
   1  -2  -9    0.18    0.09
   1   2   9    0.22    0.07
   1  -2  -9    0.10    0.08
   1   2   9    0.14    0.08
   2  -2   9   24.56    1.14
  -2   2   9   25.12    1.17
   2   2  -9   24.19    1.19
   2  -2   9   22.87    1.21
  -2  -2  -9   23.57    1.17
  -2  -2  -9   25.54    1.16
   2   2  -9   24.83    1.23
  -2   2   9   23.43    1.21
  -2   2   9   24.73    1.16
  -2  -2  -9   24.14    1.20
   2   2  -9   22.39    1.16
   2  -2   9   24.83    1.18
   2  -2   9   23.60    1.18
  -2  -2   9   24.89    1.22
   2   2   9   25.90    1.21
   2  -2  -9   24.76    1.18
  -2   2  -9   25.12    1.20
   2  -2  -9   24.30    1.22
  -2  -2   9   23.06    1.16
   2  -2  -9   25.09    1.14
   2   2   9   24.78    1.19
  -2  -2   9   24.54    1.19
  -2   2  -9   24.57    1.14
   2  -2  -9   24.70    1.17
   2  -2  -9   24.45    1.15
   2   2   9   25.18    1.22
   2   2   9   25.67    1.21
  -2   2  -9   25.41    1.17
  -3   2   9    0.57    0.11
  -3   2   9    0.53    0.10
  -3  -2  -9    0.55    0.11
   3   2  -9    1.03    0.14
  -3  -2  -9    0.75    0.10
   3  -2   9    0.65    0.11
   3   2  -9    0.77    0.14
   3  -2   9    0.65    0.12
  -3   2   9    0.64    0.07
   3   2  -9    0.44    0.12
  -3  -2  -9    0.50    0.13
   3  -2   9    0.73    0.08
  -3   2   9    0.68    0.11
  -3   2  -9    0.59    0.10
   3   2   9    0.46    0.12
  -3   2  -9    0.64    0.13
   3  -2  -9    0.73    0.08
   3   2   9    0.67    0.13
  -3   2  -9    0.79    0.11
   3   2   9    0.41    0.11
   3  -2  -9    0.86    0.14
   3  -2  -9    0.58    0.07
   3  -2  -9    0.88    0.13
  -3  -2   9    0.71    0.12
  -3  -2   9    0.56    0.11
  -3  -2   9    0.58    0.10
   4   2  -9    2.93    0.30
  -4  -2  -9    3.94    0.27
  -4   2   9    3.94    0.27
   4   2  -9    3.92    0.29
   4  -2   9    3.69    0.26
  -4  -2  -9    3.90    0.25
  -4  -2  -9    4.18    0.31
   4  -2   9    3.14    0.29
  -4   2   9    3.73    0.28
   4   2  -9    4.48    0.31
   4   2  -9    4.09    0.31
  -4   2  -9    4.10    0.26
  -4   2  -9    3.50    0.29
   4   2   9    4.35    0.30
   4   2   9    3.52    0.28
   4  -2  -9    3.72    0.30
   4  -2  -9    3.62    0.30
  -4  -2   9    3.83    0.28
  -4  -2   9    3.78    0.28
   4  -2  -9    4.05    0.24
   4   2   9    4.04    0.29
   5  -2   9    6.85    0.41
  -5   2   9    6.97    0.41
  -5  -2  -9    7.17    0.41
  -5  -2  -9    6.87    0.44
   5  -2   9    6.49    0.44
   5   2  -9    6.57    0.41
   5   2  -9    6.26    0.46
  -5   2   9    5.32    0.40
  -5   2  -9    7.14    0.40
  -5  -2   9    6.87    0.43
  -5   2  -9    6.81    0.45
   5   2   9    5.86    0.44
   5  -2  -9    7.14    0.45
   5  -2  -9    5.58    0.43
  -5  -2   9    6.72    0.42
   5   2   9    5.55    0.42
   0  -3   9    0.02    0.07
   0  -3   9   -0.02    0.04
   0  -3  -9   -0.02    0.07
   0   3   9   -0.05    0.09
   0   3   9    0.03    0.10
   0  -3   9    0.01    0.06
   0  -3   9   -0.04    0.07
   0  -3   9    0.00    0.09
   0  -3  -9   -0.07    0.06
   0  -3   9    0.01    0.04
   0   3  -9   -0.13    0.08
   0   3  -9   -0.04    0.06
   0  -3  -9    0.01    0.06
   0   3  -9    0.08    0.11
   0  -3  -9   -0.01    0.08
   0   3   9   -0.03    0.06
   0   3   9   -0.07    0.09
   0   3  -9    0.05    0.07
   1  -3   9   50.88    2.52
   1  -3   9   53.56    2.58
   1   3  -9   55.63    2.48
  -1  -3  -9   48.30    2.50
  -1   3   9   53.25    2.57
   1  -3   9   52.57    2.56
   1  -3   9   54.40    2.48
   1   3  -9   56.41    2.62
   1   3  -9   56.35    2.55
   1   3  -9   55.62    2.47
  -1   3   9   56.57    2.60
  -1  -3  -9   54.74    2.59
  -1   3   9   55.36    2.62
  -1  -3  -9   52.29    2.48
  -1   3   9   53.59    2.49
  -1  -3  -9   49.66    2.60
  -1  -3   9   54.39    2.61
   1  -3  -9   53.57    2.50
  -1   3  -9   54.08    2.48
   1   3   9   55.35    2.59
   1  -3  -9   54.12    2.57
  -1  -3   9   55.17    2.49
   1   3   9   54.07    2.53
  -1  -3   9   54.94    2.57
  -1  -3   9   53.88    2.47
   1  -3  -9   51.00    2.49
   1   3   9   53.02    2.59
  -1   3  -9   55.67    2.58
  -1   3  -9   55.17    2.62
   1  -3  -9   52.00    2.59
   1  -3  -9   54.77    2.49
  -2  -3  -9    6.80    0.38
  -2  -3  -9    6.86    0.37
   2  -3   9    7.04    0.34
   2   3  -9    6.16    0.40
   2   3  -9    7.00    0.41
   2  -3   9    6.89    0.37
  -2  -3  -9    6.93    0.39
   2   3  -9    6.70    0.37
  -2   3   9    7.17    0.36
  -2   3   9    5.70    0.37
  -2   3   9    6.98    0.39
   2  -3   9    6.73    0.36
  -2  -3   9    7.09    0.39
   2   3   9    6.46    0.39
  -2   3  -9    7.29    0.38
  -2   3  -9    7.03    0.38
  -2  -3   9    7.02    0.37
  -2   3  -9    7.02    0.34
   2   3   9    7.17    0.41
   2  -3  -9    6.76    0.38
   2  -3  -9    7.04    0.37
   2  -3  -9    6.95    0.39
   2   3   9    6.97    0.39
  -2  -3   9    7.05    0.39
  -3  -3  -9    1.49    0.15
  -3  -3  -9    1.35    0.17
   3  -3   9    1.46    0.15
   3   3  -9    1.60    0.19
   3   3  -9    1.90    0.20
  -3  -3  -9    1.56    0.16
  -3   3   9    1.60    0.12
  -3   3   9    1.16    0.15
   3   3  -9    1.60    0.17
  -3   3   9    1.45    0.15
  -3   3   9    1.66    0.11
   3  -3   9    1.63    0.13
   3  -3   9    1.65    0.17
   3   3   9    1.38    0.17
   3  -3  -9    1.35    0.17
   3   3   9    1.16    0.16
  -3   3  -9    1.57    0.15
  -3  -3   9    1.78    0.17
   3   3   9    1.60    0.18
  -3  -3   9    1.59    0.17
   3  -3  -9    1.47    0.11
  -3   3  -9    1.54    0.13
   3  -3  -9    1.45    0.16
  -3   3  -9    1.75    0.18
  -3  -3   9    1.92    0.17
  -4  -3  -9    1.89    0.18
  -4  -3  -9    1.95    0.22
   4   3  -9    2.19    0.22
  -4   3   9    1.84    0.20
   4   3  -9    2.49    0.23
   4  -3   9    2.08    0.18
  -4   3   9    1.79    0.18
   4   3  -9    1.75    0.22
  -4  -3  -9    1.66    0.20
   4  -3   9    2.21    0.22
   4   3  -9    1.79    0.22
  -4  -3   9    2.27    0.22
   4  -3  -9    1.83    0.21
  -4  -3   9    1.84    0.20
   4   3   9    2.07    0.21
   4   3   9    2.17    0.23
  -4   3  -9    2.15    0.19
   4   3   9    1.80    0.21
  -4   3  -9    2.31    0.23
   4  -3  -9    2.17    0.23
   5   3  -9   -0.07    0.14
  -5   3   9    0.05    0.13
   5   3  -9   -0.01    0.13
  -5  -3  -9    0.06    0.13
   5  -3   9   -0.12    0.12
  -5  -3  -9   -0.04    0.15
   5  -3   9   -0.05    0.10
   5   3   9    0.09    0.15
   5   3   9   -0.18    0.12
  -5  -3   9    0.04    0.13
  -5   3  -9    0.09    0.11
  -5  -3   9   -0.13    0.12
   5  -3  -9   -0.02    0.15
   5  -3  -9    0.24    0.14
  -5   3  -9   -0.05    0.14
  -5  -3   9    0.03    0.15
   0   4  -9   77.01    3.53
   0   4   9   75.72    3.73
   0   4  -9   70.00    3.62
   0  -4   9   75.10    3.71
   0  -4   9   77.16    3.53
   0  -4  -9   79.23    3.68
   0   4  -9   79.29    3.73
   0  -4  -9   79.09    3.54
   0  -4   9   75.31    3.51
   0  -4  -9   77.22    3.59
   0  -4   9   78.32    3.67
   0   4   9   77.97    3.59
   0   4   9   78.83    3.68
   0  -4  -9   78.62    3.69
   0   4  -9   76.88    3.51
   0  -4  -9   79.12    3.56
  -1   4   9    1.39    0.08
   1  -4   9    1.32    0.12
   1   4  -9    1.22    0.11
   1   4  -9    1.36    0.12
   1   4  -9    1.38    0.15
   1  -4   9    1.50    0.13
   1  -4   9    1.24    0.12
  -1   4   9    1.00    0.15
  -1   4   9    1.12    0.13
  -1   4   9    1.47    0.14
   1   4  -9    1.43    0.18
   1  -4   9    1.55    0.12
  -1  -4  -9    1.37    0.14
  -1  -4  -9    1.68    0.13
  -1  -4  -9    1.50    0.14
  -1  -4  -9    1.50    0.15
   1   4   9    1.35    0.12
   1   4   9    1.37    0.16
   1  -4  -9    1.22    0.13
   1  -4  -9    1.30    0.09
  -1  -4   9    1.14    0.14
  -1   4  -9    1.34    0.12
   1  -4  -9    1.38    0.13
  -1   4  -9    1.32    0.16
   1   4   9    1.22    0.14
  -1  -4   9    1.54    0.13
  -1  -4   9    1.39    0.12
   1  -4  -9    1.31    0.11
  -1   4  -9    1.43    0.11
  -1  -4   9    0.69    0.12
   2  -4   9   14.42    0.71
  -2  -4  -9   15.46    0.73
   2   4  -9   14.53    0.71
  -2   4   9   13.56    0.75
   2   4  -9   15.41    0.76
  -2  -4  -9   13.70    0.74
  -2   4   9   14.27    0.72
   2   4  -9   14.98    0.76
   2  -4   9   14.44    0.71
  -2  -4  -9   14.32    0.71
  -2   4  -9   14.58    0.67
  -2   4  -9   13.60    0.70
   2   4   9   14.05    0.74
   2   4   9   13.67    0.73
  -2   4  -9   14.13    0.76
   2  -4  -9   14.14    0.71
   2  -4  -9   14.31    0.73
   2  -4  -9   13.92    0.72
   2  -4  -9   14.10    0.73
  -2   4  -9   14.79    0.67
  -2  -4   9   14.69    0.71
  -2  -4   9   15.13    0.75
   2   4   9   14.17    0.76
  -2  -4   9   15.31    0.74
  -3   4   9    0.53    0.12
   3   4  -9    0.49    0.15
  -3  -4  -9    0.27    0.13
   3  -4   9    0.53    0.08
  -3   4   9    0.50    0.12
   3   4  -9    0.32    0.13
  -3  -4  -9    0.44    0.12
  -3  -4  -9    0.41    0.12
   3   4  -9    0.35    0.13
  -3   4   9    0.59    0.06
   3  -4   9    0.47    0.10
   3  -4   9    0.46    0.12
  -3  -4   9    0.27    0.11
  -3   4  -9    0.57    0.09
  -3  -4   9    0.50    0.12
   3   4   9    0.59    0.14
  -3   4  -9    0.35    0.13
  -3  -4   9    0.62    0.13
   3   4   9    0.42    0.15
   3  -4  -9    0.42    0.11
   3  -4  -9    0.39    0.13
   3   4   9    0.41    0.12
  -4   4   9    1.59    0.18
  -4  -4  -9    1.85    0.19
   4  -4   9    1.82    0.17
   4   4  -9    2.05    0.23
   4   4  -9    1.49    0.20
   4   4  -9    1.88    0.23
  -4   4   9    1.68    0.17
  -4  -4  -9    1.79    0.22
   4   4  -9    1.50    0.21
  -4  -4  -9    1.45    0.19
   4  -4   9    1.36    0.18
   4   4   9    1.74    0.21
   4   4   9    1.58    0.21
  -4  -4   9    1.37    0.19
  -4   4  -9    1.93    0.17
   4  -4  -9    1.81    0.20
  -4  -4   9    1.56    0.20
  -4   4  -9    1.61    0.20
   4  -4  -9    1.41    0.20
   4   4   9    1.60    0.21
   5   4  -9   -0.08    0.14
   5  -4   9   -0.24    0.12
  -5  -4  -9    0.00    0.13
  -5  -4  -9    0.00    0.15
   5   4  -9   -0.15    0.13
  -5   4   9    0.22    0.13
   5  -4   9    0.07    0.10
  -5  -4   9   -0.02    0.16
   5   4   9   -0.02    0.12
  -5  -4   9    0.07    0.13
  -5   4  -9    0.07    0.16
   5  -4  -9   -0.04    0.12
   5   4   9    0.04    0.14
  -5  -4   9    0.04    0.13
   5  -4  -9   -0.07    0.14
   0  -5   9   -0.19    0.08
   0  -5   9   -0.13    0.07
   0   5  -9   -0.08    0.05
   0   5  -9   -0.05    0.09
   0  -5  -9    0.03    0.08
   0  -5   9   -0.07    0.04
   0  -5  -9   -0.07    0.04
   0   5  -9   -0.15    0.12
   0   5   9   -0.10    0.10
   0  -5  -9   -0.11    0.03
   0  -5  -9   -0.12    0.08
   0   5  -9   -0.07    0.04
   0  -5   9   -0.05    0.04
   0  -5  -9   -0.17    0.08
   0  -5  -9   -0.12    0.08
   0   5   9   -0.01    0.07
  -1  -5  -9    1.50    0.14
   1   5  -9    1.28    0.17
  -1  -5  -9    1.39    0.15
  -1   5   9    1.58    0.16
   1   5  -9    1.27    0.12
   1  -5   9    1.29    0.13
   1  -5   9    1.55    0.13
  -1   5   9    1.38    0.12
   1  -5   9    1.16    0.12
  -1  -5  -9    1.40    0.14
  -1  -5  -9    1.75    0.14
  -1   5   9    1.42    0.15
  -1   5   9    1.37    0.10
   1   5  -9    0.87    0.14
   1  -5   9    1.21    0.12
   1  -5  -9    1.40    0.13
  -1   5  -9    1.62    0.13
  -1   5  -9    1.33    0.16
   1  -5  -9    1.35    0.10
  -1  -5   9    1.37    0.12
  -1  -5   9    1.60    0.15
   1   5   9    1.28    0.14
  -1   5  -9    1.42    0.12
   1  -5  -9    1.54    0.14
  -1  -5   9    1.11    0.14
   1   5   9    1.01    0.16
   1  -5  -9    1.24    0.10
  -1  -5   9    1.48    0.12
   1   5   9    1.30    0.12
   2   5  -9    1.22    0.16
   2  -5   9    1.47    0.13
  -2  -5  -9    1.18    0.14
   2  -5   9    1.30    0.13
   2   5  -9    0.98    0.17
  -2   5   9    1.23    0.13
   2  -5   9    1.34    0.10
  -2  -5  -9    1.28    0.16
  -2   5   9    1.49    0.16
  -2  -5  -9    0.81    0.13
  -2   5   9    1.30    0.13
   2   5  -9    1.49    0.13
  -2  -5   9    1.15    0.15
   2   5   9    1.29    0.13
   2  -5  -9    1.52    0.15
  -2   5  -9    1.49    0.09
  -2  -5   9    1.37    0.13
  -2   5  -9    1.06    0.15
   2  -5  -9    1.41    0.15
   2  -5  -9    1.40    0.15
   2   5   9    1.17    0.17
   2  -5  -9    1.24    0.12
  -2   5  -9    1.48    0.13
  -2  -5   9    1.45    0.16
  -2   5  -9    1.30    0.09
  -2   5  -9    1.48    0.09
   2   5   9    0.87    0.15
   3  -5   9   19.89    0.96
  -3   5   9   19.85    0.94
  -3  -5  -9   18.73    1.00
  -3   5   9   18.57    1.00
   3   5  -9   18.94    1.01
   3   5  -9   19.55    1.03
  -3  -5  -9   20.55    0.98
   3  -5   9   18.69    0.95
  -3   5   9   20.43    0.97
   3   5  -9   19.72    0.96
  -3  -5   9   20.49    0.97
   3   5   9   18.58    1.00
   3   5   9   18.75    1.01
   3  -5  -9   19.27    0.97
   3  -5  -9   18.98    0.99
  -3  -5   9   20.08    1.00
  -3   5  -9   19.65    0.92
  -3   5  -9   19.94    0.96
  -3  -5   9   20.01    1.02
  -4  -5  -9    2.25    0.22
  -4  -5  -9    2.81    0.26
  -4  -5  -9    2.61    0.23
  -4   5   9    2.44    0.20
   4   5  -9    2.11    0.25
   4  -5   9    2.29    0.22
   4   5  -9    1.32    0.22
   4   5  -9    3.08    0.28
  -4   5   9    2.17    0.22
   4  -5   9    2.34    0.20
   4  -5  -9    1.94    0.21
   4  -5  -9    1.91    0.22
  -4  -5   9    2.61    0.24
   4   5   9    2.11    0.23
  -4  -5   9    2.18    0.22
   4   5   9    1.75    0.22
  -4   5  -9    2.21    0.23
  -4  -5   9    1.79    0.22
   4   5   9    2.02    0.25
  -5  -5  -9    0.56    0.18
   5   5  -9    0.58    0.19
   5  -5   9    0.43    0.16
   5   5  -9    0.82    0.19
  -5  -5  -9    0.35    0.15
  -5   5   9    0.59    0.16
  -5  -5   9    0.41    0.15
   5   5   9    0.28    0.16
   5   5   9    0.47    0.18
   5  -5  -9    0.78    0.19
  -5   5  -9    0.78    0.18
  -5  -5   9    0.84    0.20
  -5  -5   9    0.77    0.18
   5  -5  -9    0.33    0.14
   5   5   9    0.72    0.17
   0   6  -9   30.37    1.51
   0   6   9   28.67    1.50
   0  -6   9   29.85    1.50
   0   6  -9   31.78    1.40
   0   6  -9   31.27    1.49
   0  -6  -9   29.23    1.43
   0  -6  -9   31.66    1.51
   0   6   9   31.05    1.44
   0  -6  -9   29.53    1.43
   0  -6   9   30.04    1.40
   0  -6   9   30.30    1.49
  -1  -6  -9    5.07    0.32
   1  -6   9    5.61    0.32
   1   6  -9    4.71    0.35
  -1   6   9    5.23    0.34
   1   6  -9    5.13    0.33
  -1   6   9    5.46    0.27
  -1  -6  -9    5.25    0.31
  -1  -6  -9    5.75    0.30
   1   6  -9    5.41    0.27
  -1  -6  -9    4.91    0.32
   1  -6   9    5.46    0.31
  -1   6   9    4.85    0.33
   1   6   9    5.52    0.33
   1   6   9    5.17    0.29
  -1  -6   9    5.32    0.29
   1   6   9    4.16    0.34
  -1   6  -9    5.46    0.27
  -1   6  -9    5.14    0.35
   1  -6  -9    5.67    0.31
  -1  -6   9    5.36    0.28
  -1   6  -9    5.43    0.35
  -1  -6   9    5.62    0.33
  -1  -6   9    5.01    0.33
   1  -6  -9    5.47    0.28
   1  -6  -9    5.48    0.31
  -1   6  -9    5.82    0.28
   2   6  -9    3.91    0.28
   2  -6   9    3.42    0.24
  -2   6   9    3.86    0.24
   2   6  -9    3.67    0.24
  -2  -6  -9    3.80    0.27
   2  -6   9    3.65    0.24
   2   6  -9    3.76    0.30
  -2  -6  -9    3.59    0.27
  -2   6   9    4.20    0.26
  -2   6   9    3.70    0.27
   2  -6   9    3.94    0.22
  -2  -6  -9    3.94    0.26
   2   6   9    3.59    0.25
  -2   6  -9    4.07    0.22
   2   6   9    3.58    0.27
  -2   6  -9    3.82    0.24
   2  -6  -9    3.62    0.22
  -2  -6   9    4.06    0.28
  -2  -6   9    3.36    0.24
  -2   6  -9    3.99    0.19
   2  -6  -9    3.72    0.25
  -2  -6   9    3.60    0.27
   2  -6  -9    3.32    0.25
  -2   6  -9    3.95    0.29
  -2   6  -9    3.78    0.19
   2   6   9    3.77    0.32
   3  -6   9    9.45    0.50
  -3  -6  -9    8.58    0.54
  -3   6   9    9.44    0.52
   3   6  -9    7.71    0.55
  -3   6   9    9.65    0.54
   3   6  -9   10.17    0.57
  -3  -6  -9   10.43    0.54
   3  -6   9    9.76    0.50
  -3  -6  -9    9.39    0.52
  -3   6  -9    9.41    0.52
   3   6   9    9.05    0.54
  -3  -6   9    9.58    0.51
  -3  -6   9    8.62    0.53
   3   6   9    9.32    0.57
   3   6   9   10.10    0.54
  -3  -6   9    9.64    0.55
  -3   6  -9    9.02    0.56
   3  -6  -9    9.73    0.53
   3  -6  -9    9.62    0.51
  -3  -6   9    9.72    0.52
  -4  -6  -9    0.08    0.14
  -4  -6  -9    0.01    0.12
  -4   6   9    0.16    0.11
  -4  -6  -9   -0.06    0.12
   4   6  -9    0.23    0.16
   4   6  -9    0.21    0.17
  -4   6   9    0.06    0.12
   4   6  -9    0.08    0.13
   4  -6   9    0.00    0.09
   4   6   9    0.16    0.13
   4   6   9    0.20    0.15
  -4   6  -9    0.20    0.14
  -4  -6   9    0.02    0.12
  -4  -6   9    0.00    0.13
   4  -6  -9    0.21    0.11
   4  -6  -9    0.14    0.12
   4   6   9   -0.02    0.15
  -4  -6   9    0.17    0.13
   0   7  -9    0.07    0.09
   0  -7   9    0.04    0.08
   0  -7  -9    0.01    0.09
   0  -7  -9    0.04    0.09
   0   7  -9    0.03    0.12
   0  -7  -9   -0.07    0.07
   0  -7   9   -0.01    0.05
   0   7   9    0.00    0.12
   0   7   9    0.06    0.08
   0   7  -9   -0.04    0.05
   0  -7   9   -0.01    0.09
  -1  -7  -9    0.04    0.09
  -1  -7  -9    0.17    0.06
  -1  -7  -9    0.20    0.09
   1  -7   9    0.14    0.08
   1   7  -9    0.06    0.10
  -1   7   9    0.13    0.06
  -1   7   9    0.10    0.12
   1   7  -9    0.17    0.13
  -1  -7  -9    0.22    0.10
  -1   7   9    0.18    0.12
   1  -7   9    0.12    0.09
  -1   7  -9    0.19    0.06
  -1   7  -9    0.23    0.12
  -1  -7   9    0.05    0.10
  -1   7  -9    0.10    0.10
   1  -7  -9    0.02    0.07
  -1  -7   9    0.24    0.05
  -1  -7   9    0.07    0.10
  -1   7  -9    0.15    0.05
   1   7   9    0.12    0.10
  -1  -7   9    0.14    0.04
   1   7   9    0.05    0.05
   1  -7  -9    0.15    0.08
   1   7   9    0.14    0.13
  -1  -7   9    0.23    0.07
   1  -7  -9    0.18    0.10
  -2  -7  -9    0.31    0.13
  -2   7   9    0.59    0.13
  -2  -7  -9    0.51    0.13
  -2   7   9    0.48    0.14
   2   7  -9    0.49    0.16
   2  -7   9    0.45    0.11
   2   7  -9    0.43    0.14
  -2  -7  -9    0.44    0.13
   2  -7   9    0.51    0.09
   2   7   9    0.39    0.13
  -2   7  -9    0.45    0.13
   2  -7  -9    0.95    0.14
  -2   7  -9    0.46    0.10
  -2  -7   9    0.56    0.12
  -2  -7   9    0.54    0.14
  -2  -7   9    0.66    0.10
   2   7   9    0.72    0.17
   2  -7  -9    0.54    0.12
  -2  -7   9    0.45    0.14
   2   7   9    0.51    0.10
   2  -7  -9    0.48    0.07
  -3  -7  -9    0.08    0.13
  -3  -7  -9    0.12    0.12
  -3  -7  -9    0.22    0.12
  -3   7   9   -0.10    0.11
   3   7  -9   -0.01    0.12
  -3   7   9   -0.10    0.11
   3   7  -9   -0.15    0.13
   3  -7   9   -0.01    0.08
   3  -7   9    0.17    0.09
   3  -7  -9    0.09    0.11
  -3  -7   9    0.04    0.11
   3   7   9   -0.09    0.15
  -3  -7   9   -0.10    0.11
  -3   7  -9   -0.12    0.11
  -3   7  -9   -0.01    0.11
  -3  -7   9    0.06    0.11
   3   7   9    0.01    0.10
   3   7   9    0.24    0.14
   4   7  -9    0.35    0.19
  -4  -7  -9    0.23    0.13
   4   7  -9    0.11    0.16
  -4   7   9    0.12    0.11
   4   7  -9    0.08    0.14
  -4  -7  -9    0.19    0.13
   4  -7   9    0.28    0.11
  -4   7   9    0.23    0.13
  -4  -7  -9    0.31    0.16
  -4  -7   9    0.34    0.14
  -4  -7   9    0.21    0.15
   4  -7  -9    0.36    0.14
  -4   7  -9    0.18    0.15
   4   7   9    0.29    0.16
   4   7   9    0.21    0.13
  -4  -7   9    0.32    0.14
   4   7   9    0.42    0.19
  -4   7  -9    0.24    0.16
   0  -8  -9    0.07    0.10
   0   8   9    0.17    0.10
   0   8  -9   -0.03    0.13
   0  -8   9    0.09    0.09
   0   8   9    0.25    0.15
   0  -8   9    0.22    0.06
   0  -8  -9    0.31    0.11
   0  -8  -9    0.26    0.09
   0  -8   9    0.12    0.10
   0   8  -9    0.01    0.10
   1   8  -9    0.05    0.14
  -1   8   9    0.11    0.13
  -1  -8  -9    0.17    0.10
  -1  -8  -9    0.13    0.10
   1  -8   9    0.08    0.09
   1   8  -9    0.07    0.09
  -1   8   9    0.02    0.08
   1  -8   9    0.02    0.10
  -1  -8  -9    0.09    0.10
  -1   8   9    0.06    0.13
   1   8   9   -0.01    0.12
   1  -8  -9    0.12    0.10
   1   8   9    0.12    0.16
  -1   8  -9    0.21    0.11
  -1   8  -9    0.11    0.14
   1  -8  -9    0.04    0.09
  -1  -8   9   -0.13    0.10
  -1  -8   9    0.04    0.11
  -1  -8   9   -0.06    0.07
  -2  -8  -9    5.06    0.35
   2  -8   9    5.18    0.33
   2   8  -9    5.00    0.35
  -2   8   9    5.19    0.35
   2   8  -9    5.16    0.38
   2  -8   9    5.31    0.31
  -2  -8  -9    5.25    0.34
  -2  -8  -9    5.86    0.35
  -2   8   9    4.89    0.37
  -2   8  -9    5.51    0.36
   2   8   9    4.99    0.39
   2  -8  -9    4.79    0.33
   2   8   9    5.07    0.31
  -2  -8   9    5.79    0.36
   2  -8  -9    4.97    0.32
  -2   8  -9    5.03    0.37
   2   8   9    4.69    0.35
  -2  -8   9    5.99    0.37
  -2  -8   9    5.18    0.32
   3   8  -9   -0.11    0.16
   3   8  -9    0.03    0.12
  -3  -8  -9    0.03    0.12
   3   8  -9    0.10    0.15
  -3   8   9   -0.09    0.11
  -3  -8  -9   -0.09    0.10
  -3  -8  -9    0.05    0.12
  -3   8   9   -0.06    0.13
   3   8   9    0.03    0.11
   3   8   9    0.06    0.13
   3  -8  -9   -0.05    0.11
  -3  -8   9    0.01    0.12
   3   8   9    0.16    0.16
  -3   8  -9   -0.12    0.11
  -3  -8   9    0.06    0.11
  -4  -8  -9    0.84    0.19
  -4  -8  -9    0.72    0.17
  -4   8   9    0.82    0.16
   4   8  -9    0.75    0.19
  -4  -8  -9    0.93    0.18
   4   8  -9    0.70    0.21
   4   8  -9    0.67    0.20
   4   8   9    0.86    0.17
   4   8   9    1.00    0.22
  -4  -8   9    0.66    0.16
  -4   8  -9    0.76    0.19
   4   8   9    0.98    0.20
   4  -8  -9    0.73    0.17
  -4  -8   9    0.68    0.17
   0   9   9   -0.11    0.10
   0   9  -9    0.07    0.14
   0  -9  -9   -0.04    0.09
   0  -9   9    0.12    0.07
   0  -9   9   -0.12    0.11
   0   9   9    0.24    0.16
   0  -9  -9    0.04    0.08
   0   9  -9   -0.11    0.09
   0  -9  -9   -0.02    0.11
   0  -9   9    0.03    0.10
   1   9  -9    4.54    0.32
  -1   9   9    4.74    0.36
  -1  -9  -9    3.84    0.32
   1  -9   9    4.70    0.30
  -1  -9  -9    4.35    0.29
   1  -9   9    4.42    0.31
   1   9  -9    4.66    0.36
  -1  -9  -9    4.96    0.31
  -1   9   9    4.25    0.34
   1   9   9    4.43    0.36
   1  -9  -9    4.27    0.30
   1  -9  -9    4.78    0.28
  -1  -9   9    4.31    0.27
  -1  -9   9    5.05    0.34
  -1   9  -9    4.26    0.31
  -1   9  -9    4.43    0.34
  -1  -9   9    4.82    0.34
   1   9   9    4.87    0.33
  -2  -9  -9    6.01    0.41
   2   9  -9    5.94    0.43
  -2  -9  -9    6.30    0.40
  -2   9   9    6.20    0.40
  -2  -9  -9    6.19    0.39
   2  -9   9    6.19    0.39
  -2   9   9    5.82    0.41
   2   9  -9    6.15    0.41
  -2  -9   9    6.01    0.36
  -2   9  -9    6.66    0.42
   2   9   9    6.04    0.41
   2   9   9    7.15    0.47
   2  -9  -9    5.93    0.37
   2  -9  -9    6.63    0.39
  -2   9  -9    5.85    0.42
  -2  -9   9    7.11    0.43
   3   9  -9    0.46    0.18
  -3   9   9    0.35    0.15
  -3  -9  -9    0.54    0.15
  -3  -9  -9    0.53    0.16
  -3   9   9    0.29    0.13
   3   9  -9    0.47    0.20
   3   9  -9    0.61    0.16
  -3  -9  -9    0.27    0.14
  -3  -9   9    0.45    0.13
   3   9   9    0.28    0.18
   3   9   9    0.30    0.15
  -3  -9   9    0.68    0.17
   3  -9  -9    0.28    0.13
  -3   9  -9    0.51    0.17
   0  10   9    2.91    0.25
   0  10   9    3.28    0.31
   0 -10  -9    3.57    0.27
   0 -10   9    2.88    0.27
   0  10  -9    3.01    0.30
   0  10  -9    3.07    0.26
   0 -10   9    3.06    0.27
   0 -10  -9    3.28    0.28
  -1 -10  -9    3.95    0.32
   1  10  -9    4.48    0.31
   1 -10   9    4.58    0.31
  -1 -10  -9    4.47    0.30
   1  10  -9    3.83    0.34
  -1  10   9    3.94    0.33
   1 -10   9    4.22    0.32
  -1  10   9    4.59    0.36
  -1  10  -9    4.44    0.34
  -1 -10   9    4.71    0.34
   1  10   9    4.51    0.33
   1 -10  -9    4.06    0.30
   1  10   9    4.61    0.37
  -1 -10   9    4.50    0.27
  -1 -10   9    4.20    0.33
   2  10  -9    1.48    0.26
  -2 -10  -9    1.30    0.19
  -2  10   9    1.02    0.19
   2  10  -9    1.28    0.23
  -2  10   9    1.27    0.19
   2  10  -9    1.15    0.18
  -2 -10  -9    1.41    0.21
   2  10   9    1.62    0.22
  -2 -10   9    0.78    0.18
  -2  10  -9    1.41    0.21
   2  10   9    1.41    0.24
   2 -10  -9    1.25    0.18
  -2 -10   9    1.50    0.16
  -3  10   9   -0.18    0.13
   3  10  -9   -0.02    0.13
  -3 -10  -9    0.08    0.13
  -3  10   9   -0.08    0.13
   3  10  -9    0.18    0.19
  -3 -10  -9    0.02    0.13
   3  10  -9   -0.13    0.17
   3  10   9    0.03    0.18
  -3 -10   9    0.17    0.15
  -3 -10   9   -0.03    0.11
   3  10   9   -0.12    0.15
   0 -11  -9   -0.06    0.11
   0  11  -9    0.03    0.15
   0 -11   9   -0.04    0.11
   0  11   9   -0.03    0.17
   0 -11  -9    0.15    0.13
   1  11  -9    0.12    0.18
  -1 -11  -9    0.00    0.12
  -1  11   9    0.10    0.16
  -1 -11  -9    0.14    0.13
  -1  11   9   -0.14    0.14
   1  11  -9    0.01    0.17
   1 -11   9    0.12    0.11
   1 -11  -9    0.10    0.11
  -1  11  -9    0.02    0.15
   1  11   9    0.12    0.18
   1  11   9    0.07    0.14
  -1 -11   9    0.00    0.13
  -2  11   9    0.67    0.18
  -2 -11  -9    0.87    0.18
  -2 -11  -9    0.78    0.16
   2  11  -9    0.97    0.23
   2  11  -9    0.94    0.22
   2 -11  -9    1.00    0.16
   2  11   9    0.90    0.19
   2  11   9    1.19    0.24
  -2  11  -9    0.70    0.19
  -2 -11   9    0.85    0.19
  -2  11  -9    0.92    0.21
   0 -12  -9    6.13    0.40
   0 -12  -9    6.07    0.44
   0  12  -9    7.44    0.51
   0  12  -9    6.11    0.46
   0  12   9    6.49    0.48
   0 -12   9    6.81    0.44
  -1 -12  -9    0.26    0.15
   1 -12   9   -0.10    0.10
   1  12  -9    0.03    0.16
  -1  12   9   -0.02    0.16
  -1  12   9    0.17    0.18
   1  12  -9    0.11    0.18
  -1 -12  -9    0.30    0.14
   1  12   9    0.14    0.18
  -1  12  -9   -0.20    0.15
   1  12   9   -0.12    0.14
  -1  12  -9   -0.18    0.17
   1 -12  -9    0.09    0.12
  -1 -12   9    0.21    0.14
   0   0  10  426.05   18.66
   0   0  10  419.04   19.26
   0   0  10  399.49   18.34
   0   0 -10  415.95   18.34
   0   0 -10  367.17   19.23
   0   0 -10  406.28   19.26
   0   0 -10  416.50   18.67
   0   0  10  426.51   19.00
   0   0  10  340.35   18.40
   0   0  10  408.21   19.24
   0   0 -10  429.98   18.41
   0   0 -10  392.55   19.00
   1   0 -10   51.47    2.53
  -1   0 -10   55.76    2.58
   1   0 -10   52.47    2.62
  -1   0 -10   53.32    2.50
   1   0  10   54.04    2.60
  -1   0 -10   53.53    2.48
  -1   0  10   54.00    2.57
   1   0 -10   57.23    2.57
  -1   0  10   54.41    2.61
  -1   0  10   55.47    2.49
  -1   0  10   52.56    2.48
   1   0  10   53.27    2.47
   1   0 -10   52.97    2.52
   1   0  10   53.54    2.58
   1   0  10   54.27    2.60
  -1   0  10   56.06    2.62
   1   0 -10   55.00    2.50
   2   0  10    6.03    0.33
  -2   0  10    5.89    0.33
  -2   0  10    5.56    0.31
   2   0  10    5.66    0.31
   2   0 -10    6.12    0.32
   2   0  10    6.05    0.33
   2   0 -10    5.47    0.35
  -2   0 -10    5.98    0.31
  -2   0  10    5.24    0.33
  -2   0 -10    5.60    0.34
   2   0  10    6.13    0.31
   2   0  10    5.85    0.34
   2   0 -10    5.62    0.34
   2   0 -10    5.48    0.32
  -2   0  10    6.01    0.35
  -3   0 -10   13.58    0.69
  -3   0  10   14.50    0.70
  -3   0  10   11.57    0.70
   3   0 -10   15.11    0.76
   3   0  10   14.53    0.70
   3   0 -10   15.50    0.71
  -3   0  10   13.87    0.73
   3   0  10   14.01    0.72
  -3   0 -10   14.00    0.70
   3   0  10   13.99    0.72
   3   0 -10   14.75    0.73
   3   0 -10   13.77    0.71
  -3   0 -10   14.52    0.72
  -4   0  10    4.56    0.30
   4   0  10    4.48    0.28
   4   0  10    4.38    0.31
   4   0 -10    4.07    0.31
   4   0  10    3.32    0.30
   4   0 -10    4.50    0.29
  -4   0  10    3.35    0.28
  -4   0 -10    4.36    0.28
   4   0 -10    4.14    0.32
  -4   0 -10    4.73    0.32
   5   0  10   14.91    0.81
  -5   0 -10   14.13    0.79
  -5   0 -10   15.43    0.76
   5   0  10   14.35    0.77
  -5   0  10   14.68    0.77
  -5   0  10   14.48    0.78
   5   0 -10   14.32    0.80
   5   0 -10   12.55    0.81
   5   0 -10   14.12    0.75
   0   1  10    0.11    0.08
   0  -1  10   -0.04    0.04
   0  -1 -10    0.04    0.08
   0   1  10   -0.11    0.08
   0  -1 -10    0.00    0.07
   0   1 -10   -0.01    0.04
   0  -1 -10    0.00    0.05
   0  -1 -10   -0.02    0.06
   0  -1  10    0.02    0.06
   0   1  10   -0.06    0.07
   0   1 -10    0.05    0.05
   0   1  10   -0.05    0.07
   0  -1 -10   -0.06    0.07
   0  -1 -10    0.00    0.07
   0   1 -10    0.03    0.08
   0   1 -10   -0.04    0.07
   0  -1  10   -0.05    0.07
   0   1  10    0.00    0.05
   0   1 -10   -0.12    0.06
   0   1  10   -0.04    0.06
   0  -1  10   -0.02    0.05
   0   1 -10    0.06    0.07
   0  -1  10   -0.06    0.05
   0  -1  10   -0.08    0.07
   1   1 -10   83.34    3.73
  -1  -1 -10   74.04    3.62
  -1  -1 -10   74.07    3.78
   1   1 -10   71.46    3.79
  -1   1  10   78.83    3.79
   1   1 -10   79.51    3.68
   1  -1  10   79.54    3.73
   1  -1  10   79.22    3.76
  -1  -1 -10   82.41    3.78
  -1   1  10   81.98    3.73
   1  -1  10   66.60    3.66
   1  -1  10   80.02    3.59
  -1  -1 -10   76.89    3.60
   1   1 -10   80.27    3.66
   1  -1  10   82.02    3.62
   1   1  10   83.60    3.67
   1  -1 -10   80.94    3.65
  -1  -1  10   81.56    3.62
   1  -1 -10   74.76    3.62
   1   1  10   80.13    3.60
   1   1  10   79.67    3.78
  -1  -1  10   80.80    3.60
  -1   1 -10   80.09    3.59
   1  -1 -10   80.16    3.66
  -1  -1  10   82.49    3.78
  -1   1 -10   82.09    3.77
  -1  -1  10   82.50    3.60
   1  -1 -10   77.09    3.73
   1  -1 -10   75.94    3.78
   1  -1 -10   66.34    3.60
   1   1  10   78.60    3.77
   1   1  10   79.75    3.74
  -1  -1  10   85.59    3.73
  -1   1 -10   76.30    3.73
  -1   1 -10   74.66    3.62
  -1   1 -10   79.87    3.79
   2  -1  10    8.26    0.40
  -2   1  10    7.85    0.41
  -2  -1 -10    8.12    0.42
   2   1 -10    8.43    0.44
   2  -1  10    8.29    0.43
   2  -1  10    7.60    0.43
  -2  -1 -10    8.50    0.42
  -2   1  10    7.88    0.44
   2  -1  10    8.41    0.45
   2   1 -10    7.84    0.46
   2   1 -10    7.95    0.43
  -2   1  10    6.59    0.42
  -2  -1 -10    7.71    0.44
   2  -1  10    8.28    0.40
   2  -1  10    8.14    0.40
  -2   1  10    8.33    0.43
   2   1  10    8.33    0.42
  -2  -1  10    8.16    0.44
  -2   1 -10    7.32    0.43
   2   1  10    7.69    0.44
   2  -1 -10    8.13    0.45
   2   1  10    8.42    0.45
   2   1  10    8.60    0.45
  -2  -1  10    8.22    0.43
  -2  -1  10    8.09    0.42
   2  -1 -10    8.20    0.41
   2  -1 -10    8.50    0.43
  -2   1 -10    8.30    0.41
  -3   1  10    1.35    0.15
  -3   1  10    1.30    0.12
   3   1 -10    1.07    0.15
  -3  -1 -10    1.18    0.14
   3   1 -10    1.24    0.16
   3  -1  10    1.10    0.15
   3  -1  10    1.22    0.14
  -3  -1 -10    1.25    0.16
   3  -1  10    1.37    0.12
   3   1 -10    1.13    0.16
  -3   1  10    1.64    0.15
  -3  -1 -10    1.43    0.12
   3  -1 -10    1.29    0.16
  -3  -1  10    1.12    0.14
   3   1  10    1.07    0.14
  -3   1 -10    1.49    0.16
   3  -1 -10    1.24    0.12
   3  -1 -10    1.42    0.12
   3   1  10    1.47    0.13
   3  -1 -10    1.34    0.16
  -3  -1  10    1.35    0.15
   3   1  10    1.55    0.16
  -3  -1  10    1.16    0.12
   3   1  10    1.21    0.15
  -3   1 -10    1.20    0.13
  -4  -1 -10    1.86    0.19
  -4  -1 -10    1.87    0.17
   4   1 -10    2.15    0.20
  -4   1  10    2.07    0.20
   4   1 -10    2.39    0.23
   4   1 -10    2.36    0.24
  -4  -1 -10    1.99    0.23
   4  -1  10    1.97    0.20
  -4   1  10    2.34    0.20
   4  -1  10    2.20    0.22
   4  -1  10    2.12    0.16
   4   1  10    2.41    0.22
  -4   1 -10    2.16    0.20
   4   1  10    1.84    0.19
   4  -1 -10    2.14    0.23
   4  -1 -10    2.12    0.18
  -4   1 -10    2.27    0.22
  -4  -1  10    2.01    0.20
   4  -1 -10    1.67    0.21
  -4  -1  10    2.11    0.20
   4   1  10    1.27    0.19
  -4  -1  10    2.18    0.18
   5  -1  10    5.10    0.35
  -5   1  10    5.06    0.34
  -5   1  10    4.97    0.35
  -5  -1 -10    4.75    0.38
   5   1 -10    5.76    0.40
   5   1 -10    5.45    0.40
   5   1 -10    5.68    0.35
  -5  -1 -10    4.75    0.34
   5  -1  10    5.56    0.38
   5   1  10    4.83    0.36
   5  -1 -10    4.78    0.39
   5  -1 -10    5.09    0.39
   5   1  10    4.51    0.37
  -5  -1  10    5.06    0.36
  -5   1 -10    5.32    0.38
  -5  -1  10    5.16    0.36
  -5   1 -10    5.22    0.34
   0  -2  10   20.76    0.97
   0   2  10   20.24    0.96
   0  -2 -10   20.72    1.01
   0  -2  10   20.36    0.94
   0  -2 -10   21.51    0.97
   0   2 -10   21.71    1.00
   0  -2  10   20.94    0.99
   0  -2 -10   20.31    0.96
   0  -2  10   19.96    0.99
   0   2  10   21.99    0.96
   0   2  10   21.23    0.98
   0  -2  10   20.07    0.96
   0   2 -10   20.81    0.96
   0  -2  10   18.52    1.02
   0   2  10   21.03    1.00
   0   2  10   21.11    1.01
   0   2  10   20.82    1.01
   0  -2  10   20.46    0.94
   0   2 -10   18.40    1.02
   0  -2 -10   17.71    1.00
   0  -2 -10   16.84    0.95
  -1  -2 -10  127.87    6.36
   1  -2  10  135.97    6.65
   1  -2  10  138.23    6.33
  -1   2  10  141.40    6.58
   1   2 -10  138.24    6.35
   1   2 -10  133.50    6.38
   1  -2  10  141.47    6.38
  -1   2  10  136.10    6.45
  -1   2  10  134.71    6.68
   1   2 -10  139.61    6.68
   1   2 -10  142.49    6.49
   1  -2  10  137.40    6.58
  -1  -2 -10  144.66    6.66
  -1   2  10  141.72    6.67
   1  -2 -10  141.80    6.45
  -1  -2  10  144.15    6.58
  -1   2 -10  139.79    6.68
   1   2  10  144.82    6.68
  -1   2 -10  135.97    6.33
   1  -2 -10  136.85    6.58
  -1   2 -10  144.88    6.66
   1   2  10  145.73    6.48
  -1  -2  10  140.04    6.35
  -1   2 -10  139.84    6.59
   1  -2 -10  138.28    6.36
  -1   2 -10  138.17    6.38
  -1  -2  10  141.34    6.38
   1  -2 -10  138.93    6.66
  -1  -2  10  141.66    6.68
  -2  -2 -10    1.75    0.18
  -2  -2 -10    1.87    0.17
   2  -2  10    2.18    0.17
   2   2 -10    1.55    0.18
   2   2 -10    2.31    0.19
  -2   2  10    2.22    0.19
  -2   2  10    2.38    0.16
  -2  -2 -10    2.43    0.17
   2   2 -10    2.42    0.22
   2  -2  10    2.45    0.18
   2  -2  10    2.43    0.16
  -2   2  10    2.14    0.19
   2  -2  10    2.39    0.17
   2   2  10    2.35    0.19
  -2   2 -10    2.30    0.19
   2  -2 -10    2.23    0.14
   2  -2 -10    2.48    0.18
   2  -2 -10    2.53    0.19
  -2  -2  10    2.44    0.18
   2  -2 -10    2.40    0.13
   2   2  10    2.43    0.20
  -2  -2  10    2.39    0.19
   2   2  10    2.37    0.18
  -2   2 -10    2.28    0.16
  -2  -2  10    1.98    0.17
   2  -2 -10    2.49    0.20
   3  -2  10   10.26    0.54
  -3  -2 -10   11.01    0.55
   3  -2  10   11.13    0.58
   3   2 -10   11.39    0.61
   3  -2  10   11.33    0.56
  -3   2  10   10.66    0.53
  -3   2  10   10.33    0.57
  -3  -2 -10   10.67    0.57
  -3  -2 -10   10.72    0.56
   3   2 -10   10.88    0.57
   3   2 -10   11.18    0.58
  -3   2  10   10.81    0.54
  -3   2  10   10.40    0.56
   3  -2 -10   11.78    0.58
  -3  -2  10   10.77    0.56
   3  -2 -10   10.25    0.53
  -3   2 -10   10.82    0.53
   3   2  10   10.29    0.58
  -3  -2  10   10.32    0.55
   3  -2 -10   10.32    0.53
   3  -2 -10   10.50    0.58
  -3   2 -10    9.31    0.56
  -3  -2  10   11.04    0.58
   3   2  10   10.58    0.57
   3   2  10   10.87    0.59
   4  -2  10    3.05    0.26
   4   2 -10    2.94    0.27
  -4   2  10    2.95    0.26
  -4  -2 -10    3.12    0.22
  -4   2  10    3.09    0.23
   4   2 -10    3.08    0.26
  -4  -2 -10    3.38    0.26
   4   2 -10    3.12    0.28
  -4  -2 -10    3.58    0.28
   4  -2  10    3.12    0.25
   4   2  10    2.69    0.26
   4   2  10    3.07    0.26
   4  -2 -10    2.75    0.26
  -4  -2  10    3.37    0.24
  -4  -2  10    3.12    0.25
  -4   2 -10    3.19    0.27
  -4   2 -10    3.00    0.23
   4  -2 -10    2.85    0.21
   4  -2 -10    2.77    0.27
   4   2  10    3.49    0.27
  -4  -2  10    2.90    0.24
  -5  -2 -10    1.97    0.26
   5   2 -10    2.21    0.26
   5   2 -10    2.79    0.27
   5  -2  10    3.47    0.26
   5   2 -10    1.97    0.27
  -5   2  10    2.74    0.24
   5  -2  10    2.54    0.27
  -5   2  10    2.94    0.26
  -5  -2 -10    3.04    0.27
  -5  -2  10    2.57    0.26
   5   2  10    3.00    0.28
  -5   2 -10    3.19    0.30
  -5   2 -10    2.96    0.24
   5  -2 -10    2.62    0.28
   5   2  10    2.27    0.25
  -5  -2  10    3.08    0.27
   5  -2 -10    2.46    0.27
   0   3  10    0.02    0.10
   0  -3 -10   -0.05    0.07
   0   3  10    0.05    0.07
   0   3 -10    0.03    0.10
   0   3  10    0.06    0.07
   0  -3  10   -0.03    0.04
   0  -3 -10    0.02    0.07
   0  -3  10   -0.12    0.07
   0  -3 -10    0.10    0.10
   0  -3  10   -0.06    0.06
   0  -3 -10    0.04    0.08
   0   3 -10   -0.02    0.07
   0   3 -10   -0.07    0.06
   0  -3  10   -0.02    0.04
   0  -3  10   -0.03    0.07
   0   3  10   -0.10    0.10
   1  -3  10    9.97    0.47
  -1  -3 -10    9.58    0.49
  -1   3  10    9.12    0.51
   1  -3  10    9.46    0.47
   1   3 -10    9.73    0.52
  -1   3  10    9.82    0.50
   1  -3  10    9.65    0.49
  -1   3  10    9.66    0.50
  -1  -3 -10    7.63    0.47
   1  -3  10    8.62    0.48
  -1   3  10    9.41    0.44
   1   3 -10    9.90    0.47
   1   3 -10    9.95    0.52
  -1  -3 -10    9.55    0.50
  -1  -3 -10    9.43    0.49
   1   3 -10    9.83    0.47
   1   3  10   10.18    0.52
  -1  -3  10    8.65    0.50
   1  -3 -10    9.27    0.48
   1  -3 -10    8.44    0.48
   1  -3 -10    9.12    0.50
   1   3  10    9.55    0.48
  -1   3 -10    9.37    0.48
  -1   3 -10    8.44    0.52
  -1  -3  10    9.68    0.49
  -1  -3  10    9.60    0.46
  -1   3 -10    9.71    0.47
   1  -3 -10    9.33    0.45
  -1  -3  10    9.86    0.48
   1   3  10    8.49    0.48
   1  -3 -10    9.62    0.49
  -2  -3 -10   26.27    1.33
   2  -3  10   27.33    1.24
   2   3 -10   25.50    1.35
   2   3 -10   26.26    1.27
   2  -3  10   26.92    1.30
  -2  -3 -10   23.91    1.28
   2  -3  10   27.38    1.29
  -2   3  10   28.06    1.34
  -2   3  10   27.10    1.30
   2   3 -10   28.94    1.32
  -2  -3 -10   27.46    1.27
  -2  -3  10   24.99    1.31
   2   3  10   27.39    1.33
   2   3  10   26.66    1.30
  -2  -3  10   28.90    1.34
   2  -3 -10   25.58    1.28
  -2   3 -10   27.36    1.24
  -2  -3  10   26.91    1.27
  -2   3 -10   27.76    1.36
  -2   3 -10   25.81    1.27
   2  -3 -10   27.91    1.30
   2   3  10   28.31    1.33
   2  -3 -10   26.18    1.32
  -3  -3 -10   27.25    1.37
   3  -3  10   25.25    1.38
   3   3 -10   26.69    1.33
  -3   3  10   27.89    1.32
  -3   3  10   25.07    1.37
   3   3 -10   29.39    1.37
  -3  -3 -10   28.86    1.34
  -3   3  10   26.72    1.32
  -3  -3 -10   29.13    1.33
   3  -3  10   28.02    1.34
   3  -3  10   28.09    1.33
  -3   3 -10   28.00    1.29
  -3  -3  10   29.17    1.33
   3   3  10   27.87    1.38
  -3   3 -10   26.49    1.33
  -3  -3  10   26.11    1.36
   3  -3 -10   28.16    1.29
   3   3  10   28.91    1.36
   3   3  10   28.80    1.39
   3  -3 -10   29.44    1.35
   3  -3 -10   26.70    1.38
  -3  -3  10   27.68    1.39
   4  -3  10   -0.01    0.10
  -4  -3 -10    0.02    0.14
   4   3 -10    0.23    0.14
  -4  -3 -10    0.09    0.12
  -4  -3 -10   -0.13    0.09
   4   3 -10    0.29    0.14
  -4   3  10    0.14    0.12
   4   3 -10    0.17    0.13
   4  -3  10   -0.05    0.12
  -4   3  10    0.12    0.10
   4  -3 -10    0.07    0.13
   4   3  10    0.24    0.13
  -4  -3  10    0.05    0.12
  -4  -3  10   -0.03    0.11
  -4   3 -10    0.21    0.15
   4   3  10    0.19    0.13
   4   3  10   -0.06    0.11
  -4   3 -10    0.18    0.10
   4  -3 -10    0.01    0.11
  -5   3  10    0.38    0.12
   5   3 -10    0.28    0.16
   5  -3  10    0.44    0.13
  -5  -3 -10    0.35    0.15
  -5  -3 -10    0.27    0.17
   5   3 -10    0.15    0.13
  -5   3  10    0.13    0.14
   5  -3  10    0.12    0.13
   5  -3 -10    0.13    0.15
  -5   3 -10    0.41    0.13
  -5  -3  10    0.28    0.13
   5   3  10    0.43    0.16
  -5  -3  10    0.34    0.15
   5   3  10    0.09    0.15
  -5   3 -10    0.38    0.16
   5  -3 -10    0.33    0.14
   0   4 -10  185.33    8.88
   0  -4 -10  187.22    8.70
   0  -4 -10  197.25    9.09
   0  -4  10  192.16    9.13
   0   4  10  193.31    8.84
   0  -4 -10  184.06    8.73
   0   4  10  176.75    9.14
   0   4 -10  189.96    8.71
   0   4 -10  196.26    8.67
   0  -4  10  187.35    8.67
   0  -4 -10  194.98    9.10
   0  -4  10  195.17    9.01
   0   4  10  198.57    9.02
   0  -4 -10  188.76    8.85
   0   4 -10  197.09    9.14
   0  -4  10  192.12    8.71
  -1   4  10    5.65    0.32
   1  -4  10    5.30    0.29
   1   4 -10    5.21    0.28
  -1   4  10    5.38    0.25
   1  -4  10    5.55    0.29
  -1  -4 -10    5.53    0.30
  -1   4  10    5.57    0.30
  -1  -4 -10    4.67    0.32
   1   4 -10    5.35    0.29
   1  -4  10    4.90    0.29
   1   4 -10    5.53    0.34
   1   4 -10    5.35    0.33
   1  -4  10    4.92    0.28
  -1   4  10    5.25    0.33
  -1  -4 -10    4.60    0.31
  -1   4 -10    5.47    0.29
  -1  -4  10    3.89    0.30
  -1  -4  10    5.38    0.31
   1  -4 -10    5.20    0.30
   1  -4 -10    5.35    0.28
   1  -4 -10    5.33    0.26
  -1  -4  10    5.64    0.29
   1   4  10    4.97    0.31
   1   4  10    5.22    0.29
   1   4  10    4.05    0.33
  -1  -4  10    5.07    0.27
   1  -4 -10    4.62    0.30
  -1   4 -10    5.13    0.28
  -1   4 -10    5.00    0.33
  -2  -4 -10    2.17    0.18
   2  -4  10    2.22    0.16
  -2  -4 -10    2.26    0.19
  -2   4  10    2.12    0.20
   2   4 -10    2.10    0.17
   2   4 -10    2.36    0.21
   2   4 -10    2.45    0.22
   2  -4  10    1.95    0.16
  -2   4  10    2.17    0.17
  -2  -4 -10    2.18    0.20
   2   4  10    2.45    0.21
  -2   4 -10    1.86    0.20
  -2   4 -10    2.14    0.13
  -2   4 -10    2.17    0.19
  -2   4 -10    2.27    0.13
  -2  -4  10    2.20    0.17
   2   4  10    2.25    0.19
   2   4  10    2.11    0.21
   2  -4 -10    2.10    0.19
   2  -4 -10    2.26    0.19
  -2  -4  10    2.28    0.19
   2  -4 -10    2.17    0.20
  -2  -4  10    2.10    0.19
   2  -4 -10    2.20    0.16
  -3   4  10   69.25    3.24
   3  -4  10   72.13    3.40
  -3   4  10   67.62    3.39
   3  -4  10   69.21    3.28
   3  -4  10   68.85    3.32
   3   4 -10   67.79    3.25
  -3  -4 -10   66.91    3.39
  -3   4  10   70.05    3.30
   3   4 -10   74.34    3.42
   3   4 -10   72.54    3.32
  -3  -4 -10   73.08    3.27
  -3  -4 -10   70.42    3.24
   3   4  10   65.04    3.39
  -3   4 -10   70.29    3.21
   3  -4 -10   69.84    3.39
   3   4  10   73.78    3.38
  -3  -4  10   69.39    3.35
  -3  -4  10   71.66    3.41
   3   4  10   72.51    3.32
  -3  -4  10   64.79    3.23
   3  -4 -10   67.75    3.26
  -3   4 -10   72.80    3.25
  -4  -4 -10    0.68    0.17
   4   4 -10    0.52    0.16
  -4  -4 -10    0.56    0.14
  -4   4  10    0.56    0.12
   4  -4  10    0.62    0.12
   4   4 -10    0.98    0.17
  -4   4  10    0.60    0.14
  -4  -4 -10    0.57    0.13
   4   4 -10    0.64    0.17
   4  -4  10    0.58    0.15
  -4  -4  10    0.25    0.14
  -4  -4  10    0.43    0.14
   4   4  10    0.48    0.16
   4   4  10    0.48    0.15
   4  -4 -10    0.63    0.14
  -4   4 -10    0.44    0.15
   4  -4 -10    0.57    0.16
  -4   4 -10    0.65    0.12
   4   4  10    0.75    0.16
   5  -4  10   -0.02    0.12
  -5  -4 -10    0.39    0.15
  -5  -4 -10    0.16    0.16
   5  -4  10    0.16    0.11
  -5   4  10    0.14    0.12
   5   4 -10    0.01    0.14
   5   4 -10    0.04    0.14
  -5  -4  10   -0.13    0.13
   5  -4 -10    0.21    0.13
  -5  -4  10    0.19    0.13
  -5   4 -10   -0.02    0.15
   5  -4 -10    0.18    0.16
   5   4  10   -0.01    0.14
   5   4  10    0.15    0.14
  -5  -4  10    0.17    0.16
   0   5 -10   -0.04    0.09
   0   5 -10    0.00    0.04
   0  -5 -10    0.01    0.04
   0   5  10    0.11    0.11
   0   5  10   -0.02    0.07
   0  -5  10   -0.07    0.05
   0  -5 -10   -0.03    0.05
   0  -5 -10   -0.12    0.07
   0  -5 -10   -0.12    0.07
   0   5 -10   -0.09    0.05
   0  -5  10    0.00    0.08
   0   5 -10   -0.13    0.12
   0  -5  10    0.02    0.04
   0  -5 -10   -0.04    0.08
   0  -5  10   -0.08    0.07
   1   5 -10   12.80    0.65
  -1  -5 -10   13.89    0.69
   1  -5  10   13.98    0.68
  -1   5  10   12.95    0.70
  -1   5  10   13.65    0.64
   1  -5  10   14.06    0.65
  -1  -5 -10   13.89    0.69
  -1   5  10   13.76    0.72
   1  -5  10   13.30    0.68
   1   5 -10   13.60    0.72
   1  -5  10   14.04    0.69
  -1  -5 -10   13.82    0.71
   1   5 -10   13.72    0.72
  -1  -5 -10   14.26    0.68
  -1   5  10   14.41    0.68
   1   5  10   13.54    0.68
   1  -5 -10   13.54    0.65
   1   5  10   12.84    0.72
   1  -5 -10   13.01    0.67
  -1   5 -10   13.68    0.73
  -1  -5  10   13.84    0.66
  -1   5 -10   14.29    0.68
  -1  -5  10   13.40    0.65
  -1  -5  10   13.70    0.71
   1   5  10   12.62    0.68
   1  -5 -10   13.48    0.68
  -1   5 -10   13.77    0.66
  -1  -5  10   13.23    0.70
   1  -5 -10   13.19    0.67
  -2  -5 -10   14.00    0.72
   2  -5  10   12.68    0.68
  -2   5  10   13.34    0.73
   2   5 -10   13.59    0.68
  -2   5  10   13.58    0.70
   2  -5  10   13.81    0.70
   2  -5  10   13.79    0.67
  -2   5  10   13.68    0.71
   2   5 -10   12.32    0.73
  -2  -5 -10   14.20    0.71
  -2  -5 -10   12.68    0.69
   2   5 -10   13.90    0.74
  -2   5 -10   14.01    0.68
  -2  -5  10   14.10    0.73
  -2   5 -10   14.12    0.64
  -2  -5  10   13.86    0.68
  -2   5 -10   13.67    0.75
   2  -5 -10   13.46    0.69
   2  -5 -10   13.33    0.69
   2   5  10   14.01    0.72
  -2   5 -10   14.10    0.64
   2   5  10   14.40    0.75
   2  -5 -10   14.50    0.70
  -2   5 -10   14.05    0.67
  -2  -5  10   14.15    0.72
   2   5  10   14.58    0.71
  -3  -5 -10    1.91    0.21
  -3   5  10    2.42    0.21
   3  -5  10    2.17    0.17
  -3   5  10    2.05    0.15
  -3  -5 -10    2.06    0.20
   3   5 -10    1.79    0.19
   3   5 -10    2.24    0.24
  -3   5  10    2.03    0.20
   3  -5  10    2.16    0.19
  -3  -5 -10    2.01    0.20
   3   5 -10    2.13    0.23
  -3  -5  10    1.90    0.20
  -3   5 -10    1.69    0.19
   3   5  10    2.28    0.23
  -3  -5  10    2.77    0.22
  -3   5 -10    2.02    0.16
   3   5  10    1.65    0.19
   3  -5 -10    2.01    0.19
  -3  -5  10    1.81    0.21
   3   5  10    2.42    0.24
  -3   5 -10    1.75    0.23
   3  -5 -10    1.92    0.20
  -4   5  10    4.62    0.30
   4  -5  10    4.23    0.32
  -4  -5 -10    4.55    0.32
   4  -5  10    4.18    0.29
   4   5 -10    5.20    0.37
  -4  -5 -10    4.08    0.30
  -4   5  10    4.12    0.32
   4   5 -10    3.71    0.33
  -4  -5 -10    4.56    0.35
   4   5 -10    4.25    0.34
  -4  -5  10    4.02    0.32
   4   5  10    3.98    0.34
  -4   5 -10    4.70    0.33
   4   5  10    4.72    0.33
   4  -5 -10    4.46    0.32
   4  -5 -10    4.08    0.30
   4   5  10    4.19    0.36
  -4  -5  10    3.94    0.30
   5   5 -10    0.00    0.16
  -5   5  10    0.10    0.14
  -5  -5 -10    0.21    0.18
  -5  -5 -10    0.16    0.14
   5   5 -10    0.17    0.16
   5  -5  10    0.13    0.11
   5  -5  10    0.08    0.15
   5  -5 -10   -0.12    0.15
   5   5  10   -0.28    0.13
  -5   5 -10    0.12    0.15
  -5  -5  10    0.07    0.14
  -5  -5  10    0.06    0.16
  -5  -5  10   -0.02    0.15
   5  -5 -10   -0.04    0.11
   5   5  10   -0.07    0.14
   5   5  10   -0.02    0.14
   0  -6  10    3.77    0.19
   0   6 -10    3.76    0.28
   0  -6 -10    3.78    0.26
   0  -6  10    3.16    0.25
   0  -6  10    3.84    0.20
   0   6  10    3.56    0.23
   0   6 -10    3.82    0.20
   0  -6  10    3.67    0.25
   0   6  10    3.83    0.29
   0   6 -10    4.17    0.30
   0  -6 -10    3.34    0.24
   0  -6 -10    3.60    0.24
   0   6 -10    3.69    0.19
  -1   6  10    0.16    0.10
  -1   6  10   -0.03    0.05
  -1   6  10    0.01    0.10
  -1  -6 -10   -0.06    0.06
  -1  -6 -10    0.02    0.09
   1  -6  10    0.02    0.06
  -1  -6 -10   -0.05    0.09
  -1  -6 -10   -0.03    0.09
   1  -6  10    0.06    0.09
   1   6 -10    0.07    0.10
   1   6 -10    0.05    0.12
   1   6 -10    0.01    0.05
  -1  -6  10   -0.04    0.09
   1  -6 -10    0.08    0.08
  -1  -6  10    0.02    0.09
  -1  -6  10    0.01    0.06
   1   6  10    0.13    0.10
  -1   6 -10    0.07    0.06
   1  -6 -10    0.07    0.08
  -1   6 -10   -0.05    0.09
   1  -6 -10    0.05    0.06
  -1  -6  10    0.02    0.06
   1   6  10    0.01    0.05
  -1   6 -10    0.01    0.11
   1   6  10   -0.02    0.11
  -2   6  10    6.88    0.40
  -2   6  10    6.21    0.41
   2   6 -10    7.21    0.38
  -2  -6 -10    6.92    0.41
   2  -6  10    6.66    0.39
   2  -6  10    7.07    0.38
   2   6 -10    6.93    0.43
   2  -6  10    7.45    0.36
  -2  -6 -10    6.88    0.41
   2   6 -10    5.55    0.42
   2   6  10    7.01    0.39
   2  -6 -10    6.73    0.39
   2   6  10    6.80    0.41
  -2  -6  10    7.18    0.42
   2   6  10    7.01    0.44
  -2   6 -10    6.87    0.44
  -2   6 -10    7.28    0.38
   2  -6 -10    6.67    0.39
   2  -6 -10    7.13    0.37
  -2  -6  10    6.96    0.38
  -2  -6  10    7.04    0.42
   3  -6  10    1.12    0.13
   3   6 -10    1.16    0.20
  -3   6  10    1.47    0.18
  -3  -6 -10    1.12    0.16
   3  -6  10    1.33    0.14
  -3  -6 -10    1.44    0.19
   3   6 -10    1.06    0.18
  -3   6  10    1.32    0.17
  -3  -6 -10    0.98    0.16
  -3   6 -10    1.48    0.21
   3   6  10    1.09    0.16
  -3   6 -10    1.38    0.17
  -3  -6  10    1.02    0.16
  -3  -6  10    1.14    0.18
   3  -6 -10    1.11    0.14
   3   6  10    0.92    0.18
   3   6  10    1.27    0.20
  -3  -6  10    1.40    0.16
   3  -6 -10    1.12    0.17
   4  -6  10    0.36    0.11
   4   6 -10    0.79    0.20
   4   6 -10    0.93    0.18
   4   6 -10    0.35    0.17
  -4   6  10    0.68    0.14
  -4  -6 -10    0.68    0.15
  -4  -6 -10    0.78    0.18
  -4  -6 -10    0.64    0.15
  -4   6  10    0.73    0.16
   4   6  10    0.54    0.17
  -4  -6  10    0.57    0.16
  -4  -6  10    0.67    0.15
   4  -6 -10    0.38    0.16
   4  -6 -10    0.75    0.14
   4   6  10    0.60    0.15
  -4   6 -10    0.53    0.17
  -4  -6  10    0.87    0.17
  -4   6 -10    0.38    0.15
   4   6  10    0.23    0.17
   0  -7  10   -0.21    0.09
   0  -7  10    0.06    0.08
   0   7 -10   -0.04    0.11
   0   7 -10    0.00    0.05
   0  -7 -10    0.02    0.08
   0   7 -10    0.07    0.10
   0  -7 -10    0.08    0.10
   0  -7  10    0.00    0.05
   0  -7 -10    0.16    0.10
   0   7  10   -0.11    0.08
   0   7  10   -0.06    0.11
   1   7 -10    1.01    0.15
  -1   7  10    1.02    0.16
  -1  -7 -10    1.19    0.15
   1  -7  10    1.19    0.12
  -1   7  10    1.09    0.16
  -1   7  10    1.01    0.10
   1   7 -10    1.13    0.18
  -1  -7 -10    1.16    0.11
  -1  -7 -10    0.91    0.15
  -1  -7 -10    1.12    0.14
   1  -7  10    0.97    0.14
   1   7  10    0.95    0.14
  -1   7 -10    1.03    0.18
   1   7  10    0.91    0.17
   1  -7 -10    0.99    0.14
  -1  -7  10    1.22    0.15
  -1  -7  10    0.89    0.14
   1  -7 -10    1.17    0.11
  -1  -7  10    1.05    0.11
  -1   7 -10    1.10    0.09
   1  -7 -10    0.95    0.12
  -1   7 -10    1.10    0.10
  -1   7 -10    0.86    0.15
   2  -7  10   24.28    1.18
  -2  -7 -10   25.01    1.17
   2   7 -10   19.77    1.20
  -2  -7 -10   25.04    1.17
   2   7 -10   22.32    1.22
  -2   7  10   23.90    1.18
  -2  -7 -10   23.34    1.22
  -2   7  10   24.65    1.23
   2  -7  10   25.34    1.17
  -2  -7  10   25.09    1.13
   2   7  10   25.13    1.24
   2   7  10   23.97    1.18
   2  -7 -10   24.53    1.16
   2  -7 -10   22.46    1.16
  -2  -7  10   20.85    1.21
  -2   7 -10   23.63    1.13
   2  -7 -10   23.78    1.15
  -2   7 -10   23.93    1.23
   2   7  10   24.48    1.19
  -2  -7  10   24.23    1.14
   3   7 -10    2.28    0.28
   3   7 -10    2.89    0.27
  -3  -7 -10    2.68    0.25
  -3   7  10    2.92    0.25
  -3   7  10    3.03    0.26
   3  -7  10    3.16    0.23
  -3  -7 -10    3.09    0.26
   3  -7  10    3.04    0.23
  -3  -7 -10    3.18    0.28
  -3   7 -10    3.23    0.28
   3  -7 -10    3.17    0.26
  -3   7 -10    3.19    0.24
  -3  -7  10    3.00    0.26
  -3  -7  10    3.42    0.27
   3   7  10    3.02    0.31
   3   7  10    3.60    0.30
  -3  -7  10    3.69    0.29
   3   7  10    3.43    0.26
  -3  -7  10    3.19    0.24
  -4  -7 -10    0.24    0.14
   4   7 -10   -0.08    0.13
  -4   7  10   -0.16    0.10
  -4  -7 -10    0.34    0.15
   4   7 -10    0.22    0.16
  -4   7  10    0.01    0.12
   4  -7  10    0.04    0.09
[truncated: 466,732 more chars]
