# Supplementary material for: Crystal structure of (E)-4,4′-(but-2-ene-1,4-di­yl)bis­(2-meth­oxy­phenol)
Source: Acta Crystallogr E Crystallogr Commun. 2015 Jun 20;71(Pt 7):o500. doi: 10.1107/S2056989015011585 (PMC4518983; doi:10.1107/S2056989015011585)
Supplement: Supplementary file 2 [file e-71-0o500-Isup2.hkl]

data_I                                                                          
_shelx_title ' scan_0m_Pbca in Pbca'                                            
_shelx_refln_list_code          4                                               
_shelx_F_calc_maximum      106.15                                               
_exptl_crystal_F_000       640.00                                               
_reflns_d_resolution_high  0.8410                                               
                                                                                
loop_                                                                           
 _space_group_symop_operation_xyz                                               
 'x, y, z'                                                                      
 'x+1/2, -y+1/2, -z'                                                            
 '-x, y+1/2, -z+1/2'                                                            
 '-x+1/2, -y, z+1/2'                                                            
 '-x, -y, -z'                                                                   
 '-x-1/2, y-1/2, z'                                                             
 'x, -y-1/2, z-1/2'                                                             
 'x-1/2, y, -z-1/2'                                                             
                                                                                
_cell_length_a     4.8846                                                       
_cell_length_b    10.7002                                                       
_cell_length_c    29.5666                                                       
_cell_angle_alpha  90.000                                                       
_cell_angle_beta   90.000                                                       
_cell_angle_gamma  90.000                                                       
                                                                                
_shelx_F_squared_multiplier     1.000                                           
                                                                                
loop_                                                                           
 _refln_index_h                                                                 
 _refln_index_k                                                                 
 _refln_index_l                                                                 
 _refln_F_squared_calc                                                          
 _refln_F_squared_meas                                                          
 _refln_F_squared_sigma                                                         
 _refln_observed_status                                                         
   2   0   0       5460.39       5079.74        79.03 o                         
   4   0   0        161.23        162.36         3.70 o                         
   2   1   0        175.36        179.10         2.24 o                         
   4   1   0          4.98          5.57         0.65 o                         
   0   2   0        490.96        451.50         6.25 o                         
   2   2   0       2273.63       2340.28        27.33 o                         
   4   2   0        104.31         98.00         1.92 o                         
   2   3   0      10392.42      11097.16       128.94 o                         
   4   3   0        104.25        109.75         2.28 o                         
   0   4   0       2369.42       2241.32        30.12 o                         
   2   4   0        617.80        496.71         6.19 o                         
   4   4   0         15.13         14.82         0.89 o                         
   2   5   0          1.70          0.86         0.45 o                         
   4   5   0        147.49        139.81         2.69 o                         
   0   6   0       3245.83       3432.80        60.74 o                         
   2   6   0       1253.14       1255.49        15.33 o                         
   4   6   0         29.95         28.35         1.24 o                         
   2   7   0         45.85         42.74         1.16 o                         
   4   7   0          0.20          0.49         0.84 o                         
   0   8   0        102.60        100.57         2.76 o                         
   2   8   0         36.31         31.12         0.95 o                         
   4   8   0         75.55         68.41         2.32 o                         
   2   9   0         12.71          9.45         0.86 o                         
   4   9   0         10.12          5.29         1.44 o                         
   0  10   0         12.88         16.57         1.99 o                         
   2  10   0         23.98         24.75         1.38 o                         
   2  11   0         15.15         16.81         1.61 o                         
   0  12   0         10.19         13.49         2.42 o                         
   1   1   1       7872.99       7757.91        54.34 o                         
   2   1   1       1460.62       1494.39        12.21 o                         
   3   1   1        119.56        123.80         1.31 o                         
   4   1   1         98.68         99.24         1.35 o                         
   5   1   1         11.37         10.43         0.70 o                         
   1   2   1       4542.83       4452.63        30.91 o                         
   2   2   1         65.86         76.64         0.85 o                         
   3   2   1         75.05         92.70         1.16 o                         
   4   2   1        106.55        115.13         1.52 o                         
   5   2   1          7.80          6.36         0.64 o                         
   1   3   1        226.23        223.70         1.62 o                         
   2   3   1         12.55          7.87         0.55 o                         
   3   3   1        107.58        110.00         1.30 o                         
   4   3   1          2.90          3.05         0.45 o                         
   5   3   1          0.03         -0.80         0.59 o                         
   0   4   1         75.46         63.33         0.85 o                         
   1   4   1        386.22        390.91         2.94 o                         
   2   4   1        271.80        299.42         2.62 o                         
   3   4   1          3.17          2.70         0.36 o                         
   4   4   1         21.74         26.66         0.73 o                         
   5   4   1         14.20         13.85         0.82 o                         
   1   5   1          9.66          4.82         0.24 o                         
   2   5   1        765.81        805.76         7.27 o                         
   3   5   1         82.45         79.37         1.09 o                         
   4   5   1          0.00         -0.60         0.51 o                         
   5   5   1         44.03         45.18         1.22 o                         
   0   6   1        219.77        204.53         2.80 o                         
   1   6   1        415.41        448.24         3.83 o                         
   2   6   1         78.02         85.99         1.07 o                         
   3   6   1         32.80         28.46         0.66 o                         
   4   6   1         48.24         41.83         1.21 o                         
   5   6   1          0.03         -0.12         0.69 o                         
   1   7   1         71.62         62.54         0.73 o                         
   2   7   1          4.91          1.35         0.36 o                         
   3   7   1         22.02         18.68         0.67 o                         
   4   7   1         35.30         26.67         0.90 o                         
   0   8   1        579.81        579.73         8.54 o                         
   1   8   1         15.52         11.26         0.39 o                         
   2   8   1        114.06        105.88         1.38 o                         
   3   8   1         75.46         59.48         1.22 o                         
   4   8   1          0.35          1.95         0.76 o                         
   1   9   1         52.23         56.86         1.53 o                         
   2   9   1          0.24          0.11         0.54 o                         
   3   9   1          0.06          0.02         0.76 o                         
   4   9   1          6.98          7.53         1.08 o                         
   0  10   1          8.04          8.32         0.93 o                         
   1  10   1          0.19          0.31         0.55 o                         
   2  10   1          6.91          4.64         0.74 o                         
   3  10   1          0.75          1.56         1.02 o                         
   1  11   1          3.01          4.22         0.70 o                         
   2  11   1          0.93          1.33         0.83 o                         
   0  12   1          0.01          0.58         1.03 o                         
   1  12   1          0.25         -0.28         0.77 o                         
   1   0   2        348.17        323.52         3.22 o                         
   2   0   2       2270.95       2159.70        23.79 o                         
   3   0   2        860.17        895.58        11.41 o                         
   4   0   2          7.00          9.89         0.68 o                         
   5   0   2          1.12          1.03         0.82 o                         
   1   1   2      11267.45      11316.73        79.07 o                         
   2   1   2         70.50         66.99         0.73 o                         
   3   1   2        816.78        878.87         8.21 o                         
   4   1   2          8.73          8.22         0.49 o                         
   5   1   2          4.62          4.54         0.63 o                         
   0   2   2        161.35        136.39         1.55 o                         
   2   2   2        264.99        269.48         2.36 o                         
   3   2   2          5.57          3.56         0.34 o                         
   4   2   2        165.79        161.74         2.01 o                         
   5   2   2          5.77          3.97         0.60 o                         
   1   3   2        703.34        751.97         5.23 o                         
   2   3   2        678.76        691.09         5.81 o                         
   3   3   2         41.64         37.81         0.68 o                         
   4   3   2          0.20         -0.26         0.45 o                         
   5   3   2         11.08         12.22         0.75 o                         
   0   4   2       1210.91       1185.06        11.88 o                         
   1   4   2       6060.60       6421.56        47.16 o                         
   2   4   2       1634.78       1553.78        12.90 o                         
   3   4   2          6.78          7.78         0.38 o                         
   4   4   2         32.67         34.10         0.83 o                         
   5   4   2         24.82         24.25         0.96 o                         
   1   5   2        197.73        210.19         1.72 o                         
   2   5   2       1581.97       1594.75        13.70 o                         
   3   5   2        330.06        324.87         3.43 o                         
   4   5   2         25.15         24.94         0.81 o                         
   5   5   2         10.80         10.67         0.78 o                         
   0   6   2       1301.59       1341.80        16.86 o                         
   1   6   2          9.71          9.45         0.36 o                         
   2   6   2          7.85          8.72         0.38 o                         
   3   6   2          2.07          2.06         0.43 o                         
   4   6   2          2.72         -0.06         0.58 o                         
   5   6   2         38.49         34.24         1.17 o                         
   1   7   2         68.45         77.23         0.90 o                         
   2   7   2         19.67         27.70         0.62 o                         
   3   7   2          0.43         -0.33         0.49 o                         
   4   7   2         61.41         56.16         1.24 o                         
   0   8   2        815.45        812.78        11.22 o                         
   1   8   2        120.83        119.43         1.46 o                         
   2   8   2          3.26          3.48         0.43 o                         
   3   8   2         66.59         55.74         1.21 o                         
   4   8   2         74.91         86.08         1.78 o                         
   1   9   2          6.43          6.46         0.54 o                         
   2   9   2          5.69          6.13         0.64 o                         
   3   9   2         25.48         21.25         1.24 o                         
   4   9   2          0.43          0.77         0.94 o                         
   0  10   2         86.17         76.71         2.06 o                         
   1  10   2          0.25         -0.11         0.56 o                         
   2  10   2         33.53         30.23         1.21 o                         
   3  10   2         12.15          8.28         1.08 o                         
   1  11   2          1.57          0.58         0.66 o                         
   2  11   2         10.58         13.29         1.03 o                         
   0  12   2        113.04        123.64         3.21 o                         
   1  12   2          0.32          0.59         0.78 o                         
   1   1   3        259.23        260.68         1.87 o                         
   2   1   3        546.40        532.89         4.37 o                         
   3   1   3         15.23         17.23         0.42 o                         
   4   1   3         36.59         38.13         0.89 o                         
   5   1   3         28.54         27.50         1.05 o                         
   0   2   3       4599.08       4581.46        44.42 o                         
   1   2   3        277.73        245.36         1.74 o                         
   2   2   3         23.25         31.63         0.48 o                         
   3   2   3        561.24        572.82         5.77 o                         
   4   2   3          7.13          8.38         0.51 o                         
   5   2   3         13.05         12.62         0.75 o                         
   1   3   3       1805.27       1758.21        12.09 o                         
   2   3   3        274.32        278.59         2.48 o                         
   3   3   3          2.62          1.32         0.30 o                         
   4   3   3         12.68         13.73         0.59 o                         
   5   3   3          6.02          6.89         0.69 o                         
   0   4   3        620.73        553.00         5.90 o                         
   1   4   3       1514.73       1512.69        11.06 o                         
   2   4   3       1219.80       1140.99         9.67 o                         
   3   4   3        254.82        261.62         2.74 o                         
   4   4   3         95.87         98.51         1.43 o                         
   5   4   3         33.07         31.44         1.04 o                         
   1   5   3        803.51        787.66         6.30 o                         
   2   5   3         83.02         89.58         1.01 o                         
   3   5   3         31.36         32.68         0.68 o                         
   4   5   3         28.18         30.91         0.84 o                         
   5   5   3          1.19          0.29         0.64 o                         
   0   6   3       1443.72       1383.85        18.02 o                         
   1   6   3        145.01        151.85         1.41 o                         
   2   6   3         92.77         90.07         1.07 o                         
   3   6   3          8.27          6.55         0.48 o                         
   4   6   3          0.37         -0.42         0.57 o                         
   5   6   3          0.10         -0.06         0.69 o                         
   1   7   3        368.80        355.80         3.24 o                         
   2   7   3        154.87        151.09         1.73 o                         
   3   7   3         72.67         66.94         1.22 o                         
   4   7   3         58.21         56.54         1.33 o                         
   0   8   3         79.79         83.04         1.56 o                         
   1   8   3          4.89          4.23         0.42 o                         
   2   8   3         27.09         24.45         0.65 o                         
   3   8   3          3.71          5.01         0.63 o                         
   4   8   3         13.89         12.37         0.90 o                         
   1   9   3          1.17         -0.17         0.50 o                         
   2   9   3          1.12          1.42         0.57 o                         
   3   9   3         18.57         15.09         0.96 o                         
   4   9   3          1.09          0.43         0.94 o                         
   0  10   3         10.51         10.95         0.98 o                         
   1  10   3         58.63         58.49         1.25 o                         
   2  10   3         31.18         31.22         1.18 o                         
   3  10   3         10.83          8.75         1.14 o                         
   1  11   3          0.08          0.08         0.66 o                         
   2  11   3          5.49          5.14         0.93 o                         
   0  12   3          4.81          3.23         1.23 o                         
   1  12   3          4.00          3.03         0.87 o                         
   0   0   4        840.45        855.74        12.29 o                         
   1   0   4       1249.48       1206.01        11.73 o                         
   2   0   4         16.95         13.22         0.45 o                         
   3   0   4        715.82        682.93         8.61 o                         
   4   0   4         57.40         56.93         1.29 o                         
   5   0   4          8.18          7.11         0.90 o                         
   1   1   4          0.61         -0.19         0.14 o                         
   2   1   4        297.36        282.92         2.35 o                         
   3   1   4          0.01         -0.20         0.27 o                         
   4   1   4        118.51        111.06         1.50 o                         
   5   1   4          1.68          1.75         0.61 o                         
   0   2   4       8298.12       8346.60        80.92 o                         
   1   2   4       6967.85       6852.18        49.16 o                         
   2   2   4        165.70        143.59         1.40 o                         
   3   2   4        196.79        179.33         1.87 o                         
   4   2   4         66.19         67.03         1.12 o                         
   5   2   4          4.52          4.06         0.66 o                         
   1   3   4       2928.06       2886.01        20.26 o                         
   2   3   4        749.65        789.85         6.62 o                         
   3   3   4         44.65         38.41         0.62 o                         
   4   3   4          1.24          0.99         0.46 o                         
   5   3   4          3.91          3.55         0.65 o                         
   0   4   4        518.59        515.10         5.65 o                         
   1   4   4          1.18          0.71         0.21 o                         
   2   4   4        425.44        456.16         4.18 o                         
   3   4   4        134.69        133.10         1.47 o                         
   4   4   4          5.17          5.61         0.55 o                         
   5   4   4         42.95         45.96         1.24 o                         
   1   5   4        645.95        713.83         5.89 o                         
   2   5   4        563.32        611.82         5.54 o                         
   3   5   4        248.76        263.56         2.92 o                         
   4   5   4          8.28          5.88         0.56 o                         
   5   5   4          0.20          0.13         0.65 o                         
   0   6   4        530.05        578.49         7.71 o                         
   1   6   4        103.87        119.70         1.18 o                         
   2   6   4          3.41          5.61         0.31 o                         
   3   6   4        591.64        580.31         6.05 o                         
   4   6   4          2.30          3.10         0.58 o                         
   5   6   4          3.29          3.14         0.74 o                         
   1   7   4        104.01        115.61         1.21 o                         
   2   7   4         61.71         62.97         1.03 o                         
   3   7   4        324.98        309.59         3.60 o                         
   4   7   4          0.05         -0.26         0.60 o                         
   0   8   4         28.95         36.25         1.02 o                         
   1   8   4        234.90        228.68         2.70 o                         
   2   8   4          0.04          0.46         0.42 o                         
   3   8   4         52.93         42.91         1.05 o                         
   4   8   4          0.01          0.36         0.76 o                         
   1   9   4         77.06         74.28         1.19 o                         
   2   9   4         19.95         20.75         0.75 o                         
   3   9   4         19.98         23.78         1.04 o                         
   4   9   4          8.97          7.91         1.09 o                         
   0  10   4          3.26          4.04         0.86 o                         
   1  10   4        155.01        154.47         2.43 o                         
   2  10   4          4.20          4.97         0.70 o                         
   3  10   4          0.01         -0.53         0.95 o                         
   1  11   4         65.61         67.61         1.54 o                         
   2  11   4          4.26          3.59         0.86 o                         
   0  12   4         19.49         20.74         1.59 o                         
   1  12   4          1.21         -0.09         0.78 o                         
   1   1   5        997.92        979.23         6.84 o                         
   2   1   5         97.50         93.41         0.93 o                         
   3   1   5         53.24         58.10         0.74 o                         
   4   1   5          0.28         -0.18         0.38 o                         
   5   1   5         54.11         61.71         1.26 o                         
   0   2   5          0.44         -0.41         0.20 o                         
   1   2   5       1600.86       1568.26        11.06 o                         
   2   2   5        468.79        452.36         3.98 o                         
   3   2   5         68.68         70.22         0.91 o                         
   4   2   5         21.24         18.99         0.66 o                         
   5   2   5          7.23          6.69         0.71 o                         
   1   3   5       1073.10       1099.88         8.07 o                         
   2   3   5         77.78         85.41         0.98 o                         
   3   3   5         27.26         21.89         0.53 o                         
   4   3   5         77.80         77.39         1.24 o                         
   5   3   5         74.82         76.09         1.54 o                         
   0   4   5        553.21        517.98         6.00 o                         
   1   4   5        621.39        573.63         4.37 o                         
   2   4   5          8.12          4.16         0.28 o                         
   3   4   5        136.76        130.41         1.57 o                         
   4   4   5         18.16         18.62         0.69 o                         
   5   4   5          4.97          4.10         0.68 o                         
   1   5   5         53.41         55.38         0.64 o                         
   2   5   5        599.57        564.03         5.15 o                         
   3   5   5         36.81         39.46         0.77 o                         
   4   5   5         31.30         32.95         0.86 o                         
   5   5   5          0.99          0.58         0.69 o                         
   0   6   5          7.63          9.02         0.50 o                         
   1   6   5        479.98        438.61         3.87 o                         
   2   6   5         70.42         77.26         0.94 o                         
   3   6   5        394.82        382.93         4.34 o                         
   4   6   5         40.60         37.52         0.96 o                         
   5   6   5          2.42          2.68         0.72 o                         
   1   7   5          6.48          7.57         0.30 o                         
   2   7   5         44.30         46.82         0.81 o                         
   3   7   5          0.43          1.15         0.50 o                         
   4   7   5          0.02         -0.57         0.60 o                         
   0   8   5         67.59         71.71         1.49 o                         
   1   8   5        107.73        113.13         1.51 o                         
   2   8   5        111.08        105.58         1.45 o                         
   3   8   5         81.05         86.10         1.51 o                         
   4   8   5         46.81         50.70         1.43 o                         
   1   9   5         15.40         17.35         0.62 o                         
   2   9   5          4.75          3.77         0.57 o                         
   3   9   5          5.00          2.87         0.69 o                         
   4   9   5         25.10         23.99         1.37 o                         
   0  10   5         58.96         63.84         1.85 o                         
   1  10   5         37.39         39.88         1.17 o                         
   2  10   5         80.83         82.53         1.65 o                         
   3  10   5         40.68         35.63         1.46 o                         
   1  11   5         14.80         16.05         0.89 o                         
   2  11   5          1.44          1.86         0.84 o                         
   0  12   5         99.76        105.92         3.22 o                         
   1  12   5         16.86         19.77         1.12 o                         
   0   0   6       2842.61       2847.75        40.29 o                         
   1   0   6       4371.01       4250.15        45.60 o                         
   2   0   6         12.44         13.25         0.46 o                         
   3   0   6        381.28        342.65         4.59 o                         
   4   0   6         18.86         18.98         0.78 o                         
   5   0   6          0.12         -0.15         0.81 o                         
   1   1   6          1.45         -0.27         0.14 o                         
   2   1   6          0.75          0.19         0.24 o                         
   3   1   6          0.11          0.84         0.26 o                         
   4   1   6         34.51         39.52         0.90 o                         
   5   1   6          6.58          7.50         0.68 o                         
   0   2   6       2848.84       2761.04        27.46 o                         
   1   2   6       3184.74       3035.62        21.09 o                         
   2   2   6        645.59        637.17         5.64 o                         
   3   2   6         23.45         23.09         0.53 o                         
   4   2   6          5.11          4.62         0.50 o                         
   5   2   6          4.43          5.24         0.71 o                         
   1   3   6        589.09        589.10         4.45 o                         
   2   3   6          0.00         -0.35         0.29 o                         
   3   3   6        344.97        356.98         3.62 o                         
   4   3   6          0.04          0.61         0.46 o                         
   5   3   6         14.94         14.47         0.84 o                         
   0   4   6         12.32         12.95         0.38 o                         
   1   4   6         39.69         43.94         0.55 o                         
   2   4   6         10.93          8.25         0.35 o                         
   3   4   6        337.52        354.48         3.70 o                         
   4   4   6          6.91          7.41         0.57 o                         
   5   4   6          4.87          4.02         0.69 o                         
   1   5   6        175.80        194.55         1.76 o                         
   2   5   6        399.34        404.65         3.97 o                         
   3   5   6          6.32          9.09         0.45 o                         
   4   5   6         20.53         18.86         0.71 o                         
   5   5   6         10.12          7.27         0.81 o                         
   0   6   6         34.70         33.52         0.84 o                         
   1   6   6          0.25          1.15         0.26 o                         
   2   6   6          0.34         -0.14         0.31 o                         
   3   6   6          3.18          3.81         0.51 o                         
   4   6   6         19.92         19.16         0.93 o                         
   5   6   6          0.03         -1.10         0.72 o                         
   1   7   6        337.83        350.54         3.53 o                         
   2   7   6        222.12        224.03         2.41 o                         
   3   7   6        113.20        108.75         1.64 o                         
   4   7   6         44.76         39.72         1.21 o                         
   0   8   6         16.28         16.20         0.87 o                         
   1   8   6          9.23          8.23         0.49 o                         
   2   8   6         38.16         37.17         0.84 o                         
   3   8   6          1.12          1.46         0.57 o                         
   4   8   6         64.57         53.49         1.41 o                         
   1   9   6         35.22         34.85         0.87 o                         
   2   9   6         34.40         30.43         0.88 o                         
   3   9   6         35.12         35.81         1.17 o                         
   0  10   6        447.13        451.87         8.94 o                         
   1  10   6        113.01        116.05         2.52 o                         
   2  10   6         55.91         54.39         1.40 o                         
   3  10   6          1.12          2.02         0.90 o                         
   1  11   6          0.01          0.82         0.78 o                         
   2  11   6          1.40          2.34         0.85 o                         
   0  12   6         51.22         52.90         2.59 o                         
   1  12   6         36.37         41.03         1.46 o                         
   1   1   7        215.81        203.03         1.46 o                         
   2   1   7        207.81        173.58         1.60 o                         
   3   1   7          1.19          0.51         0.25 o                         
   4   1   7        135.64        137.37         1.73 o                         
   5   1   7         60.32         64.86         1.45 o                         
   0   2   7       1677.69       1630.70        16.36 o                         
   1   2   7        316.90        283.84         2.01 o                         
   2   2   7          1.31          1.13         0.28 o                         
   3   2   7        294.83        300.64         3.09 o                         
   4   2   7          6.78          5.40         0.51 o                         
   5   2   7          9.13          9.23         0.73 o                         
   1   3   7        116.60        132.81         1.22 o                         
   2   3   7        314.28        320.47         3.17 o                         
   3   3   7         16.92         14.69         0.46 o                         
   4   3   7         32.25         29.25         0.77 o                         
   5   3   7          0.26         -0.40         0.62 o                         
   0   4   7        314.43        321.86         3.60 o                         
   1   4   7         92.57         87.95         0.94 o                         
   2   4   7        366.31        340.12         3.28 o                         
   3   4   7         11.07         10.86         0.43 o                         
   4   4   7          9.18          8.96         0.60 o                         
   5   4   7          3.74          3.93         0.69 o                         
   1   5   7          9.74          9.55         0.28 o                         
   2   5   7         34.98         36.86         0.63 o                         
   3   5   7         26.68         23.59         0.62 o                         
   4   5   7          2.15          3.21         0.55 o                         
   5   5   7          0.67          0.68         0.70 o                         
   0   6   7          0.57          2.81         0.45 o                         
   1   6   7        402.04        379.27         3.50 o                         
   2   6   7          8.75         10.20         0.38 o                         
   3   6   7        278.70        273.83         3.22 o                         
   4   6   7         45.09         41.13         1.04 o                         
   1   7   7          1.88          0.65         0.24 o                         
   2   7   7         82.94         82.11         1.14 o                         
   3   7   7         41.38         37.20         0.89 o                         
   4   7   7         39.66         37.53         1.13 o                         
   0   8   7        267.76        252.69         4.18 o                         
   1   8   7        310.74        316.18         3.53 o                         
   2   8   7          5.67          5.24         0.55 o                         
   3   8   7          6.88          5.18         0.65 o                         
   4   8   7          3.52          1.75         0.79 o                         
   1   9   7        166.85        156.02         2.09 o                         
   2   9   7         39.78         40.97         1.06 o                         
   3   9   7          5.03          5.45         0.81 o                         
   0  10   7         91.25         93.96         2.78 o                         
   1  10   7         85.94         89.26         1.76 o                         
   2  10   7          8.78          8.65         0.86 o                         
   3  10   7          6.65         11.93         1.04 o                         
   1  11   7         72.41         76.08         1.79 o                         
   2  11   7          0.81          1.04         0.83 o                         
   0  12   7         47.80         48.41         2.24 o                         
   1  12   7         12.96         16.39         1.06 o                         
   0   0   8       3726.41       3595.61        50.46 o                         
   1   0   8        511.32        468.48         4.66 o                         
   2   0   8         44.25         49.79         1.07 o                         
   3   0   8        106.59         98.25         1.56 o                         
   4   0   8         58.92         55.07         1.30 o                         
   5   0   8        238.66        252.64         5.31 o                         
   1   1   8        275.07        248.92         1.82 o                         
   2   1   8          0.09          0.94         0.25 o                         
   3   1   8          3.12          3.45         0.27 o                         
   4   1   8          0.44          0.66         0.44 o                         
   5   1   8         71.22         75.42         1.52 o                         
   0   2   8         20.73         28.99         0.59 o                         
   1   2   8       2172.33       2097.05        14.93 o                         
   2   2   8         62.92         59.41         0.77 o                         
   3   2   8        168.48        164.62         1.79 o                         
   4   2   8         16.77         18.79         0.66 o                         
   5   2   8          2.40          2.83         0.66 o                         
   1   3   8         29.24         25.12         0.44 o                         
   2   3   8        220.23        229.23         2.39 o                         
   3   3   8        350.51        349.73         3.49 o                         
   4   3   8         72.80         74.64         1.38 o                         
   5   3   8          2.75          2.50         0.68 o                         
   0   4   8        124.40        148.66         1.81 o                         
   1   4   8        102.44         95.60         0.99 o                         
   2   4   8         36.22         34.03         0.60 o                         
   3   4   8         43.44         43.43         0.79 o                         
   4   4   8         25.61         21.30         0.76 o                         
   5   4   8          1.01          1.33         0.71 o                         
   1   5   8        516.72        517.02         4.80 o                         
   2   5   8         47.33         49.80         0.72 o                         
   3   5   8        172.16        175.78         2.08 o                         
   4   5   8         39.69         35.70         0.92 o                         
   5   5   8          1.26          0.65         0.70 o                         
   0   6   8          7.97          2.81         0.49 o                         
   1   6   8        194.81        186.56         1.87 o                         
   2   6   8         47.01         35.82         0.64 o                         
   3   6   8          8.38          5.92         0.51 o                         
   4   6   8          1.04          0.73         0.57 o                         
   1   7   8        121.81        133.30         1.43 o                         
   2   7   8         37.31         36.27         0.73 o                         
   3   7   8          0.78         -0.95         0.48 o                         
   4   7   8          3.15          3.15         0.66 o                         
   0   8   8         81.27         77.42         1.69 o                         
   1   8   8        739.47        731.72         7.72 o                         
   2   8   8          4.76          4.12         0.51 o                         
   3   8   8         54.06         57.61         1.33 o                         
   4   8   8          2.81          2.81         0.80 o                         
   1   9   8        134.70        140.98         2.03 o                         
   2   9   8        136.27        135.23         2.00 o                         
   3   9   8         33.43         30.10         1.19 o                         
   0  10   8         60.53         60.53         2.06 o                         
   1  10   8         63.28         59.16         1.40 o                         
   2  10   8          0.19          0.43         0.69 o                         
   3  10   8         24.10         28.57         1.30 o                         
   1  11   8        185.68        191.05         3.23 o                         
   2  11   8          0.50          0.29         0.84 o                         
   0  12   8        152.44        145.47         3.99 o                         
   1  12   8         25.60         27.65         1.32 o                         
   1   1   9         24.19         29.88         0.51 o                         
   2   1   9         20.17         14.62         0.36 o                         
   3   1   9         17.46         18.63         0.48 o                         
   4   1   9         86.56         84.74         1.25 o                         
   5   1   9         11.29         14.52         0.79 o                         
   0   2   9        101.08         98.50         1.18 o                         
   1   2   9          2.59          3.95         0.24 o                         
   2   2   9        494.97        498.99         4.54 o                         
   3   2   9         12.26         13.52         0.46 o                         
   4   2   9         82.04         78.43         1.25 o                         
   5   2   9        125.57        133.31         2.55 o                         
   1   3   9       1013.33       1100.31         9.32 o                         
   2   3   9        145.54        139.82         1.56 o                         
   3   3   9         26.50         31.64         0.62 o                         
   4   3   9         41.40         40.99         0.94 o                         
   5   3   9          1.13         -0.15         0.66 o                         
   0   4   9       1488.69       1578.91        18.47 o                         
   1   4   9         32.81         27.53         0.47 o                         
   2   4   9        337.69        293.07         3.01 o                         
   3   4   9          7.85          9.94         0.48 o                         
   4   4   9         31.33         33.92         0.89 o                         
   5   4   9          0.15         -0.16         0.68 o                         
   1   5   9         26.27         27.98         0.52 o                         
   2   5   9         29.80         27.11         0.59 o                         
   3   5   9        409.22        397.09         4.57 o                         
   4   5   9         44.66         45.55         1.42 o                         
   5   5   9          9.64         12.05         0.90 o                         
   0   6   9        596.47        617.84         8.97 o                         
   1   6   9        106.77        108.35         1.23 o                         
   2   6   9         73.39         76.60         0.98 o                         
   3   6   9        196.77        192.14         2.42 o                         
   4   6   9          2.25          1.98         0.60 o                         
   1   7   9          3.89          2.91         0.29 o                         
   2   7   9          9.25         10.88         0.52 o                         
   3   7   9          0.36          0.38         0.53 o                         
   4   7   9          2.60          4.93         0.67 o                         
   0   8   9          1.97          3.12         0.64 o                         
   1   8   9          0.10          1.21         0.48 o                         
   2   8   9         97.14        105.97         1.61 o                         
   3   8   9          3.36         -0.08         0.63 o                         
   4   8   9         17.34         16.23         0.99 o                         
   1   9   9         96.38         92.32         1.52 o                         
   2   9   9        126.17        127.11         2.05 o                         
   3   9   9          7.97          8.80         0.83 o                         
   0  10   9         59.86         63.73         1.97 o                         
   1  10   9         83.79         88.39         1.69 o                         
   2  10   9         27.05         26.72         1.11 o                         
   3  10   9          0.02         -0.25         0.86 o                         
   1  11   9          0.00          1.11         0.81 o                         
   2  11   9         18.38         18.12         1.17 o                         
   0  12   9        141.01        131.82         3.74 o                         
   1  12   9          0.01          0.98         0.82 o                         
   0   0  10       8913.69       8718.73       122.35 o                         
   1   0  10       1070.53       1104.93        12.61 o                         
   2   0  10        134.76        117.70         1.72 o                         
   3   0  10        296.64        287.93         4.02 o                         
   4   0  10         91.29         85.92         2.48 o                         
   5   0  10        260.05        292.10         5.29 o                         
   1   1  10       1506.44       1615.31        12.59 o                         
   2   1  10        160.16        164.46         1.64 o                         
   3   1  10         29.33         26.48         0.57 o                         
   4   1  10         43.48         42.26         0.86 o                         
   5   1  10        106.98        104.22         1.80 o                         
   0   2  10        419.92        414.07         4.35 o                         
   1   2  10       2877.71       2875.38        24.93 o                         
   2   2  10         45.56         46.65         0.70 o                         
   3   2  10        214.21        217.57         2.28 o                         
   4   2  10         64.41         62.64         1.11 o                         
   5   2  10         53.31         55.86         1.75 o                         
   1   3  10        182.71        191.06         1.77 o                         
   2   3  10        576.23        548.17         5.52 o                         
   3   3  10        575.03        564.84         5.84 o                         
   4   3  10          0.16          1.65         0.55 o                         
   5   3  10          4.67          5.77         0.72 o                         
   0   4  10       3767.04       3946.41        45.91 o                         
   1   4  10         96.11        105.30         1.21 o                         
   2   4  10         49.96         44.45         0.74 o                         
   3   4  10       1447.99       1428.57        14.41 o                         
   4   4  10         11.68         12.12         0.67 o                         
   5   4  10          2.52          2.14         0.71 o                         
   1   5  10        231.19        276.47         2.58 o                         
   2   5  10        273.19        280.09         2.79 o                         
   3   5  10         38.24         41.95         0.88 o                         
   4   5  10         81.82         87.69         1.54 o                         
   5   5  10          0.84          0.61         0.72 o                         
   0   6  10         82.46         75.13         1.31 o                         
   1   6  10          0.97          0.42         0.30 o                         
   2   6  10        146.90        140.43         1.77 o                         
   3   6  10         26.39         24.71         0.78 o                         
   4   6  10         11.32         12.76         0.74 o                         
   1   7  10         24.74         21.60         0.55 o                         
   2   7  10        489.68        485.50         5.37 o                         
   3   7  10         73.74         63.65         1.22 o                         
   4   7  10          0.33          0.68         0.62 o                         
   0   8  10         66.01         61.14         1.65 o                         
   1   8  10        216.86        217.96         2.65 o                         
   2   8  10         11.10         10.88         0.62 o                         
   3   8  10          4.60          4.51         0.72 o                         
   4   8  10          0.37          1.01         0.78 o                         
   1   9  10          9.12         11.63         0.66 o                         
   2   9  10          2.22          3.25         0.72 o                         
   3   9  10          0.11          0.23         0.68 o                         
   0  10  10        503.42        495.35         9.66 o                         
   1  10  10         76.92         63.62         1.51 o                         
   2  10  10          4.89          4.46         0.77 o                         
   3  10  10          0.46         -0.41         0.83 o                         
   1  11  10         22.24         24.28         1.19 o                         
   2  11  10          2.04          1.92         0.92 o                         
   0  12  10          0.26          3.09         1.26 o                         
   1  12  10          0.11          0.40         0.96 o                         
   1   1  11        248.35        285.86         2.50 o                         
   2   1  11        958.76        965.62         8.78 o                         
   3   1  11         82.30         81.81         1.06 o                         
   4   1  11          4.51          5.57         0.50 o                         
   5   1  11         37.51         41.12         1.15 o                         
   0   2  11         27.47         26.30         0.66 o                         
   1   2  11        665.80        721.42         6.05 o                         
   2   2  11        536.43        547.28         5.16 o                         
   3   2  11        249.22        230.21         2.82 o                         
   4   2  11          2.87          5.16         0.51 o                         
   5   2  11         31.94         32.18         1.20 o                         
   1   3  11        417.26        435.31         3.85 o                         
   2   3  11         59.97         60.60         0.89 o                         
   3   3  11         17.55         16.11         0.53 o                         
   4   3  11        383.41        378.06         4.34 o                         
   5   3  11         13.17         15.38         0.89 o                         
   0   4  11        632.51        713.85         8.78 o                         
   1   4  11         42.88         42.31         0.62 o                         
   2   4  11         27.90         29.72         0.62 o                         
   3   4  11         23.64         23.13         0.67 o                         
   4   4  11        200.84        212.83         2.67 o                         
   5   4  11          2.86          3.13         0.74 o                         
   1   5  11        120.21        147.36         1.59 o                         
   2   5  11        194.04        191.79         2.10 o                         
   3   5  11        205.02        202.33         2.37 o                         
   4   5  11         93.26         94.00         1.65 o                         
   5   5  11         16.32         17.57         0.95 o                         
   0   6  11        208.34        236.21         3.18 o                         
   1   6  11         43.15         43.16         0.65 o                         
   2   6  11        107.05         99.61         1.36 o                         
   3   6  11        132.08        135.00         1.86 o                         
   4   6  11          1.21          0.99         0.59 o                         
   1   7  11         13.17         13.60         0.50 o                         
   2   7  11        291.69        287.98         3.28 o                         
   3   7  11         10.91         12.40         0.67 o                         
   4   7  11         36.74         37.43         1.08 o                         
   0   8  11         40.36         41.35         1.23 o                         
   1   8  11        184.82        177.49         2.32 o                         
   2   8  11        183.34        180.14         2.47 o                         
   3   8  11          4.41          2.40         0.67 o                         
   4   8  11          9.48         10.63         0.94 o                         
   1   9  11         30.02         27.47         1.04 o                         
   2   9  11          3.50          4.37         0.63 o                         
   3   9  11          4.32          5.06         0.78 o                         
   0  10  11         33.06         34.34         1.49 o                         
   1  10  11          0.53          0.24         0.69 o                         
   2  10  11          6.38          8.47         0.83 o                         
   3  10  11          1.70          2.70         0.91 o                         
   1  11  11          7.40          6.18         0.88 o                         
   2  11  11          4.02          4.74         1.01 o                         
   0  12  11         42.14         54.15         2.61 o                         
   0   0  12       6574.42       6534.10       101.66 o                         
   1   0  12       1749.31       1854.31        25.12 o                         
   2   0  12       7452.96       8122.71       120.18 o                         
   3   0  12          0.49          0.99         0.45 o                         
   4   0  12        268.47        298.93         4.97 o                         
   5   0  12         10.62         14.94         1.44 o                         
   1   1  12         93.61         95.89         1.10 o                         
   2   1  12        874.88        890.29         8.30 o                         
   3   1  12         21.89         18.09         0.50 o                         
   4   1  12        267.29        269.74         4.07 o                         
   5   1  12          4.18          3.74         0.69 o                         
   0   2  12       2161.62       2301.85        28.70 o                         
   1   2  12         81.19         76.21         0.90 o                         
   2   2  12        315.63        334.60         3.25 o                         
   3   2  12        319.36        312.33         3.31 o                         
   4   2  12        666.33        676.70         7.22 o                         
   5   2  12          1.93          2.06         0.68 o                         
   1   3  12          4.58          5.20         0.32 o                         
   2   3  12         29.16         31.21         0.70 o                         
   3   3  12         21.23         18.47         0.54 o                         
   4   3  12        443.18        432.61         4.90 o                         
   5   3  12          6.05          6.85         0.75 o                         
   0   4  12       1004.40       1065.21        12.58 o                         
   1   4  12         51.27         48.87         0.69 o                         
   2   4  12         19.23         13.73         0.48 o                         
   3   4  12          5.83          7.55         0.49 o                         
   4   4  12         83.20         95.04         1.61 o                         
   5   4  12         19.83         21.04         1.03 o                         
   1   5  12         39.25         50.00         0.71 o                         
   2   5  12       1442.84       1416.10        13.98 o                         
   3   5  12          1.68          2.63         0.50 o                         
   4   5  12          9.66          9.78         0.68 o                         
   0   6  12       1840.51       1885.15        23.56 o                         
   1   6  12          1.77          2.40         0.29 o                         
   2   6  12        632.20        604.66         6.74 o                         
   3   6  12         78.72         78.05         1.31 o                         
   4   6  12         13.12         10.21         0.72 o                         
   1   7  12          9.45         10.66         0.48 o                         
   2   7  12        109.30        112.34         1.57 o                         
   3   7  12          0.07         -0.11         0.54 o                         
   4   7  12          1.92          2.11         0.65 o                         
   0   8  12        220.21        212.47         4.83 o                         
   1   8  12          2.76          2.36         0.53 o                         
   2   8  12        135.41        130.89         1.96 o                         
   3   8  12          0.26         -0.67         0.62 o                         
   4   8  12         53.46         69.63         1.74 o                         
   1   9  12          5.40          3.62         0.58 o                         
   2   9  12         70.72         64.97         1.38 o                         
   3   9  12          0.03          0.17         0.72 o                         
   0  10  12        170.99        177.48         4.38 o                         
   1  10  12          0.24         -0.12         0.65 o                         
   2  10  12          7.09          7.83         0.85 o                         
   1  11  12          0.76          0.11         0.75 o                         
   2  11  12          1.29          2.82         0.94 o                         
   1   1  13         27.95         42.22         0.68 o                         
   2   1  13          0.08          0.83         0.28 o                         
   3   1  13        125.70        130.79         1.58 o                         
   4   1  13        127.89        137.25         1.87 o                         
   5   1  13          3.37          4.52         0.70 o                         
   0   2  13        273.28        338.93         4.53 o                         
   1   2  13        535.26        581.11         5.37 o                         
   2   2  13        211.92        234.40         2.35 o                         
   3   2  13        158.92        159.39         1.83 o                         
   4   2  13          2.79          5.11         0.56 o                         
   5   2  13         37.59         34.78         1.10 o                         
   1   3  13        346.00        395.69         3.66 o                         
   2   3  13         76.70         91.88         1.15 o                         
   3   3  13          1.15          2.40         0.40 o                         
   4   3  13         61.70         66.05         1.23 o                         
   5   3  13         35.72         37.87         1.18 o                         
   0   4  13       1278.72       1459.33        17.72 o                         
   1   4  13         72.69         86.17         1.07 o                         
   2   4  13          1.34          1.94         0.29 o                         
   3   4  13         10.51         11.93         0.55 o                         
   4   4  13        188.02        198.35         2.63 o                         
   5   4  13          0.20         -0.05         0.71 o                         
   1   5  13         63.33         67.15         0.88 o                         
   2   5  13         63.18         61.12         1.11 o                         
   3   5  13        234.75        234.27         2.78 o                         
   4   5  13          1.32          1.73         0.60 o                         
   0   6  13         72.72         66.53         1.26 o                         
   1   6  13          6.07          7.91         0.35 o                         
   2   6  13         70.03         63.68         1.05 o                         
   3   6  13        184.78        185.11         2.38 o                         
   4   6  13          1.35          0.88         0.62 o                         
   1   7  13         47.78         47.58         0.87 o                         
   2   7  13        818.02        797.97         8.67 o                         
   3   7  13          1.19          0.79         0.55 o                         
   4   7  13          3.13          3.02         0.69 o                         
   0   8  13          2.54          1.51         0.74 o                         
   1   8  13        174.01        166.77         2.31 o                         
   2   8  13         70.52         80.11         1.50 o                         
   3   8  13          0.44          1.48         0.64 o                         
   1   9  13         33.37         29.39         0.94 o                         
   2   9  13          6.41          8.48         0.70 o                         
   3   9  13          0.92          0.83         0.71 o                         
   0  10  13         87.68         83.50         2.54 o                         
   1  10  13          1.71          0.67         0.68 o                         
   2  10  13          0.93          0.81         0.77 o                         
   1  11  13          6.99          6.58         0.92 o                         
   0   0  14       1128.04       1124.32        20.04 o                         
   1   0  14        402.48        424.56         5.36 o                         
   2   0  14        367.56        360.62         4.98 o                         
   3   0  14          4.26          3.61         0.58 o                         
   4   0  14         27.91         28.44         1.15 o                         
   5   0  14        346.42        322.83        12.40 o                         
   1   1  14       1208.72       1380.72        12.99 o                         
   2   1  14        166.96        178.61         1.93 o                         
   3   1  14          1.66          2.46         0.37 o                         
   4   1  14          1.60          3.68         0.53 o                         
   5   1  14         77.32         79.93         1.64 o                         
   0   2  14        254.22        276.51         3.86 o                         
   1   2  14        941.05       1025.87         9.70 o                         
   2   2  14        244.04        265.12         2.59 o                         
   3   2  14        569.59        569.49         5.80 o                         
   4   2  14        181.49        188.41         2.54 o                         
   5   2  14          0.29          2.34         0.70 o                         
   1   3  14        358.01        341.38         3.25 o                         
   2   3  14         23.78         20.65         0.44 o                         
   3   3  14        636.23        645.08         6.70 o                         
   4   3  14          1.32          0.59         0.53 o                         
   5   3  14          1.54          2.09         0.73 o                         
   0   4  14       1878.11       1872.53        23.39 o                         
   1   4  14         23.88         26.25         0.54 o                         
   2   4  14        480.34        473.42         4.75 o                         
   3   4  14        549.28        540.85         5.70 o                         
   4   4  14         86.58         87.50         1.55 o                         
   5   4  14          3.49          3.31         0.87 o                         
   1   5  14        405.93        378.08         4.35 o                         
   2   5  14        149.03        132.81         1.68 o                         
   3   5  14         87.60         84.82         1.37 o                         
   4   5  14         27.22         30.53         0.93 o                         
   0   6  14        115.49        112.25         1.75 o                         
   1   6  14        159.89        157.01         1.75 o                         
   2   6  14        124.84        110.80         1.49 o                         
   3   6  14        208.11        205.53         2.66 o                         
   4   6  14          4.40          4.69         0.68 o                         
   1   7  14        174.37        173.86         2.12 o                         
   2   7  14        254.80        259.01         3.11 o                         
   3   7  14          2.79          4.01         0.59 o                         
   4   7  14          5.79          7.18         0.75 o                         
   0   8  14         39.65         37.33         1.63 o                         
   1   8  14        449.81        442.44         5.44 o                         
   2   8  14          1.15          0.17         0.59 o                         
   3   8  14         16.83         19.17         0.89 o                         
   1   9  14         18.99         15.27         0.78 o                         
   2   9  14          2.07          1.27         0.62 o                         
   3   9  14          1.24          2.82         0.79 o                         
   0  10  14        361.51        388.53         7.83 o                         
   1  10  14          0.00         -0.94         0.72 o                         
   2  10  14         15.53         13.47         1.01 o                         
   1  11  14         20.97         16.07         1.08 o                         
   1   1  15         99.46        104.96         1.20 o                         
   2   1  15        262.65        261.68         2.68 o                         
   3   1  15          0.05          0.40         0.36 o                         
   4   1  15        172.49        171.99         2.31 o                         
   5   1  15         14.49         15.74         0.90 o                         
   0   2  15        246.97        295.53         4.10 o                         
   1   2  15          3.03          5.93         0.34 o                         
   2   2  15        127.24        143.22         1.58 o                         
   3   2  15         12.14         10.69         0.52 o                         
   4   2  15          9.06          9.55         0.63 o                         
   5   2  15         74.13         77.43         1.80 o                         
   1   3  15        444.24        480.96         4.67 o                         
   2   3  15          1.61          2.17         0.28 o                         
   3   3  15         75.37         72.00         1.14 o                         
   4   3  15          1.36          1.88         0.60 o                         
   5   3  15          0.48          1.01         0.69 o                         
   0   4  15        650.80        662.22        10.21 o                         
   1   4  15         33.37         31.24         0.61 o                         
   2   4  15        128.13        130.27         1.54 o                         
   3   4  15         11.50         10.74         0.58 o                         
   4   4  15          8.60         10.43         0.69 o                         
   1   5  15         16.25         18.12         0.51 o                         
   2   5  15         95.55         99.03         1.37 o                         
   3   5  15        279.87        278.34         3.33 o                         
   4   5  15          4.75          5.56         0.65 o                         
   0   6  15        134.03        135.61         2.08 o                         
   1   6  15        353.92        355.40         3.93 o                         
   2   6  15         67.60         69.19         1.15 o                         
   3   6  15        166.03        161.32         2.35 o                         
   4   6  15          8.03          9.98         0.74 o                         
   1   7  15          5.32          4.67         0.50 o                         
   2   7  15        133.73        124.46         1.76 o                         
   3   7  15          9.72          9.29         0.66 o                         
   4   7  15         20.71         24.72         1.03 o                         
   0   8  15          3.79          3.49         0.82 o                         
   1   8  15         27.87         33.09         0.93 o                         
   2   8  15         29.64         27.22         0.97 o                         
   3   8  15          9.91         10.41         0.81 o                         
   1   9  15        202.72        199.11         3.01 o                         
   2   9  15          8.45          5.80         0.70 o                         
   3   9  15         18.30         18.01         1.02 o                         
   0  10  15         96.72         92.05         2.68 o                         
   1  10  15         36.02         36.89         1.19 o                         
   2  10  15         10.04         12.59         1.04 o                         
   1  11  15          0.03          1.08         0.90 o                         
   0   0  16       2582.66       2637.47        61.95 o                         
   1   0  16         26.41         19.24         1.00 o                         
   2   0  16         79.67         92.87         1.62 o                         
   3   0  16        757.21        766.44        11.12 o                         
   4   0  16         28.31         30.28         1.19 o                         
   5   0  16        118.23        136.18         4.56 o                         
   1   1  16          5.47          4.00         0.33 o                         
   2   1  16          2.59          3.54         0.34 o                         
   3   1  16         19.01         19.78         0.57 o                         
   4   1  16          0.27          1.04         0.53 o                         
   5   1  16         15.75         15.91         0.91 o                         
   0   2  16        361.10        427.95         5.81 o                         
   1   2  16       1614.71       1562.66        14.68 o                         
   2   2  16         12.47         10.29         0.38 o                         
   3   2  16          4.84          6.76         0.47 o                         
   4   2  16         17.56         16.65         0.80 o                         
   5   2  16         28.30         28.45         1.24 o                         
   1   3  16         82.27         90.80         1.14 o                         
   2   3  16        112.30        119.97         1.44 o                         
   3   3  16        219.04        211.32         2.53 o                         
   4   3  16         69.50         70.61         1.40 o                         
   0   4  16          3.20          8.20         0.51 o                         
   1   4  16          0.21          0.21         0.32 o                         
   2   4  16         11.64         13.06         0.48 o                         
   3   4  16        147.78        145.19         1.96 o                         
   4   4  16         24.48         22.38         0.92 o                         
   1   5  16        223.98        243.24         2.61 o                         
   2   5  16        185.12        178.20         2.14 o                         
   3   5  16         93.24         96.41         1.61 o                         
   4   5  16         10.47         10.27         0.71 o                         
   0   6  16          0.39          1.54         0.45 o                         
   1   6  16        419.98        443.69         4.84 o                         
   2   6  16         11.05         13.36         0.62 o                         
   3   6  16         24.33         23.93         0.84 o                         
   4   6  16          0.27          0.07         0.64 o                         
   1   7  16        149.23        146.35         2.15 o                         
   2   7  16          4.98          6.51         0.58 o                         
   3   7  16          2.74          2.79         0.59 o                         
   4   7  16          1.42          3.26         0.73 o                         
   0   8  16        159.02        167.33         3.34 o                         
   1   8  16        440.33        436.52         5.60 o                         
   2   8  16          6.94          8.25         0.69 o                         
   3   8  16          5.94          7.27         0.82 o                         
   1   9  16        106.57        103.15         1.83 o                         
   2   9  16         22.82         21.59         0.96 o                         
   3   9  16         31.72         31.38         1.23 o                         
   0  10  16          0.67          2.29         0.99 o                         
   1  10  16         16.61         16.76         1.02 o                         
   2  10  16          0.02         -1.14         0.82 o                         
   1  11  16         86.63         94.25         2.42 o                         
   1   1  17        275.35        283.60         2.88 o                         
   2   1  17         54.38         55.84         0.89 o                         
   3   1  17          3.19          3.06         0.46 o                         
   4   1  17          1.40          0.74         0.54 o                         
   5   1  17         58.73         63.25         2.11 o                         
   0   2  17        903.02        914.57        14.79 o                         
   1   2  17         40.75         47.93         0.94 o                         
   2   2  17         24.78         26.59         0.55 o                         
   3   2  17        107.96        110.88         1.65 o                         
   4   2  17         14.07         15.30         0.72 o                         
   5   2  17          1.90          3.36         0.98 o                         
   1   3  17         16.54         15.88         0.46 o                         
   2   3  17          2.04          0.80         0.31 o                         
   3   3  17          1.57          2.21         0.47 o                         
   4   3  17         42.14         41.63         1.63 o                         
   0   4  17        163.56        185.70         2.77 o                         
   1   4  17          1.68          1.24         0.35 o                         
   2   4  17         99.01         94.84         1.29 o                         
   3   4  17          0.73          0.39         0.48 o                         
   4   4  17          5.59          3.20         0.61 o                         
   1   5  17         14.68         14.19         0.49 o                         
   2   5  17        274.91        262.12         3.25 o                         
   3   5  17         38.43         43.69         1.00 o                         
   4   5  17         19.51         21.23         0.91 o                         
   0   6  17          8.17          7.58         0.57 o                         
   1   6  17        138.06        129.56         1.66 o                         
   2   6  17         97.49         98.85         1.51 o                         
   3   6  17         83.64         90.72         1.53 o                         
   4   6  17          5.79          4.21         0.70 o                         
   1   7  17         49.99         45.57         1.27 o                         
   2   7  17         15.66         15.32         0.69 o                         
   3   7  17         35.19         31.62         0.97 o                         
   0   8  17        302.17        289.39         6.02 o                         
   1   8  17        103.95        104.44         1.85 o                         
   2   8  17          4.91          5.48         0.70 o                         
   3   8  17         24.73         21.47         1.03 o                         
   1   9  17         16.75         18.44         0.86 o                         
   2   9  17          0.01          0.88         0.68 o                         
   0  10  17        151.52        164.33         3.68 o                         
   1  10  17         18.29         19.43         0.94 o                         
   2  10  17         17.66         21.45         1.14 o                         
   0   0  18        825.07        829.04        16.24 o                         
   1   0  18         57.77         54.04         1.27 o                         
   2   0  18          1.15          3.79         0.58 o                         
   3   0  18          0.26         -0.43         0.58 o                         
   4   0  18          8.31          6.94         0.85 o                         
   1   1  18         41.24         39.99         0.83 o                         
   2   1  18         86.44         86.53         1.60 o                         
   3   1  18          3.96          2.55         0.46 o                         
   4   1  18         33.91         28.45         0.92 o                         
   0   2  18         69.36         73.62         1.38 o                         
   1   2  18        446.26        443.93         4.47 o                         
   2   2  18          4.98          5.15         0.36 o                         
   3   2  18         17.44         18.20         0.62 o                         
   4   2  18         15.36         13.88         0.72 o                         
   1   3  18         82.37         68.54         0.93 o                         
   2   3  18         11.61         11.92         0.50 o                         
   3   3  18         64.31         60.45         1.07 o                         
   4   3  18          3.97          3.98         0.66 o                         
   0   4  18        284.37        303.14         4.63 o                         
   1   4  18        227.81        224.05         2.55 o                         
   2   4  18         54.05         58.90         1.02 o                         
   3   4  18          5.36          5.30         0.55 o                         
   4   4  18          4.14          4.68         0.66 o                         
   1   5  18         66.19         63.23         1.24 o                         
   2   5  18         31.74         26.61         0.76 o                         
   3   5  18         18.81         20.74         0.76 o                         
   4   5  18         14.46         14.23         0.78 o                         
   0   6  18         11.43         13.78         1.05 o                         
   1   6  18          6.78          8.46         0.50 o                         
   2   6  18         93.04         98.60         1.50 o                         
   3   6  18          5.64          7.97         0.66 o                         
   4   6  18          0.76          1.02         0.67 o                         
   1   7  18          3.66          2.13         0.49 o                         
   2   7  18        236.68        234.91         2.99 o                         
   3   7  18         16.08         16.94         0.87 o                         
   0   8  18         67.80         68.31         2.05 o                         
   1   8  18         54.40         52.44         1.42 o                         
   2   8  18         14.87         10.73         0.78 o                         
   3   8  18         24.44         30.62         1.18 o                         
   1   9  18         54.67         58.86         1.39 o                         
   2   9  18          0.01          0.55         0.69 o                         
   0  10  18        358.47        367.73         7.01 o                         
   1  10  18         29.48         32.70         1.14 o                         
   2  10  18          0.17          0.17         0.92 o                         
   1   1  19          0.88          0.30         0.35 o                         
   2   1  19          4.27          2.83         0.40 o                         
   3   1  19         19.87         18.25         0.63 o                         
   4   1  19          3.43          2.77         0.63 o                         
   0   2  19          3.98          5.74         0.57 o                         
   1   2  19        111.20        110.19         1.37 o                         
   2   2  19          8.06         10.26         0.45 o                         
   3   2  19         42.45         42.40         1.10 o                         
   4   2  19          0.77          0.23         0.57 o                         
   1   3  19          6.78          6.53         0.38 o                         
   2   3  19        173.62        167.67         1.94 o                         
   3   3  19          3.45          3.46         0.57 o                         
   4   3  19          8.14         10.21         0.73 o                         
   0   4  19          3.91          3.92         0.57 o                         
   1   4  19        257.46        256.77         2.99 o                         
   2   4  19          1.20          1.32         0.45 o                         
   3   4  19         27.87         22.90         0.76 o                         
   4   4  19          5.69          6.23         0.70 o                         
   1   5  19         84.67         92.07         1.32 o                         
   2   5  19         27.99         23.99         0.75 o                         
   3   5  19         20.40         22.66         0.80 o                         
   4   5  19          2.25          1.70         0.66 o                         
   0   6  19         74.59         73.57         1.66 o                         
   1   6  19        117.64        117.23         1.59 o                         
   2   6  19        119.57        121.46         1.72 o                         
   3   6  19         97.54        107.50         1.78 o                         
   4   6  19          1.19          0.70         0.69 o                         
   1   7  19         66.10         64.35         1.81 o                         
   2   7  19          0.04          0.27         0.58 o                         
   3   7  19          3.36          1.69         0.68 o                         
   0   8  19         51.34         50.69         1.82 o                         
   1   8  19         50.36         56.78         1.34 o                         
   2   8  19         22.00         23.81         1.00 o                         
   3   8  19         62.02         63.32         1.64 o                         
   1   9  19          1.05          0.15         0.67 o                         
   2   9  19         24.24         23.14         1.02 o                         
   0  10  19         20.64         20.91         1.39 o                         
   1  10  19         39.96         44.92         1.37 o                         
   0   0  20        162.49        144.16         3.35 o                         
   1   0  20         33.10         39.19         1.67 o                         
   2   0  20         17.68         16.69         0.81 o                         
   3   0  20        323.93        305.68         4.84 o                         
   4   0  20          3.19          4.31         0.92 o                         
   1   1  20          8.70          4.39         0.42 o                         
   2   1  20         33.79         31.70         0.76 o                         
   3   1  20          6.93          7.04         0.53 o                         
   4   1  20         33.98         36.49         1.03 o                         
   0   2  20        168.44        183.28         3.06 o                         
   1   2  20        426.55        399.76         4.16 o                         
   2   2  20         35.50         34.07         0.73 o                         
   3   2  20          2.78          1.75         0.48 o                         
   4   2  20          3.62          3.20         0.64 o                         
   1   3  20        318.64        319.01         3.33 o                         
   2   3  20          5.35          5.64         0.44 o                         
   3   3  20          0.71          1.91         0.52 o                         
   4   3  20         10.58          9.02         0.73 o                         
   0   4  20         44.63         46.97         1.16 o                         
   1   4  20        109.16        107.28         1.42 o                         
   2   4  20          0.63          0.42         0.46 o                         
   3   4  20         45.44         40.38         1.40 o                         
   4   4  20          6.79          7.35         0.72 o                         
   1   5  20         41.04         38.01         0.81 o                         
   2   5  20        141.69        125.77         1.76 o                         
   3   5  20         37.05         39.43         1.05 o                         
   4   5  20          0.86          0.50         0.67 o                         
   0   6  20         61.78         67.91         1.62 o                         
   1   6  20         21.43         14.97         0.61 o                         
   2   6  20          7.64          9.06         0.66 o                         
   3   6  20         96.57        107.00         1.88 o                         
   1   7  20          3.51          2.57         0.63 o                         
   2   7  20        135.73        140.60         2.13 o                         
   3   7  20         80.10         85.14         1.68 o                         
   0   8  20         33.68         31.99         1.52 o                         
   1   8  20          6.14          7.05         0.71 o                         
   2   8  20          5.11          6.50         0.80 o                         
   3   8  20         42.96         48.14         1.52 o                         
   1   9  20         54.63         57.30         1.87 o                         
   2   9  20          0.90          0.54         0.73 o                         
   0  10  20        182.77        190.32         4.44 o                         
   1  10  20         21.63         22.89         1.09 o                         
   1   1  21        539.20        490.91         6.90 o                         
   2   1  21          2.53          3.68         0.45 o                         
   3   1  21         10.12         12.29         0.60 o                         
   4   1  21         87.04         81.63         2.10 o                         
   0   2  21        237.20        211.07         3.29 o                         
   1   2  21          1.60          2.95         0.41 o                         
   2   2  21         44.04         36.48         1.00 o                         
   3   2  21         60.38         56.26         1.36 o                         
   4   2  21          0.90          2.01         0.62 o                         
   1   3  21          6.11          5.76         0.45 o                         
   2   3  21         90.32         77.40         1.15 o                         
   3   3  21          0.92         -0.17         0.51 o                         
   4   3  21         40.30         43.16         1.18 o                         
   0   4  21         11.48         16.73         0.95 o                         
   1   4  21        340.88        336.74         3.61 o                         
   2   4  21        236.38        247.48         3.36 o                         
   3   4  21         11.57         11.46         0.65 o                         
   4   4  21         60.21         67.38         1.53 o                         
   1   5  21          4.87          3.85         0.47 o                         
   2   5  21         82.02         83.41         1.48 o                         
   3   5  21          0.60          0.49         0.57 o                         
   4   5  21          3.20          2.13         0.75 o                         
   0   6  21        190.39        176.26         3.10 o                         
   1   6  21         60.28         51.58         1.24 o                         
   2   6  21         11.28         11.02         0.67 o                         
   3   6  21          0.25          0.46         0.62 o                         
   1   7  21          2.97          1.70         0.63 o                         
   2   7  21         43.47         43.09         1.21 o                         
   3   7  21         46.60         51.72         1.33 o                         
   0   8  21         30.77         37.01         2.08 o                         
   1   8  21          3.06          5.00         0.75 o                         
   2   8  21          8.17          8.05         0.82 o                         
   1   9  21         31.28         31.72         1.13 o                         
   2   9  21          1.54          3.48         0.80 o                         
   0  10  21          9.47          7.29         1.12 o                         
   0   0  22        834.65        835.14        16.46 o                         
   1   0  22          4.58          4.66         0.68 o                         
   2   0  22          0.10          2.78         0.64 o                         
   3   0  22         44.26         47.50         1.70 o                         
   4   0  22          5.43          6.57         0.99 o                         
   1   1  22        462.88        450.11         4.59 o                         
   2   1  22        141.42        132.53         2.17 o                         
   3   1  22        117.98        110.74         1.69 o                         
   4   1  22          0.92          2.03         0.67 o                         
   0   2  22       1092.76       1048.07        14.48 o                         
   1   2  22        609.46        591.38         6.18 o                         
   2   2  22         57.74         52.48         0.95 o                         
   3   2  22         64.69         64.43         1.19 o                         
   4   2  22         69.27         71.74         1.83 o                         
   1   3  22         33.66         29.43         0.71 o                         
   2   3  22         40.62         41.84         1.01 o                         
   3   3  22          6.89          8.24         0.61 o                         
   4   3  22          0.20          0.53         0.66 o                         
   0   4  22        199.55        196.34         5.32 o                         
   1   4  22        797.37        777.74         8.09 o                         
   2   4  22         41.39         42.08         0.98 o                         
   3   4  22         10.39         10.76         0.66 o                         
   4   4  22          0.14         -0.12         0.66 o                         
   1   5  22         17.85         22.93         0.68 o                         
   2   5  22        450.08        453.54         5.19 o                         
   3   5  22         10.07         13.11         0.73 o                         
   0   6  22          2.47          0.13         0.69 o                         
   1   6  22          7.94          7.95         0.59 o                         
   2   6  22          4.22          3.98         0.60 o                         
   3   6  22          9.39          9.51         0.74 o                         
   1   7  22         32.87         29.40         1.18 o                         
   2   7  22          0.00          0.66         0.68 o                         
   3   7  22          1.30          1.09         0.70 o                         
   0   8  22         94.96         80.80         2.77 o                         
   1   8  22          0.73         -0.75         0.66 o                         
   2   8  22         36.18         39.76         1.28 o                         
   1   9  22          4.40          4.43         0.81 o                         
   1   1  23          9.28          9.93         0.52 o                         
   2   1  23        235.22        236.28         2.69 o                         
   3   1  23         61.80         58.87         1.20 o                         
   4   1  23          1.39          2.48         0.68 o                         
   0   2  23       1349.42       1344.47        19.31 o                         
   1   2  23        165.27        154.51         2.02 o                         
   2   2  23          0.56          1.39         0.46 o                         
   3   2  23          0.49          0.51         0.54 o                         
   4   2  23         17.34         16.64         0.85 o                         
   1   3  23        365.58        392.28         4.34 o                         
   2   3  23         14.55         14.45         0.67 o                         
   3   3  23          3.86          2.57         0.56 o                         
   4   3  23          0.24          0.18         0.66 o                         
   0   4  23         15.15         13.74         0.82 o                         
   1   4  23        127.16        137.50         1.81 o                         
   2   4  23         21.61         15.24         0.69 o                         
   3   4  23         10.01          9.48         0.69 o                         
   1   5  23         30.68         27.58         0.78 o                         
   2   5  23        210.53        204.24         2.57 o                         
   3   5  23          0.55          0.26         0.58 o                         
   0   6  23          0.69          0.38         0.72 o                         
   1   6  23         92.58         87.26         1.51 o                         
   2   6  23          9.76         11.16         0.69 o                         
   3   6  23         30.14         28.59         0.98 o                         
   1   7  23          9.32         11.64         0.79 o                         
   2   7  23         13.31         14.54         0.88 o                         
   3   7  23          3.72          4.15         0.77 o                         
   0   8  23        199.04        187.97         4.10 o                         
   1   8  23          0.53         -0.64         0.68 o                         
   2   8  23         38.93         39.95         1.64 o                         
   1   9  23          1.53          1.74         0.78 o                         
   0   0  24       6264.71       6421.03       122.36 o                         
   1   0  24        717.65        763.94        11.76 o                         
   2   0  24        460.68        432.78         6.62 o                         
   3   0  24          0.26          1.85         0.74 o                         
   4   0  24         17.35         14.71         1.26 o                         
   1   1  24         11.89         13.80         0.58 o                         
   2   1  24         41.77         37.85         0.96 o                         
   3   1  24          6.27          4.54         0.57 o                         
   4   1  24          1.39          0.46         0.68 o                         
   0   2  24        334.11        312.40         4.71 o                         
   1   2  24         33.06         27.48         0.72 o                         
   2   2  24          1.86          0.26         0.46 o                         
   3   2  24          1.96          3.05         0.59 o                         
   4   2  24          4.34          4.06         0.72 o                         
   1   3  24        156.40        143.27         1.78 o                         
   2   3  24        886.67        852.15         9.09 o                         
   3   3  24         84.41         82.52         1.44 o                         
   4   3  24         10.85         11.06         0.82 o                         
   0   4  24         54.27         54.63         1.49 o                         
   1   4  24         47.78         48.78         1.00 o                         
   2   4  24        185.98        198.94         2.53 o                         
   3   4  24          0.90          0.26         0.58 o                         
   1   5  24          0.14         -0.60         0.49 o                         
   2   5  24          0.00          0.93         0.56 o                         
   3   5  24          0.23          0.97         0.64 o                         
   0   6  24        734.96        734.23        10.96 o                         
   1   6  24         77.44         71.96         1.38 o                         
   2   6  24         59.91         62.73         1.28 o                         
   3   6  24          1.84          0.82         0.65 o                         
   1   7  24          4.65          4.91         0.77 o                         
   2   7  24          0.01          0.00         0.69 o                         
   0   8  24          6.62          7.48         1.10 o                         
   1   8  24          0.00         -1.01         0.69 o                         
   2   8  24          0.00          0.39         0.76 o                         
   1   9  24          1.65          0.99         0.79 o                         
   1   1  25         59.32         56.52         1.37 o                         
   2   1  25         99.30         89.16         1.32 o                         
   3   1  25         22.59         22.42         0.82 o                         
   4   1  25         16.32         15.59         0.88 o                         
   0   2  25        662.65        683.92        10.66 o                         
   1   2  25        288.41        286.60         3.19 o                         
   2   2  25         11.63         16.96         0.67 o                         
   3   2  25         32.82         25.62         0.87 o                         
   1   3  25        196.98        204.68         2.60 o                         
   2   3  25          6.35          7.02         0.62 o                         
   3   3  25          1.96          1.76         0.58 o                         
   0   4  25          2.44          0.88         0.73 o                         
   1   4  25         48.15         51.74         1.02 o                         
   2   4  25          7.44          4.27         0.60 o                         
   3   4  25          6.21          4.20         0.64 o                         
   1   5  25        149.57        156.01         2.04 o                         
   2   5  25         90.85         89.70         1.73 o                         
   3   5  25         16.13         19.17         1.22 o                         
   0   6  25         58.20         59.45         1.82 o                         
   1   6  25         81.75         76.50         1.49 o                         
   2   6  25         20.27         19.67         0.85 o                         
   3   6  25          0.00         -0.24         0.67 o                         
   1   7  25         16.27         15.05         0.99 o                         
   2   7  25          2.07          1.48         0.74 o                         
   0   8  25         64.50         66.76         2.54 o                         
   1   8  25         11.77         15.56         1.00 o                         
   0   0  26        926.23        880.16        17.41 o                         
   1   0  26        115.19        119.85         2.74 o                         
   2   0  26         29.24         26.76         1.13 o                         
   3   0  26         82.73         66.46         1.85 o                         
   1   1  26        507.43        513.13         5.65 o                         
   2   1  26         68.50         57.25         1.11 o                         
   3   1  26         56.31         55.28         1.20 o                         
   0   2  26         96.02        102.29         2.12 o                         
   1   2  26        673.48        681.48         7.31 o                         
   2   2  26        259.81        262.41         3.14 o                         
   3   2  26          6.98          4.60         0.62 o                         
   1   3  26        123.57        113.43         1.63 o                         
   2   3  26         40.23         41.40         1.01 o                         
   3   3  26         17.69         19.91         0.83 o                         
   0   4  26        907.12        936.67        15.19 o                         
   1   4  26        228.75        206.02         2.58 o                         
   2   4  26        118.39        129.85         1.97 o                         
   3   4  26         40.04         45.62         1.15 o                         
   1   5  26         38.30         34.00         0.94 o                         
   2   5  26         16.17         18.86         0.79 o                         
   3   5  26         85.07         86.68         1.70 o                         
   0   6  26         13.00          9.80         1.17 o                         
   1   6  26          1.56          1.65         0.65 o                         
   2   6  26         31.18         30.73         1.11 o                         
   1   7  26          4.84          3.29         0.77 o                         
   2   7  26          9.24          7.44         0.84 o                         
   0   8  26          0.18         -0.10         1.01 o                         
   1   8  26         46.29         55.97         1.57 o                         
   1   1  27        336.30        333.44         4.02 o                         
   2   1  27         26.18         22.26         0.71 o                         
   3   1  27          5.33          4.52         0.64 o                         
   0   2  27        155.68        154.03         2.97 o                         
   1   2  27          2.67          2.65         0.51 o                         
   2   2  27          6.00          6.07         0.62 o                         
   3   2  27         76.84         70.42         1.49 o                         
   1   3  27          5.09          2.15         0.53 o                         
   2   3  27         53.12         58.33         1.77 o                         
   3   3  27          0.59         -0.23         0.60 o                         
   0   4  27         23.15         21.33         1.09 o                         
   1   4  27         53.77         49.18         1.24 o                         
   2   4  27         40.31         46.72         1.14 o                         
   3   4  27         69.24         70.93         1.43 o                         
   1   5  27          3.82          5.89         0.62 o                         
   2   5  27         20.42         17.30         0.80 o                         
   0   6  27        108.36        105.39         2.59 o                         
   1   6  27          5.27          3.06         0.70 o                         
   2   6  27          8.42          7.44         0.79 o                         
   1   7  27          0.13         -0.29         0.73 o                         
   0   8  27          1.95          2.81         1.12 o                         
   0   0  28        674.84        691.42        13.90 o                         
   1   0  28        115.11        101.57         2.18 o                         
   2   0  28        166.76        165.96         3.07 o                         
   3   0  28         86.63         89.88         4.00 o                         
   1   1  28         14.83         14.39         0.63 o                         
   2   1  28          4.92          5.11         0.60 o                         
   3   1  28         15.46         16.12         0.79 o                         
   0   2  28         30.03         30.02         1.12 o                         
   1   2  28        556.54        561.37         5.90 o                         
   2   2  28          0.03          1.46         0.58 o                         
   3   2  28          0.29          1.00         0.60 o                         
   1   3  28         33.21         36.45         0.89 o                         
   2   3  28        180.71        166.12         2.42 o                         
   3   3  28          1.29          0.51         0.64 o                         
   0   4  28         34.94         37.01         1.33 o                         
   1   4  28          7.83          5.85         0.61 o                         
   2   4  28          0.59          0.91         0.59 o                         
   3   4  28         22.92         25.87         2.04 o                         
   1   5  28         60.52         56.95         1.28 o                         
   2   5  28         18.45         19.96         0.89 o                         
   0   6  28          2.66          0.88         0.98 o                         
   1   6  28          6.02          5.07         0.83 o                         
   2   6  28          4.13          6.69         0.84 o                         
   1   7  28          2.62          3.70         0.80 o                         
   1   1  29         18.91         18.34         0.68 o                         
   2   1  29         10.78         11.57         0.68 o                         
   3   1  29          0.18          0.49         0.63 o                         
   0   2  29          4.59          3.39         0.74 o                         
   1   2  29         17.79         16.28         0.69 o                         
   2   2  29         57.97         62.97         1.30 o                         
   3   2  29          2.68          2.60         0.65 o                         
   1   3  29          0.53          0.88         0.52 o                         
   2   3  29         18.84         21.18         0.85 o                         
   0   4  29         12.90         11.23         0.95 o                         
   1   4  29         26.46         23.90         0.84 o                         
   2   4  29          1.50         -0.24         0.58 o                         
   1   5  29         15.61         18.45         0.85 o                         
   2   5  29         22.64         23.65         0.96 o                         
   0   6  29          4.87          9.36         1.19 o                         
   1   6  29         22.92         26.15         1.13 o                         
   0   0  30         83.69         84.87         2.63 o                         
   1   0  30          5.38          6.23         0.82 o                         
   2   0  30         72.50         72.89         1.98 o                         
   3   0  30          0.59          1.46         0.98 o                         
   1   1  30         23.01         22.07         0.75 o                         
   2   1  30          4.68          3.87         0.62 o                         
   0   2  30          2.60          2.14         0.72 o                         
   1   2  30         26.12         26.88         0.81 o                         
   2   2  30          3.13          3.29         0.61 o                         
   1   3  30         21.33         23.68         0.82 o                         
   2   3  30         37.82         34.12         1.04 o                         
   0   4  30          7.95         12.65         1.01 o                         
   1   4  30          1.29          0.49         0.61 o                         
   2   4  30         46.79         44.19         1.14 o                         
   1   5  30          1.01          2.21         0.66 o                         
   0   6  30         99.86         98.67         2.77 o                         
   1   6  30          4.49          3.73         0.82 o                         
   1   1  31         19.75         19.30         0.76 o                         
   2   1  31          8.89         12.68         0.74 o                         
   0   2  31         20.45         20.91         1.37 o                         
   1   2  31          9.49         10.59         0.65 o                         
   2   2  31          0.03         -0.23         0.59 o                         
   1   3  31         22.64         21.24         0.82 o                         
   2   3  31          4.28          3.19         0.65 o                         
   0   4  31          0.02          0.64         0.83 o                         
   1   4  31          5.56          7.19         0.71 o                         
   2   4  31         24.76         24.39         0.99 o                         
   1   5  31         48.53         50.72         1.28 o                         
   0   6  31          0.01          0.07         1.73 o                         
   0   0  32        189.68        196.89         4.75 o                         
   1   0  32          0.00         -0.56         0.75 o                         
   2   0  32          9.28         13.84         1.21 o                         
   1   1  32          1.63          2.71         0.60 o                         
   2   1  32          7.52          5.84         0.70 o                         
   0   2  32         90.47         85.32         2.13 o                         
   1   2  32         18.12         22.30         0.83 o                         
   2   2  32          6.75          3.57         0.65 o                         
   1   3  32          6.22          6.93         0.71 o                         
   0   4  32         29.89         29.94         1.62 o                         
   1   4  32          4.11          5.13         0.71 o                         
   1   1  33         19.61         19.58         0.79 o                         
   0   2  33          2.35          2.67         0.82 o                         
   1   2  33          4.26          5.06         0.64 o                         
   1   3  33          0.04          0.48         0.64 o                         
   0   4  33         64.69         79.10         2.35 o                         
   0   0  34         88.70        107.50         3.65 o                         
   1   0  34          0.22          1.44         1.28 o                         
   1   1  34         20.90         28.47         0.93 o                         
   0   2  34          3.56          2.62         0.85 o                         
   1   2  34          3.61          4.28         0.70 o                         
                                                                                
